# Supplementary material for: The endothelial activation and stress index as a predictor of 28-day mortality in pulmonary sepsis: a retrospective two-cohort analysis
Source: Front Med (Lausanne). 2026 Jan 27;13:1714682. doi: 10.3389/fmed.2026.1714682 (PMC12886393; doi:10.3389/fmed.2026.1714682)
Supplement: Supplementary file 2 [file Table_1.xlsx]

## Sheet: MIMIC_data
Internal cohort (MIMIC cohort)
subject_id	Q_	EASIX	age	gender	race	weight	htn	aki	ckd	dm	hld	cb	hf	mi	ihd	copd	sofa	apsiii	sirs	sapsii	oasis	charlson	apacheii	first_hr	first_nbps	first_nbpd	first_rr	first_spo2	first_temperaturef	first_hematocrit	first_hemoglobin	first_platelet_count	first_rdw	first_red_blood_cells	first_white_blood_cells	first_albumin	first_anion_gap	first_calcium_total	first_chloride	first_glucose	first_potassium	first_sodium	first_calculated_total_co2	first_free_calcium	first_lactate	first_pco2	first_ph	first_po2	first_inrpt
10004720	1	0.13009009009009	65	M	WHITE	70.0	1	0	0	0	0	0	0	0	0	0	11	86	3	64	46	2	24	78	154	88	10	100	100.0	36.3	11.8	555	14.6	4.01	15.5	2.7	14	8.4	99	151	4.2	136	26	1.17	1.6	42	7.38	64	1.3
15756685	1	0.215151515151515	65	M	WHITE	46.3	0	1	0	0	0	0	0	0	0	0	4	36	4	49	34	4	25	122	119	57	20	95	100.0	26.4	8.3	198	20.5	2.41	9.6	2.4	9	9.1	96	109	4.0	137	37	1.29	0.9	52	7.45	41	1.4
14020103	1	0.306818181818182	84	F	WHITE	74.4	0	1	1	0	1	0	1	0	1	0	5	53	4	61	51	14	21	96	113	55	19	95	100.0	29.9	8.8	616	15.0	3.55	19.8	2.2	14	10.4	102	100	3.2	139	29	1.39	1.5	47	7.38	199	1.2
14791927	1	0.898089171974522	41	F	WHITE	91.5	0	1	0	0	1	0	0	0	0	0	12	99	3	50	49	4	30	112	106	51	24	96	100.0	24.0	7.2	157	21.0	2.12	21.6	3.2	12	12.4	101	143	3.3	143	31	1.44	3.8	79	7.22	62	1.4
12565195	1	1.03606557377049	45	M	WHITE	126.7	0	1	0	0	0	0	0	0	0	0	4	50	4	36	41	1	21	71	136	74	30	97	100.0	44.3	14.1	549	13.2	5.03	24.5	3.4	7	8.7	98	163	5.4	136	31	1.11	1.7	67	7.29	114	1.2
18627179	2	1.06478873239437	67	M	Other races	91.25	1	0	0	0	0	0	0	0	1	0	3	35	2	26	37	3	20	80	140	62	12	100	100.0	37.5	12.6	142	13.1	3.98	5.9	3.5	11	7.9	101	101	3.0	142	33	1.08	2.1	40	7.51	117	1.1
13055793	2	1.08979591836735	72	F	Other races	73.1	1	0	0	1	0	0	0	0	0	0	2	16	3	35	24	8	18	82	124	107	27	100	100.0	38.7	12.3	196	13.0	4.08	14.1	4.0	15	9.3	104	220	4.1	143	25	1.17	2.5	39	7.4	207	1.2
17097285	2	1.11774193548387	66	M	Other races	166.0	0	0	0	0	1	1	1	1	1	1	7	48	3	38	28	5	20	83	87	64	26	96	100.0	42.4	13.4	248	14.6	4.74	22.6	2.9	9	8.2	96	167	4.9	137	35	1.06	1.5	40	7.53	56	1.2
16815189	2	1.18839779005525	55	F	WHITE	72.2333333333333	1	0	0	0	0	0	0	0	0	0	5	22	3	32	30	2	17	87	160	91	22	100	100.0	33.8	11.4	181	13.1	3.28	6.5	4.2	19	8.4	105	172	3.5	143	24	0.96	0.7	34	7.45	293	1.0
15643091	2	1.20210843373494	79	F	WHITE	92.6	1	1	0	1	1	0	1	0	1	0	5	46	3	45	39	6	17	109	124	66	29	100	100.0	43.1	13.6	332	13.6	4.95	33.6	3.5	25	9.6	95	407	4.7	133	21	1.23	4.0	47	7.24	188	1.2
14756995	2	1.31294117647059	71	M	WHITE	94.5	1	0	0	0	1	0	0	0	1	0	9	65	4	58	47	5	31	110	94	55	21	90	100.0	25.9	8.3	170	19.0	2.5	18.8	1.6	13	7.9	113	133	3.1	148	29	1.12	3.3	39	7.46	43	1.9
16689993	2	1.35650224215247	81	F	WHITE	73.8	1	1	0	0	1	0	1	0	1	0	4	56	3	57	42	8	23	126	100	43	37	91	100.0	35.0	12.2	223	15.5	4.18	64.9	3.2	9	7.9	106	134	3.9	135	23	1.06	0.9	33	7.43	71	1.2
18150414	2	1.45238095238095	33	F	WHITE	110.0	0	0	0	0	0	0	1	0	0	0	4	14	3	13	25	1	13	99	123	73	16	99	100.0	40.1	13.3	147	14.5	4.1	9.7	3.7	16	8.1	106	106	3.5	141	28	1.11	1.0	49	7.34	108	1.2
11413537	2	1.66682352941176	74	M	Other races	62.0	0	1	1	1	0	0	1	0	1	0	7	68	2	49	39	9	27	73	98	62	24	99	100.0	31.0	9.7	425	18.8	3.38	23.6	2.3	16	8.2	98	120	3.7	135	23	1.13	1.3	28	7.51	130	1.5
17079479	2	1.79052631578947	67	M	WHITE	85.15	0	1	0	0	1	0	1	0	0	0	6	31	2	33	39	7	9	74	90	55	20	98	100.0	38.5	12.8	190	12.6	4.22	21.3	3.0	18	8.7	94	107	4.5	130	23	1.25	3.8	45	7.33	56	1.8
15584015	2	1.83937007874016	54	M	Other races	99.4	1	0	0	0	1	0	0	0	0	0	6	34	2	26	33	2	10	104	121	74	20	100	100.0	34.6	12.4	127	16.1	4.01	8.0	3.6	14	8.6	102	139	3.7	138	39	1.18	1.9	72	7.32	55	1.1
16164779	2	1.85853658536585	90	M	Other races	58.3	1	0	0	0	0	0	0	0	0	0	8	84	3	56	47	4	27	110	85	45	28	99	100.0	30.2	10.1	164	13.3	2.89	13.8	3.3	15	8.1	101	105	3.1	137	27	1.07	2.3	64	7.21	48	1.4
13045537	2	1.9304347826087	48	M	Other races	177.3	0	1	0	1	0	0	0	0	0	0	11	75	3	46	39	1	26	110	130	74	24	95	100.0	40.3	13.3	276	14.8	4.96	25.3	2.8	20	8.0	105	224	4.8	139	20	1.11	1.9	50	7.2	87	1.4
16315098	2	1.99929824561404	71	F	WHITE	90.0	1	1	0	1	0	1	1	0	1	1	8	50	1	46	41	7	23	81	119	55	18	99	100.0	24.8	7.8	285	15.7	3.04	6.4	2.6	13	8.2	98	324	4.3	138	33	1.2	1.1	42	7.49	83	1.1
11048381	3	2.06601941747573	63	F	WHITE	86.9	1	1	0	0	0	0	0	0	1	0	6	50	3	21	33	4	23	102	121	53	22	100	100.0	21.3	6.7	206	19.4	2.11	6.2	2.7	18	9.1	106	123	2.7	142	27	1.1	1.2	37	7.45	50	1.3
12153884	3	2.17272727272727	76	F	WHITE	53.2	1	1	0	0	0	1	0	1	1	1	8	57	2	43	39	6	26	94	139	80	17	100	100.0	27.4	8.7	176	17.2	2.86	8.3	2.6	15	8.3	112	84	4.8	146	28	1.17	0.9	64	7.22	34	1.2
13122945	3	2.21011235955056	60	M	WHITE	71.1	0	0	0	0	0	0	0	0	0	0	4	42	3	29	31	4	13	114	152	81	25	98	100.0	26.0	8.7	89	13.8	2.69	5.3	2.7	15	8.5	103	151	3.5	136	25	1.1	1.4	34	7.46	503	1.1
14813857	3	2.2247191011236	63	M	Other races	66.1	0	1	1	1	0	0	0	1	1	0	4	62	3	31	29	7	23	117	199	102	14	99	100.0	29.5	9.0	178	12.5	3.21	12.4	3.4	13	8.5	111	160	4.0	146	23	1.1	2.2	39	7.36	152	1.2
19891610	3	2.24008810572687	86	M	WHITE	68.1	0	1	1	0	1	1	1	0	0	1	9	71	4	62	42	9	27	109	82	61	22	98	100.0	37.4	11.3	227	17.0	4.0	5.7	3.3	14	7.4	102	187	4.3	136	27	1.09	2.5	55	7.28	98	2.1
11928413	3	2.29457364341085	69	M	WHITE	104.2	0	0	1	1	1	0	1	0	1	0	5	46	3	40	39	8	26	75	92	55	10	100	100.0	41.1	13.9	258	14.2	5.11	19.3	3.0	18	8.5	99	214	4.1	137	26	1.1	1.6	36	7.46	361	1.7
15872813	3	2.39766081871345	79	M	WHITE	100.0	0	1	0	0	0	0	1	0	1	1	7	66	2	40	37	6	23	91	106	58	11	96	100.0	26.4	8.4	171	14.8	2.77	8.5	3.1	12	8.5	96	106	4.3	136	35	1.15	2.2	72	7.28	91	3.1
14788898	3	2.49757575757576	42	M	Other races	100.5	1	1	0	0	0	0	0	0	0	0	9	35	4	32	35	0	17	119	108	70	9	100	100.0	41.1	13.4	165	12.5	3.88	10.0	3.0	19	7.0	107	331	3.0	150	34	0.98	8.1	117	7.04	211	1.0
11103850	3	2.60704845814978	73	M	WHITE	99.35	0	1	1	1	0	1	0	0	1	1	9	56	3	54	39	8	30	126	117	66	14	90	100.0	44.9	14.2	227	14.2	4.68	19.4	2.3	13	8.2	103	149	4.1	143	31	1.16	0.8	64	7.27	297	1.2
16334734	3	2.80602409638554	78	F	Other races	49.75	1	1	0	0	1	0	1	0	1	0	6	55	2	43	40	5	25	75	133	72	11	100	100.0	43.9	12.0	166	14.9	4.14	8.0	3.4	20	8.9	96	192	5.3	148	42	1.03	2.1	38	7.64	174	6.1
10736288	3	3.28382352941176	59	M	Other races	68.0	0	0	0	0	0	0	1	0	0	0	5	64	4	51	44	8	25	182	147	109	30	100	100.0	42.7	12.5	204	16.0	4.44	18.0	2.5	19	8.5	92	157	4.7	134	31	1.0	9.5	99	7.08	24	1.4
16103530	3	3.42198952879581	83	F	WHITE	62.5	0	1	1	0	1	0	0	0	0	0	7	65	3	47	44	10	27	93	156	61	28	90	100.0	29.9	10.1	191	15.6	3.19	11.7	3.0	14	8.3	94	95	4.6	127	22	1.06	0.8	26	7.52	73	1.3
10616316	3	3.86762589928058	31	F	Other races	51.6	0	1	0	0	0	0	1	0	0	0	14	106	3	49	53	4	33	34	104	44	14	91	100.0	37.6	12.5	139	14.9	4.0	9.9	2.6	18	8.7	103	135	4.3	142	24	1.15	1.4	52	7.26	53	2.1
19509653	3	3.89302325581395	53	M	WHITE	80.0	0	0	0	0	0	0	0	0	0	0	8	17	2	20	36	1	16	47	113	73	20	100	100.0	31.7	10.5	43	14.7	3.48	6.8	3.4	16	7.2	109	104	3.8	143	25	0.91	3.8	48	7.3	47	1.2
18589167	4	4.13567251461988	50	M	WHITE	70.3	1	1	0	1	0	0	0	0	0	0	2	45	3	23	23	5	9	102	119	70	19	87	100.0	34.3	11.5	171	16.3	3.31	8.2	2.3	15	7.3	103	405	4.8	140	21	1.02	1.8	44	7.23	44	1.2
18161880	4	4.20232558139535	78	M	WHITE	106.35	0	1	0	1	0	0	1	0	1	0	9	49	4	52	39	9	28	80	95	66	10	100	100.0	33.4	11.9	86	14.7	3.69	12.5	2.9	10	8.4	112	172	3.7	144	32	1.27	3.1	46	7.43	344	1.6
18667898	4	4.78169934640523	78	M	WHITE	87.95	0	1	1	0	0	0	1	0	0	1	4	55	2	46	36	8	27	68	121	78	12	98	100.0	21.8	7.3	153	16.4	2.47	16.7	3.2	9	8.1	114	101	5.5	141	24	1.3	2.1	37	7.4	454	1.6
14536465	4	5.00933333333333	68	F	WHITE	93.0	0	0	0	1	0	0	1	0	0	0	6	42	3	31	21	7	19	89	151	64	16	100	100.0	36.8	11.5	225	14.4	3.44	9.8	4.2	15	9.2	97	172	4.2	141	36	1.21	1.6	58	7.39	77	1.2
18455225	4	5.04854368932039	66	M	WHITE	82.4	0	1	0	0	0	0	0	0	1	0	10	72	4	42	48	3	25	119	171	143	22	97	100.0	35.6	11.3	103	13.0	3.11	10.9	2.3	13	7.3	104	147	3.5	133	21	0.85	2.0	60	7.13	193	1.1
15994532	4	5.35652173913043	75	M	Other races	106.85	0	1	1	1	1	0	1	1	1	0	9	61	2	37	31	9	19	70	76	60	19	94	100.0	38.3	12.6	230	12.7	4.05	17.4	3.8	23	8.6	96	442	6.6	132	21	1.05	3.0	42	7.29	34	1.1
14337110	4	5.53978494623656	25	F	WHITE	59.0	0	0	0	0	0	0	0	0	0	0	6	52	3	19	30	2	22	110	171	121	12	92	100.0	24.7	7.1	372	18.2	2.51	8.8	3.1	21	8.8	101	81	5.1	140	27	1.16	1.5	41	7.41	101	1.3
13021546	4	6.14526315789474	66	M	WHITE	109.0	0	1	1	1	0	0	0	0	0	0	11	94	3	69	59	5	39	119	147	74	29	93	100.0	45.3	15.1	190	14.5	5.15	22.2	2.8	15	6.1	118	103	3.6	146	17	0.94	1.1	38	7.25	73	1.4
19315092	4	6.97894736842105	66	M	WHITE	78.0	1	1	0	0	0	0	0	0	0	0	7	42	3	49	30	5	18	120	112	70	25	99	100.0	28.5	8.6	76	20.1	2.79	9.4	2.9	12	8.4	112	183	3.9	146	23	1.2	1.5	43	7.35	35	1.4
13118728	4	7.59230769230769	22	M	WHITE	75.0	0	1	0	0	0	0	0	0	0	0	3	30	3	10	18	0	11	96	105	67	19	100	100.0	37.0	13.3	208	11.9	4.09	18.2	3.6	12	8.0	111	96	4.6	144	25	1.14	2.2	45	7.34	45	1.1
16921793	4	8.38265306122449	63	F	WHITE	54.4	0	0	0	0	0	0	0	0	1	0	6	47	3	42	38	6	17	90	198	101	12	100	100.0	37.2	11.3	98	14.7	4.01	3.6	3.4	21	10.1	102	54	7.6	137	29	1.37	1.5	31	7.56	394	1.8
17417573	4	9.28907284768212	47	M	WHITE	116.0	1	1	0	1	0	0	0	0	0	0	14	101	4	59	46	1	36	143	144	40	17	99	100.0	46.4	14.8	302	16.6	5.27	12.1	2.4	11	4.3	103	279	5.6	131	22	0.71	2.7	66	7.1	42	1.4
13343002	4	9.33454545454545	55	M	WHITE	93.05	0	1	0	0	0	0	0	0	0	0	14	63	3	33	38	4	22	102	96	32	30	91	100.0	26.1	8.6	55	21.1	2.92	13.2	3.5	18	8.0	92	107	4.4	130	23	1.03	3.6	34	7.43	83	1.9
15434313	4	11.8774869109948	69	M	Other races	85.0	0	0	0	1	0	0	1	0	1	0	7	58	1	29	19	8	20	72	91	44	13	99	100.0	29.2	9.6	191	16.5	3.06	16.3	4.3	15	9.5	99	232	4.3	142	37	1.12	1.0	43	7.53	196	1.2
18112893	4	12.8700564971751	77	F	Other races	50.0	0	0	0	1	0	0	1	0	0	0	7	82	4	51	38	9	27	98	210	60	26	100	100.0	34.1	10.8	177	14.7	3.32	10.9	4.4	19	9.1	90	200	6.2	136	37	1.09	1.9	56	7.41	54	1.2
13124745	1	0.307894736842105	75	M	WHITE	82.75	1	0	0	0	0	0	0	0	0	0	4	53	4	47	33	5	21	121	158	135	24	93	100.1	32.5	9.8	494	16.1	3.65	52.4	3.3	18	8.7	98	83	4.3	139	27	1.11	2.8	45	7.37	31	2.3
17444849	1	0.354692556634304	71	F	Other races	42.4	0	0	0	0	0	0	0	0	0	0	3	50	2	46	30	4	12	106	113	78	24	99	100.1	33.9	10.7	309	16.5	3.52	7.4	3.3	17	8.7	97	110	3.6	137	29	1.06	1.9	39	7.46	46	1.1
12416498	1	0.390147783251232	70	F	WHITE	62.8	1	0	0	0	0	0	0	0	0	0	3	23	2	23	16	2	16	87	137	72	28	98	100.1	36.6	11.5	406	13.4	3.92	27.9	3.3	20	8.4	96	95	3.7	136	24	1.07	1.1	35	7.43	120	1.5
17123868	1	0.394470046082949	28	M	WHITE	77.0	1	0	0	0	0	0	0	0	0	0	4	40	4	36	30	7	12	83	101	40	16	87	100.1	29.7	9.5	434	12.3	3.37	11.7	2.9	14	7.7	105	96	4.5	141	29	1.09	0.6	48	7.38	122	1.1
19875779	1	0.44037558685446	50	M	WHITE	144.5	1	1	0	1	0	0	1	0	1	0	4	79	2	38	32	3	21	114	76	24	23	100	100.1	21.7	7.4	426	16.9	2.29	11.6	3.2	14	7.4	105	114	4.3	133	24	1.16	0.8	37	7.4	157	2.1
15076612	1	0.616949152542373	52	F	Other races	60.3	1	0	0	0	0	0	0	0	0	0	13	51	4	38	39	4	18	107	117	82	23	89	100.1	17.5	6.0	118	22.1	1.88	17.2	2.5	13	8.8	100	106	3.9	137	33	1.08	1.2	42	7.49	54	2.4
15185501	1	0.658415841584158	70	F	WHITE	50.6	0	0	0	0	0	0	0	0	0	0	4	37	2	23	31	4	23	112	87	52	33	99	100.1	20.9	6.6	303	16.5	2.54	6.9	2.3	13	8.3	99	134	3.8	134	27	1.13	0.8	33	7.5	100	1.3
10937007	1	0.791441441441441	84	F	Other races	78.5	1	0	0	1	0	0	0	0	0	0	2	25	2	39	37	9	11	66	136	60	14	100	100.1	38.3	12.1	222	15.2	4.51	9.4	3.5	16	8.6	104	107	3.1	144	29	1.09	1.4	38	7.48	101	1.1
10833812	1	0.816422287390029	48	F	Other races	96.0	1	0	0	0	0	0	0	0	0	0	9	63	4	41	47	0	20	115	174	103	26	99	100.1	38.3	13.1	341	14.5	4.48	3.7	2.7	16	7.5	107	116	4.6	137	22	1.04	3.4	38	7.35	285	1.2
11963580	1	1.0136	32	M	Other races	115.5	0	1	0	1	0	0	0	0	0	0	9	60	3	36	42	1	16	80	103	60	25	95	100.1	38.3	11.8	250	13.2	4.32	7.0	2.8	13	7.7	105	122	4.7	142	29	1.16	1.1	48	7.37	38	1.1
12945029	1	1.03713235294118	76	F	WHITE	92.0	0	1	1	1	1	0	0	0	0	0	4	53	4	40	22	7	17	96	86	49	19	92	100.1	27.1	8.8	272	19.1	3.11	15.0	3.1	13	7.9	107	238	4.0	139	20	1.12	0.9	32	7.42	74	1.3
10038933	2	1.15438596491228	35	M	WHITE	123.3	1	0	0	1	0	0	0	0	0	0	4	41	4	29	38	1	11	160	162	80	18	100	100.1	37.6	13.2	171	13.3	3.93	13.7	4.0	15	8.0	110	163	3.5	143	26	1.15	2.5	33	7.49	55	1.3
11459120	2	1.19186046511628	71	F	WHITE	110.0	1	1	0	0	1	0	1	0	0	0	3	36	2	28	22	5	7	72	90	50	17	95	100.1	32.5	11.2	172	13.9	3.64	6.8	3.1	11	8.1	106	98	3.6	139	22	1.21	1.2	44	7.28	173	1.0
13256226	2	1.21631205673759	50	M	WHITE	164.0	0	1	1	1	0	0	1	0	0	0	4	33	1	19	14	5	8	119	103	73	25	100	100.1	37.8	12.5	282	17.9	4.16	13.2	3.4	16	9.4	102	136	3.5	141	29	1.17	1.0	40	7.45	104	4.1
15924948	2	1.28	69	M	Other races	75.0	0	0	0	0	0	0	1	0	1	0	8	46	2	41	40	3	21	70	89	72	13	100	100.1	42.0	14.4	140	13.1	4.79	7.1	2.4	14	7.8	107	134	3.3	139	23	1.13	2.3	44	7.3	309	1.1
12797228	2	1.41764705882353	61	F	WHITE	88.4	1	1	0	1	0	0	0	0	0	1	4	49	3	31	38	5	12	102	136	70	17	93	100.1	40.3	11.9	204	17.0	4.83	7.0	3.1	12	9.7	103	166	3.9	142	33	1.16	1.0	43	7.48	60	1.1
14744426	2	1.49397590361446	47	M	WHITE	85.5	0	1	0	0	0	0	0	0	0	0	7	34	4	31	27	3	22	99	147	81	22	99	100.1	27.4	9.2	83	16.5	3.24	25.6	2.8	11	7.8	109	132	3.3	142	28	1.06	3.1	33	7.52	156	1.9
18580818	2	1.53758865248227	48	M	Other races	84.6	1	1	0	1	1	0	0	1	1	0	7	57	3	36	41	3	14	99	109	73	22	98	100.1	36.9	12.2	282	13.0	4.26	7.1	3.0	11	8.0	100	209	4.8	138	30	1.14	1.1	56	7.32	44	1.1
15463164	2	1.55473684210526	21	F	Other races	65.0	1	0	0	0	0	0	0	0	0	0	4	37	4	25	29	0	14	94	149	111	14	100	100.1	45.7	15.7	190	12.4	5.07	7.6	3.2	13	8.4	112	116	4.0	142	20	1.18	2.9	34	7.35	155	1.4
13356983	2	1.60919540229885	86	M	Other races	50.5	0	1	0	0	1	0	1	1	1	1	7	80	4	57	42	11	25	101	110	52	27	96	100.1	35.5	11.0	174	19.4	4.2	12.7	3.0	12	7.6	107	159	3.2	140	27	1.02	1.8	49	7.33	61	1.1
16013042	2	1.63298245614035	60	M	WHITE	79.55	0	1	1	1	0	0	0	0	1	1	3	44	4	30	22	7	12	94	142	67	20	100	100.1	29.4	9.3	285	13.3	3.09	24.6	2.6	17	7.9	108	310	4.3	139	17	1.16	0.9	33	7.29	141	1.2
13365189	2	1.87096774193548	50	M	Other races	66.0	0	0	0	0	0	0	0	0	0	0	6	19	1	31	20	1	18	81	134	77	20	97	100.1	35.3	12.3	62	13.3	3.8	6.9	4.3	17	9.0	98	120	3.9	137	28	1.01	1.2	45	7.38	54	1.1
11811502	2	1.92016806722689	52	M	Other races	109.8	0	0	0	0	1	0	0	0	0	0	11	38	3	43	34	4	15	82	104	56	26	94	100.1	49.7	15.9	119	14.5	4.62	10.0	2.6	9	8.9	114	99	4.0	145	26	1.38	2.1	42	7.39	41	1.5
13608178	2	1.94352331606218	78	M	WHITE	100.1	0	0	0	0	1	0	1	0	1	0	4	29	2	38	34	6	17	70	161	63	14	100	100.1	35.4	11.4	193	13.5	3.75	15.5	3.3	11	8.3	104	142	5.4	139	26	1.11	3.1	43	7.38	83	1.3
16846262	2	1.975	50	M	Other races	65.3	1	0	0	1	1	0	0	0	0	0	10	67	2	35	22	8	22	105	115	63	21	96	100.1	29.7	10.2	60	13.6	2.84	9.3	3.1	15	8.2	99	132	4.1	136	27	1.07	1.2	37	7.46	56	1.6
15865042	2	2.00167364016736	87	F	Other races	67.0	0	1	0	0	0	0	1	0	1	0	9	61	3	45	49	5	26	91	106	72	24	91	100.1	28.5	9.5	239	13.1	3.09	26.5	3.1	16	7.9	95	109	3.1	134	26	1.06	1.7	35	7.46	49	1.4
19783211	2	2.03333333333333	74	F	WHITE	42.35	0	1	1	0	0	0	0	0	1	0	9	56	4	54	40	5	20	97	131	72	22	100	100.1	34.4	10.2	168	14.3	3.58	3.9	3.6	11	9.0	107	118	3.8	145	29	1.14	1.3	48	7.41	133	1.4
19341663	3	2.10526315789474	89	F	WHITE	81.3	1	0	0	1	1	0	0	0	0	0	5	48	3	33	32	7	21	103	129	66	17	97	100.1	30.6	10.0	114	13.2	3.27	10.4	3.4	14	8.5	102	300	3.9	141	22	1.13	4.9	38	7.39	69	1.4
13296885	3	2.13571428571429	61	M	WHITE	151.3	1	0	0	1	0	0	0	0	0	0	6	53	4	32	40	7	17	91	118	51	20	93	100.1	35.6	12.3	84	14.6	3.45	12.6	2.6	10	7.7	109	106	4.0	142	28	1.1	1.3	36	7.53	122	1.9
18507700	3	2.18691588785047	30	M	WHITE	59.0	0	1	0	0	0	0	0	0	0	0	7	75	2	30	32	1	16	120	115	80	44	99	100.1	27.8	8.4	107	15.2	3.05	5.3	2.3	12	8.0	109	102	3.4	143	28	1.11	1.8	54	7.3	42	1.8
10486056	3	2.24842105263158	84	F	WHITE	63.0	0	1	0	0	0	1	1	0	0	1	6	38	4	42	40	7	21	106	117	54	27	95	100.1	36.7	12.1	95	17.8	3.9	14.0	3.1	18	7.5	101	202	3.7	137	24	1.01	3.4	61	7.18	35	1.2
13940169	3	2.6952380952381	59	M	WHITE	89.1	0	1	0	0	0	0	1	0	1	0	4	44	3	21	25	5	16	99	152	82	21	86	100.1	29.4	9.6	336	14.3	3.36	7.8	2.3	19	7.7	103	35	3.8	143	27	1.57	1.1	39	7.45	64	3.0
14691603	3	2.99667774086379	30	F	Other races	161.4	0	1	0	1	0	0	0	0	0	0	2	36	2	10	26	3	10	110	120	67	35	91	100.1	39.7	12.0	301	17.7	5.29	10.3	3.9	14	9.4	89	128	3.6	137	37	1.19	2.5	59	7.42	28	1.6
15562810	3	3.104	54	M	Other races	73.3	1	1	0	0	1	0	1	1	1	0	11	41	4	51	40	4	17	107	142	94	29	90	100.1	45.2	14.4	225	13.1	4.73	22.8	2.3	16	7.2	115	111	3.5	143	20	1.07	1.4	38	7.31	69	1.2
11982862	3	3.19024390243902	60	M	WHITE	116.0	1	1	0	1	1	0	0	0	1	0	7	46	3	41	36	5	20	97	148	74	20	98	100.1	38.7	12.4	205	13.8	3.23	8.0	2.7	11	8.3	107	131	4.6	141	25	1.18	1.3	58	7.25	104	1.3
15349413	3	3.19867549668874	65	M	WHITE	96.8	1	1	0	0	0	0	0	0	0	0	6	59	4	38	41	3	18	103	169	116	29	99	100.1	27.8	9.9	151	14.6	3.3	19.5	1.9	16	7.4	103	114	3.8	138	25	1.08	1.2	35	7.45	99	1.2
18029627	3	3.22941176470588	56	M	WHITE	60.0	0	0	0	0	0	0	0	0	0	0	6	32	4	38	29	8	14	106	98	70	17	85	100.1	29.0	9.5	85	14.3	2.49	5.7	2.5	9	8.1	103	93	3.9	139	32	1.11	0.8	58	7.33	99	1.3
12889905	3	3.41203703703704	80	M	WHITE	138.0	1	1	0	1	1	1	0	0	0	1	5	50	3	41	31	6	26	45	101	78	21	96	100.1	46.4	14.7	216	15.4	5.45	27.1	3.7	16	9.5	97	113	5.1	137	22	1.2	2.7	42	7.3	36	1.3
14662246	3	3.48292682926829	59	M	WHITE	82.6	0	0	0	0	0	0	0	1	1	0	5	53	4	55	40	10	22	134	110	68	11	95	100.1	28.6	9.8	41	15.4	2.83	3.3	2.9	17	7.3	106	103	3.5	143	18	0.83	1.2	32	7.34	75	1.2
15904118	4	4.65847457627119	76	M	WHITE	90.0	0	1	1	0	0	0	0	0	0	0	6	43	3	28	23	6	21	70	101	47	15	93	100.1	28.7	9.7	118	18.6	3.11	10.2	3.1	12	8.3	111	97	4.8	141	25	1.22	0.8	36	7.44	56	1.1
12791185	4	4.87	81	F	WHITE	80.3	0	1	1	1	0	0	0	0	1	0	12	87	4	74	48	10	30	129	208	171	26	96	100.1	22.7	7.5	190	14.6	2.39	19.0	2.1	16	7.3	111	344	5.5	135	18	1.16	1.0	39	7.25	58	1.2
18663142	4	4.88351648351648	87	M	WHITE	56.3	0	0	1	0	0	0	0	0	0	0	4	34	3	40	29	8	22	98	158	81	22	92	100.1	42.0	14.4	91	14.4	4.87	125.2	3.1	14	8.2	108	87	4.2	138	21	1.17	1.1	25	7.51	58	1.4
15063863	4	5.54318181818182	65	F	WHITE	70.0	1	0	0	0	0	0	0	0	0	0	4	59	3	51	28	7	21	90	130	51	28	95	100.1	27.2	9.1	44	14.7	3.13	0.1	2.0	14	7.4	106	99	4.3	139	24	1.2	1.2	34	7.44	63	1.4
13170875	4	5.82857142857143	87	M	WHITE	76.5	0	1	1	0	0	0	0	0	0	0	14	112	3	83	60	9	33	94	155	72	13	95	100.1	21.1	6.9	105	18.6	2.33	5.3	2.2	17	7.3	106	102	4.2	141	22	1.12	1.7	31	7.44	43	1.6
15521042	4	6.40535117056856	75	F	Other races	88.8	0	1	0	0	0	0	0	0	0	0	11	70	4	61	51	5	36	76	154	73	44	100	100.1	35.3	10.7	299	14.4	3.68	15.3	3.8	23	9.1	105	140	6.5	141	23	1.27	4.3	45	7.29	497	1.0
12419783	4	6.68936170212766	23	M	WHITE	72.7	0	1	0	0	0	0	0	0	0	0	14	56	4	37	36	0	23	92	112	73	16	100	100.1	39.1	13.1	141	14.3	4.36	21.0	3.0	15	7.4	102	158	4.8	136	25	1.08	2.0	41	7.37	114	1.5
18091782	4	6.91028368794326	52	M	Other races	84.5	0	0	0	0	0	0	0	0	0	0	8	54	3	35	28	1	16	87	128	102	21	99	100.1	45.7	13.9	282	13.4	4.98	17.6	4.0	15	7.5	113	222	4.3	142	21	1.14	2.8	66	7.08	53	1.4
19532128	4	7.16410256410257	33	M	WHITE	108.0	0	0	0	0	0	0	0	0	0	0	8	68	2	28	31	3	5	96	124	66	31	90	100.1	34.6	11.7	39	13.5	3.48	5.8	3.4	20	7.6	99	160	3.7	136	28	1.0	1.2	51	7.33	31	1.4
15983067	4	9.53235294117647	73	M	Other races	89.0	1	1	0	0	0	0	0	0	0	0	13	43	4	49	46	4	29	102	78	58	16	94	100.1	24.5	8.0	68	14.8	2.68	15.4	2.9	21	8.8	102	230	4.3	141	20	1.04	8.1	42	7.27	230	1.9
17183632	1	0.3104	58	M	Other races	55.8	0	0	0	0	0	0	0	0	1	0	2	23	2	26	28	7	18	131	133	66	23	94	100.2	21.3	7.2	375	17.7	2.41	7.7	2.5	13	7.8	96	116	3.7	129	15	1.14	10.9	41	7.14	54	1.1
17406852	1	0.317127071823204	84	F	WHITE	58.7	0	0	0	0	0	0	0	0	0	1	3	44	3	33	32	5	17	109	109	58	24	97	100.2	21.0	6.7	905	18.0	2.25	36.3	2.0	17	7.7	98	87	5.3	128	21	1.1	2.4	35	7.36	112	1.7
17837987	1	0.640837696335079	80	M	WHITE	71.0	0	1	0	1	0	0	0	0	0	0	4	49	3	47	37	11	15	118	145	51	20	95	100.2	29.4	9.6	191	15.8	3.46	14.5	3.1	13	7.3	115	121	3.5	141	18	0.88	1.1	36	7.29	84	1.1
10494275	1	0.770707070707071	41	M	WHITE	89.5	0	0	0	0	0	0	0	0	0	0	4	23	3	31	30	0	6	96	136	75	22	87	100.2	28.6	9.6	198	13.3	3.21	13.5	2.9	12	8.4	101	98	4.0	136	32	1.13	0.7	46	7.43	66	1.1
14867667	1	0.787755102040816	23	F	Other races	68.5	0	0	0	0	0	0	0	0	0	0	9	25	2	21	32	0	9	117	151	126	20	100	100.2	32.4	11.1	147	12.4	3.57	16.0	3.2	14	7.3	100	113	3.0	139	29	0.99	4.2	43	7.42	53	1.1
18083807	1	0.88961038961039	56	F	Other races	112.35	0	0	0	1	0	1	0	0	0	1	11	47	4	35	47	3	23	94	107	59	24	93	100.2	49.5	15.2	154	14.4	5.54	16.5	3.0	12	9.4	109	180	4.0	142	26	1.31	1.8	48	7.32	44	1.4
10326564	2	1.20839160839161	78	F	Other races	66.7	0	0	0	1	0	0	0	0	0	0	3	24	4	40	25	10	14	67	138	56	14	96	100.2	32.8	10.8	143	15.0	3.38	5.6	3.7	19	8.9	111	253	3.7	144	18	1.27	3.0	33	7.33	110	1.1
19252302	2	1.21846153846154	60	M	WHITE	140.25	0	1	1	1	1	1	1	0	1	1	5	32	3	40	23	13	14	104	125	66	24	90	100.2	39.5	11.2	260	24.6	5.49	19.2	2.7	9	8.9	99	319	4.5	135	25	1.26	1.3	45	7.36	54	1.5
13776865	2	1.275	78	M	WHITE	80.0	1	0	0	1	0	0	0	0	0	0	5	42	4	29	42	5	19	89	156	91	24	100	100.2	30.8	11.4	256	13.5	3.35	10.5	4.2	14	9.1	99	211	3.7	142	28	1.22	1.1	37	7.47	200	1.2
17152272	2	1.33548387096774	86	M	WHITE	93.3	1	0	0	0	1	0	0	0	0	0	3	25	1	36	35	5	10	71	159	76	16	100	100.2	33.6	11.8	124	14.1	4.02	8.3	3.1	13	8.5	108	119	3.1	141	24	1.14	1.6	33	7.45	198	1.2
14762861	2	1.45142857142857	71	M	Other races	134.2	0	1	1	1	1	1	1	1	1	1	5	39	3	30	32	10	24	92	127	71	27	95	100.2	24.9	7.6	280	18.5	2.87	11.3	1.7	15	8.2	101	157	4.0	139	24	1.1	1.1	39	7.39	23	1.5
15301848	2	1.484	23	M	WHITE	98.4	0	1	0	0	0	0	0	0	0	0	13	82	3	50	44	0	29	100	113	49	16	81	100.2	42.2	14.0	200	13.1	4.51	13.7	3.1	15	7.7	109	98	4.4	141	25	1.14	1.5	43	7.35	47	1.2
17013872	2	1.61194029850746	70	M	Other races	106.0	0	1	1	1	1	0	1	0	1	0	5	50	3	34	29	8	19	100	95	56	17	90	100.2	38.9	12.6	268	13.3	3.87	18.4	3.6	19	8.7	87	250	4.0	130	28	1.09	2.8	47	7.37	38	1.7
16150166	2	1.76896551724138	55	M	WHITE	117.6	0	0	1	1	0	1	1	0	0	1	11	38	4	31	38	7	15	114	117	66	24	100	100.2	21.9	6.3	145	18.7	2.18	10.7	3.1	15	8.4	97	164	3.8	143	39	1.01	1.4	58	7.42	37	2.3
19092485	2	1.76963696369637	33	F	Other races	117.8	0	0	0	0	0	0	0	0	0	0	4	19	2	28	27	0	14	71	117	73	19	100	100.2	32.0	10.1	303	16.1	4.15	17.1	3.8	14	8.6	102	96	6.3	135	28	1.1	0.9	42	7.42	71	1.2
10790860	2	1.84251968503937	89	M	WHITE	76.8	1	1	0	0	1	0	1	0	1	0	7	41	3	43	33	8	18	74	87	39	23	98	100.2	33.5	11.3	254	12.7	3.61	14.9	2.8	17	8.4	102	116	4.0	143	29	1.1	1.3	37	7.49	54	5.8
13718304	2	1.93425196850394	92	F	WHITE	82.5666666666667	0	1	0	1	0	1	1	0	1	1	3	61	3	38	34	10	27	94	147	46	23	98	100.2	31.5	9.9	254	14.4	3.23	12.3	3.7	24	8.9	89	353	5.0	128	25	1.2	1.8	43	7.36	106	1.1
16851160	3	2.06423357664234	86	M	WHITE	57.0	0	1	0	0	0	0	0	0	0	0	7	59	4	40	36	6	19	98	109	57	29	92	100.2	24.7	10.7	137	15.3	3.27	3.0	2.8	12	6.6	112	94	3.3	143	22	1.03	3.3	37	7.37	32	1.5
18735093	3	2.11842105263158	75	F	WHITE	66.95	1	1	0	0	1	1	1	1	1	1	6	42	3	46	32	12	16	95	102	56	21	96	100.2	36.7	11.1	152	13.9	3.83	10.6	2.6	10	8.1	105	153	4.1	140	27	1.15	2.0	45	7.4	76	1.3
19659865	3	2.69203539823009	49	M	Other races	194.8	1	1	0	1	0	0	0	0	0	0	4	25	4	27	35	1	19	112	121	85	29	95	100.2	42.8	12.3	226	15.8	4.82	14.6	1.2	10	7.9	96	177	5.2	138	32	0.97	1.5	66	7.3	95	1.2
10559489	3	2.78671586715867	78	M	Other races	91.0	0	1	1	0	1	1	0	0	0	1	8	50	3	47	36	8	26	138	91	61	27	91	100.2	27.6	8.1	271	18.6	3.17	15.1	2.5	12	9.0	104	183	4.2	143	27	1.14	1.4	45	7.4	75	1.3
17248642	3	3.05436893203884	55	M	Other races	98.0	1	1	0	0	0	0	0	0	0	0	5	62	3	43	40	7	21	94	96	55	22	98	100.2	22.9	7.0	103	14.8	2.31	7.0	2.9	20	7.7	117	126	5.5	150	22	1.14	1.1	43	7.3	141	1.3
11636169	3	3.17578947368421	76	M	WHITE	98.5	1	0	0	1	1	0	0	0	1	0	8	67	3	50	39	6	23	75	181	89	13	100	100.2	39.1	12.9	190	12.4	4.44	19.4	3.9	14	8.0	103	300	5.4	135	23	1.1	1.3	47	7.28	150	1.2
15016682	3	3.18980891719745	60	M	WHITE	100.1	0	1	0	1	0	0	1	0	1	0	9	61	4	40	34	4	19	103	87	38	18	100	100.2	44.1	15.5	157	17.0	4.68	12.7	3.6	12	7.9	96	243	4.4	133	27	1.11	1.3	55	7.28	364	3.4
13915801	3	3.2	81	M	WHITE	78.0	0	1	0	0	0	0	1	0	0	0	6	72	4	56	35	7	20	85	127	71	23	99	100.2	21.8	7.2	152	14.8	2.3	28.4	2.3	8	8.4	117	126	4.5	147	17	1.14	2.8	28	7.41	111	1.6
16538698	3	3.52589641434263	71	M	WHITE	105.0	0	0	1	0	1	0	0	0	0	0	4	48	1	37	29	5	15	70	134	90	14	93	100.2	27.4	8.3	251	18.2	2.86	7.5	3.0	14	8.5	99	102	4.2	138	33	1.12	1.0	50	7.42	41	4.0
10380058	3	3.69945945945946	58	M	WHITE	90.6	0	1	1	0	0	0	0	0	1	0	11	76	3	52	35	3	28	97	110	74	22	100	100.2	34.3	11.8	185	14.8	3.76	9.4	3.7	21	7.7	119	31	3.9	143	9	1.0	1.0	26	7.1	58	1.0
14285792	3	4.03529411764706	48	F	Other races	73.3	0	0	0	0	0	0	0	0	0	0	14	55	2	44	36	4	21	152	144	69	27	95	100.2	20.0	6.5	51	23.6	1.88	11.5	4.8	17	10.6	101	77	3.4	140	26	1.37	2.3	41	7.39	44	3.2
15837416	4	4.19085714285714	69	F	Other races	74.6	0	1	1	1	1	1	1	0	1	1	4	45	4	32	29	9	21	98	133	68	24	100	100.2	32.9	9.6	175	16.1	3.64	13.2	2.8	10	8.6	114	110	3.6	148	26	1.37	1.6	50	7.3	42	1.6
14464933	4	4.36188118811881	72	F	WHITE	62.4	0	0	0	0	0	0	0	0	0	1	14	109	4	60	41	6	38	91	116	36	24	100	100.2	30.5	10.1	202	16.8	2.91	24.9	3.2	16	8.9	103	110	3.8	146	28	1.17	2.3	48	7.36	75	1.5
13279382	4	4.41009174311927	83	M	WHITE	49.0	0	0	0	1	0	0	1	0	1	0	11	74	2	55	48	7	19	90	93	51	17	97	100.2	33.0	10.3	109	18.1	3.69	5.5	2.4	23	8.2	108	116	4.6	139	16	1.14	5.2	38	7.21	23	1.1
14325424	4	4.50769230769231	90	M	Other races	78.8	0	1	1	0	0	0	0	0	0	0	10	71	3	50	30	8	24	116	83	45	22	96	100.2	39.8	12.3	351	14.0	3.97	17.5	2.7	17	8.9	126	131	4.2	156	20	1.26	3.0	39	7.29	40	1.6
10353094	4	4.68102189781022	78	M	WHITE	80.5	1	1	0	0	1	0	0	1	1	1	5	60	3	37	30	5	17	126	124	79	33	90	100.2	35.2	11.6	137	15.6	4.22	17.1	3.4	18	8.6	97	267	4.4	141	28	1.09	3.3	36	7.49	45	1.7
19777911	4	6.42162162162162	65	F	Other races	56.9666666666667	0	1	1	0	0	0	0	0	0	0	11	60	3	54	26	8	20	105	89	43	23	97	100.2	22.9	7.8	37	18.6	2.41	0.2	3.1	15	7.2	107	154	3.8	136	20	1.04	1.14	30	7.42	49	1.4
14131997	4	6.89890710382514	80	M	Other races	100.0	0	1	1	1	1	0	1	0	1	0	7	38	2	47	29	9	20	44	109	52	18	96	100.2	46.1	15.5	183	14.6	4.91	16.9	3.4	17	9.9	104	143	4.5	139	19	1.41	3.0	39	7.31	44	1.3
18417736	4	12.2769230769231	66	M	Other races	61.2	0	1	1	1	1	0	1	0	1	0	7	56	2	39	23	8	23	87	118	59	26	91	100.2	22.4	7.2	182	14.6	2.67	13.1	3.2	21	8.4	94	214	3.5	135	25	1.03	0.9	32	7.49	61	1.3
10558865	1	0.245897435897436	66	F	WHITE	62.9333333333333	0	0	0	1	1	1	1	0	0	1	7	90	2	53	55	7	31	110	132	54	30	93	100.3	28.0	8.3	390	18.1	3.2	11.2	3.2	16	9.4	101	308	4.0	138	19	1.3	1.3	39	7.32	39	1.0
12114010	1	0.446296296296296	42	F	WHITE	79.4	0	1	0	0	0	0	0	0	0	0	9	58	4	31	40	0	20	126	132	78	32	100	100.3	28.1	8.7	432	17.1	3.46	19.0	2.6	17	8.3	92	77	4.8	132	25	1.08	1.1	36	7.47	182	1.3
14273598	1	0.456179775280899	83	F	WHITE	83.8666666666667	0	0	0	0	0	0	1	0	1	0	2	43	3	33	40	6	19	113	153	63	35	95	100.3	26.6	9.2	356	13.3	3.17	16.1	2.7	15	8.2	97	116	4.4	133	15	1.07	1.2	30	7.26	77	1.5
13415410	1	0.568592057761733	74	F	WHITE	120.0	0	1	0	0	0	0	1	0	1	0	7	41	3	50	36	5	18	95	178	71	20	98	100.3	33.1	11.0	277	14.7	3.57	17.9	3.1	12	8.7	93	105	5.0	131	27	1.37	1.7	38	7.45	62	1.2
10969205	1	0.607692307692308	90	M	WHITE	54.0	0	0	0	0	1	1	1	0	0	1	9	51	3	43	34	6	22	89	117	84	13	96	100.3	33.2	10.5	130	14.8	3.25	7.5	2.3	10	7.7	105	116	3.5	142	39	1.07	2.4	62	7.39	62	1.2
17773534	1	0.764885496183206	45	M	WHITE	64.2	1	0	0	0	0	0	0	0	0	0	3	47	4	22	24	0	15	118	113	57	32	100	100.3	27.7	9.8	131	16.1	3.23	9.5	2.6	11	6.9	104	229	4.3	131	27	1.04	1.2	44	7.3	189	1.4
18754977	1	0.776774193548387	79	F	WHITE	72.8	1	0	0	1	0	0	0	0	0	0	5	44	3	27	39	5	14	107	108	47	35	88	100.3	34.3	11.7	155	12.8	3.79	3.7	3.6	13	8.3	109	159	4.6	138	26	1.08	2.5	63	7.2	56	1.2
12297168	1	0.927567567567568	78	M	Other races	84.6	0	1	0	0	0	1	0	0	0	1	2	53	4	30	47	6	23	129	139	115	30	94	100.3	29.2	9.9	185	15.0	3.14	4.3	3.1	12	8.1	99	156	4.0	138	30	1.06	1.9	40	7.47	33	1.1
19461413	1	0.965921787709497	29	F	WHITE	81.55	0	1	0	0	0	0	0	0	0	0	8	78	3	22	30	3	24	131	109	46	27	91	100.3	23.3	7.8	179	21.3	2.01	24.0	3.5	18	8.3	98	97	3.0	137	25	1.04	3.1	30	7.52	56	2.6
18558763	2	1.05691056910569	60	M	WHITE	144.0	1	1	0	0	0	0	0	0	0	0	5	18	2	38	30	9	8	68	113	86	17	100	100.3	45.7	16.1	246	14.7	5.33	16.2	3.3	15	8.2	104	94	3.6	140	28	1.07	0.9	43	7.41	88	3.2
16209091	2	1.08721804511278	90	F	Other races	40.2333333333333	1	0	0	0	1	0	0	0	0	0	2	46	4	41	39	4	14	113	131	69	38	94	100.3	36.6	10.9	266	16.2	3.39	16.0	3.2	10	9.1	110	122	3.8	148	30	1.28	1.9	58	7.33	41	1.2
12926897	2	1.41971830985915	69	F	WHITE	57.7	0	0	0	0	0	0	1	0	0	1	11	53	4	51	49	10	27	114	115	23	20	96	100.3	29.9	9.5	142	15.6	2.92	18.4	2.0	9	7.1	100	82	3.2	133	22	1.1	3.4	48	7.24	103	1.5
11655233	2	1.56014760147601	98	F	WHITE	58.3	0	1	0	0	0	0	1	1	1	0	4	37	2	40	29	8	22	102	123	68	36	93	100.3	26.3	8.5	271	15.3	2.62	5.9	2.8	18	8.0	102	161	3.2	145	31	1.09	1.6	45	7.43	33	1.2
14060349	2	1.56344410876133	65	F	WHITE	80.0	1	1	0	0	0	0	0	0	0	0	8	55	4	47	35	2	29	103	108	50	17	96	100.3	31.9	10.4	331	13.3	3.38	8.9	2.9	17	9.1	99	119	4.6	135	26	1.17	1.1	48	7.32	94	1.0
11788221	2	1.57692307692308	66	F	WHITE	77.0	0	1	0	1	1	1	0	0	1	1	6	65	4	45	43	4	20	91	102	86	22	100	100.3	43.8	14.0	182	14.0	4.54	9.1	2.5	17	8.5	109	139	3.7	146	24	0.98	2.5	48	7.28	83	1.0
19130933	2	1.65924170616114	29	M	WHITE	90.7	0	0	0	0	0	0	0	0	0	0	3	31	4	22	27	0	11	95	111	54	20	100	100.3	40.6	14.5	211	13.1	4.63	17.1	4.5	18	8.9	104	130	4.4	140	23	1.16	2.0	41	7.34	143	1.2
11178953	2	1.8716814159292	81	F	WHITE	125.1	0	1	1	1	1	1	1	0	1	1	5	64	4	56	40	10	29	123	149	123	30	99	100.3	31.5	9.7	226	14.2	3.15	47.6	2.7	21	8.2	104	277	3.0	143	16	1.0	2.6	39	7.21	45	1.5
15630986	3	2.16	66	F	Other races	101.3	1	0	0	1	0	0	0	0	0	0	3	41	3	39	25	10	18	106	211	154	21	97	100.3	28.4	9.0	190	18.3	3.05	17.5	2.5	14	8.1	108	182	3.9	145	22	1.17	1.5	31	7.45	32	2.0
14483533	3	2.19888268156425	80	M	WHITE	84.3	1	1	0	0	0	0	0	0	1	1	2	70	3	38	38	8	18	112	139	57	29	97	100.3	30.2	9.2	179	18.8	4.13	11.1	1.5	16	7.6	103	243	4.7	134	21	1.08	2.9	36	7.35	48	1.1
10948957	3	2.2951724137931	76	F	Other races	40.5333333333333	0	0	0	0	0	0	1	0	1	0	3	45	3	38	31	4	15	153	121	85	26	96	100.3	35.4	11.2	145	26.1	3.63	6.7	2.3	14	7.4	108	111	4.0	142	19	1.09	1.4	32	7.36	130	1.1
19164276	3	2.36622516556291	60	F	Other races	72.1	1	0	0	1	0	0	0	0	0	0	8	44	3	29	33	3	13	99	109	96	16	100	100.3	37.8	11.7	302	13.0	4.25	14.1	4.0	22	8.0	106	369	4.4	142	18	1.11	7.8	44	7.19	30	1.3
10431522	3	2.51842105263158	85	M	WHITE	83.2	0	1	1	0	1	0	1	0	1	0	3	40	2	34	33	8	16	88	146	68	23	98	100.3	31.7	10.2	190	19.9	3.2	5.3	3.0	16	8.6	104	142	3.8	142	27	1.14	1.3	46	7.36	59	1.1
19446449	3	2.58313253012048	41	M	Other races	82.0	0	0	0	0	0	0	1	1	1	0	4	51	4	38	30	3	14	100	123	91	11	100	100.3	42.6	13.7	332	12.7	4.72	22.2	3.4	18	6.5	111	426	3.8	142	17	1.02	4.5	52	7.09	330	1.3
15264044	3	2.85436893203883	92	F	Other races	60.3	0	1	1	0	0	0	1	0	0	0	2	43	3	46	45	7	18	114	168	101	33	97	100.3	34.0	12.1	103	14.1	3.73	7.3	3.6	12	7.7	104	122	4.9	134	26	1.17	1.5	47	7.33	274	1.2
13758211	3	3.0843137254902	71	M	WHITE	112.8	1	1	0	1	0	0	0	0	0	0	9	87	4	77	37	11	28	120	131	112	26	97	100.3	38.1	12.4	102	14.8	3.93	0.5	3.7	28	8.2	101	122	4.7	139	17	1.1	8.3	33	7.3	33	1.1
17435955	3	3.16666666666667	79	M	Other races	62.0	0	1	1	0	0	0	1	1	1	0	11	58	3	68	46	13	31	129	84	52	22	100	100.3	23.6	6.9	126	16.5	2.34	33.7	2.9	19	7.7	110	131	3.7	142	18	1.05	9.1	54	7.11	37	1.6
15511352	3	3.34228187919463	73	M	WHITE	124.45	0	1	0	0	1	0	1	0	1	0	12	56	3	41	30	5	20	92	82	53	19	94	100.3	22.2	6.8	149	14.5	2.21	21.7	2.9	14	8.2	108	185	3.4	142	31	1.18	0.8	54	7.35	77	1.7
17460568	3	3.80434782608696	77	F	WHITE	42.7	0	0	0	0	0	0	0	0	0	0	5	65	4	65	41	6	31	129	136	65	26	93	100.3	21.6	7.3	23	14.5	2.37	0.6	2.0	13	7.7	99	133	3.5	132	29	1.03	0.9	41	7.45	31	1.7
16627126	4	5.31219512195122	63	M	WHITE	117.0	1	1	0	0	0	0	0	1	1	0	13	95	3	64	45	3	26	106	98	67	20	92	100.3	33.3	10.9	123	12.9	3.24	19.9	2.7	15	7.6	114	112	3.6	143	16	1.1	3.2	35	7.29	45	1.6
13518155	4	5.64422110552764	89	M	WHITE	85.5	0	1	1	0	0	0	0	0	0	0	11	91	4	65	45	6	33	120	131	58	36	99	100.3	40.1	12.6	199	17.0	4.41	7.6	2.3	21	6.6	122	126	5.5	147	14	1.12	4.2	28	7.28	128	1.1
11848123	4	7.05470383275261	57	F	Other races	91.0	1	0	0	0	1	0	1	0	1	0	12	68	3	63	45	4	30	127	139	110	17	99	100.3	53.4	17.9	287	13.3	5.53	18.2	3.5	18	8.1	110	293	4.4	145	20	1.03	6.5	48	7.2	77	3.5
11292424	4	8.06337209302326	73	F	Other races	81.4	0	0	1	1	0	0	0	0	1	0	14	61	2	45	30	7	22	95	163	57	18	95	100.3	28.2	8.9	172	16.4	3.29	10.8	2.9	18	8.7	94	109	5.2	134	27	0.98	1.3	46	7.36	45	1.3
10992814	4	9.99310344827586	60	M	WHITE	90.0	0	0	0	0	0	0	0	0	0	0	10	67	3	46	44	4	31	156	106	67	24	95	100.3	20.4	6.8	29	14.6	2.05	6.0	3.0	15	7.9	100	113	3.7	131	21	1.11	1.5	28	7.46	24	1.6
14851532	4	12.98125	78	M	WHITE	84.2	1	0	0	1	1	0	1	0	1	1	13	125	3	72	49	8	34	89	99	50	11	97	100.3	27.9	8.9	240	16.4	2.88	17.8	3.0	18	8.1	93	113	4.8	129	27	1.02	2.0	47	7.33	88	3.8
17684367	1	0.0946524064171123	69	M	WHITE	69.8	1	0	0	0	1	0	0	0	0	0	4	47	4	23	43	5	18	84	119	51	17	95	100.4	25.4	8.2	374	15.4	2.93	11.1	1.8	12	8.0	96	103	3.1	128	24	1.16	0.9	37	7.41	50	1.2
16763139	1	0.112269938650307	68	F	WHITE	122.5	1	0	0	1	0	0	1	0	0	0	4	50	4	29	36	4	20	91	120	60	21	93	100.4	23.4	8.0	489	15.4	2.47	15.8	2.2	14	8.8	97	173	3.9	136	36	1.01	1.2	49	7.46	106	1.2
11963916	1	0.565900383141762	51	F	WHITE	53.0	0	0	0	0	0	0	1	0	0	0	8	53	2	23	46	2	15	104	95	72	31	99	100.4	31.7	10.1	261	16.1	3.58	7.9	2.1	13	7.9	106	85	4.1	144	29	1.08	1.1	39	7.46	42	1.3
11529880	1	0.599038461538462	62	F	Other races	66.4	0	0	0	0	0	0	1	0	0	0	6	37	4	28	39	3	12	122	127	95	21	99	100.4	30.1	10.5	208	14.9	2.94	28.0	2.8	20	7.6	104	170	3.5	139	20	1.03	1.6	31	7.41	118	1.4
18659452	1	0.821198156682028	64	M	WHITE	78.7	0	1	1	1	0	0	1	0	0	0	4	60	4	42	28	8	18	84	123	45	13	95	100.4	26.3	8.6	434	14.8	2.81	24.9	2.5	15	7.8	101	169	5.3	134	33	1.18	0.9	44	7.48	172	1.4
18858799	1	0.965322580645161	86	M	WHITE	72.4	1	0	0	0	0	1	0	0	1	1	9	63	4	65	50	12	21	110	94	51	24	92	100.4	22.1	6.9	124	16.8	2.1	23.4	2.0	11	7.9	108	207	3.6	149	34	1.17	1.1	49	7.44	72	1.2
17386997	2	1.05758754863813	71	F	Other races	49.4	1	0	0	0	0	0	1	0	0	0	5	32	2	21	22	6	14	95	164	87	23	86	100.4	39.5	13.0	257	23.1	5.42	11.4	3.6	17	9.2	97	112	3.4	137	31	1.13	2.1	35	7.54	104	1.4
13610913	2	1.11020408163265	78	M	Other races	82.0	1	0	0	0	1	0	0	0	0	0	4	59	4	37	35	3	21	89	122	70	16	98	100.4	22.0	7.2	245	14.2	2.18	18.0	2.7	13	7.5	103	117	3.9	136	10	1.0	1.2	22	7.29	36	1.3
14500560	2	1.12298136645963	87	F	WHITE	57.0	0	0	0	0	0	0	0	0	1	0	2	34	4	29	33	6	12	100	173	66	21	98	100.4	33.8	12.2	161	18.4	3.61	10.2	3.8	16	7.1	97	134	3.4	132	21	0.97	6.8	40	7.31	395	1.3
14790269	2	1.12962962962963	92	F	Other races	72.0	1	0	0	0	1	0	0	1	1	0	2	57	3	42	34	6	24	116	187	101	29	99	100.4	17.9	5.5	297	19.0	1.93	13.4	2.3	20	7.7	108	123	4.8	148	30	1.07	2.0	51	7.36	24	1.3
14959458	2	1.17148760330579	60	M	WHITE	65.0	0	0	0	0	0	0	0	0	0	0	5	59	3	39	31	3	16	88	135	94	26	78	100.4	47.0	15.5	242	14.3	4.94	18.0	3.8	13	7.2	112	209	3.2	141	19	1.05	2.0	48	7.18	231	1.4
10874300	2	1.22112676056338	66	M	Other races	105.0	1	1	0	0	1	1	0	0	1	1	8	57	2	49	43	4	24	124	146	95	32	93	100.4	39.8	12.5	213	16.7	4.06	10.3	2.9	17	8.4	103	105	4.5	139	29	1.16	1.2	65	7.23	76	1.1
17914766	2	1.54601226993865	53	F	WHITE	72.4	0	0	0	0	0	0	0	0	0	0	9	55	3	29	36	1	14	116	121	84	21	95	100.4	32.2	11.0	163	16.2	3.5	11.5	2.4	13	6.4	99	190	3.1	142	30	0.87	1.7	45	7.42	88	1.8
18250208	2	1.59245283018868	28	M	Other races	63.1	0	0	0	0	0	0	0	0	0	0	10	75	3	21	31	0	14	91	102	59	22	99	100.4	32.4	10.6	159	17.3	2.86	22.2	2.9	13	9.3	101	121	3.5	143	30	1.34	1.4	50	7.4	175	1.4
17481338	2	1.61538461538462	87	M	WHITE	115.5	0	1	1	0	1	0	1	0	0	0	7	62	4	53	38	10	25	93	115	52	20	94	100.4	31.9	9.8	182	16.0	2.97	11.4	3.3	14	8.5	95	134	4.0	136	37	0.96	1.4	57	7.4	96	2.8
13733998	2	1.624	45	M	WHITE	76.9	0	0	0	0	0	0	0	0	0	0	4	19	2	28	26	1	15	89	141	97	18	100	100.4	29.9	10.2	100	15.0	2.99	7.6	3.6	14	8.2	101	100	3.2	143	32	0.91	0.8	35	7.56	123	1.0
13337536	2	1.64093023255814	50	M	WHITE	78.0	1	1	0	0	0	0	0	0	0	0	6	40	4	39	40	4	17	81	111	63	19	100	100.4	36.2	12.4	215	13.3	3.78	13.8	3.0	9	8.0	108	115	3.4	137	30	1.21	0.8	49	7.38	29	1.4
18136989	2	1.75	86	F	WHITE	67.35	1	1	0	1	0	0	0	0	1	0	3	49	3	35	42	5	12	86	134	66	19	94	100.4	35.7	11.7	144	14.1	3.62	11.5	2.9	12	8.4	96	124	3.6	137	31	1.07	1.2	46	7.42	48	2.3
14037995	2	1.88390804597701	70	M	Other races	138.3	1	0	0	1	1	0	0	0	0	0	4	58	4	39	41	5	16	111	102	49	22	98	100.4	32.2	9.8	174	16.4	3.39	12.6	3.2	14	7.5	108	194	4.5	142	28	0.96	2.3	46	7.29	84	2.3
12138569	2	1.94642857142857	60	F	Other races	83.8	0	0	0	1	0	0	1	0	0	0	8	49	3	25	25	6	24	97	145	74	24	88	100.4	32.4	10.1	56	15.6	3.93	4.5	3.4	17	8.5	104	178	3.5	138	23	1.04	1.5	29	7.5	60	2.1
15305912	3	2.16292134831461	78	F	WHITE	74.5333333333333	0	0	1	0	0	0	0	0	1	0	3	68	2	44	37	8	18	88	102	28	17	97	100.4	28.0	9.0	178	15.8	3.07	8.7	2.1	14	7.8	110	81	3.9	137	20	1.18	1.0	39	7.3	358	1.3
16111901	3	2.44653465346535	28	M	Other races	99.0	0	1	0	0	0	0	0	0	0	0	12	94	3	58	43	3	25	151	82	44	21	96	100.4	25.0	7.9	101	18.3	2.93	0.6	1.6	11	4.6	118	147	3.1	143	24	0.97	2.6	40	7.37	179	1.5
17076438	3	2.47142857142857	61	M	WHITE	90.0	0	0	0	0	0	0	0	0	0	1	6	71	2	25	33	8	21	84	121	65	21	92	100.4	27.7	9.5	84	19.9	2.85	5.8	2.3	12	7.9	102	94	3.9	133	24	1.03	1.5	34	7.44	173	1.3
18976400	3	2.6	77	M	Other races	104.85	1	1	0	1	0	0	1	0	0	1	6	57	4	48	41	7	22	132	94	60	35	91	100.4	38.0	13.3	207	14.8	4.43	10.2	3.0	21	8.1	101	126	4.3	135	19	1.11	2.6	33	7.35	88	2.9
13198543	3	2.60425531914894	92	M	WHITE	74.0	1	1	0	0	1	0	0	0	1	0	5	48	3	43	31	6	17	83	114	66	27	96	100.4	36.6	12.2	141	14.2	3.86	4.5	2.6	12	7.5	114	103	4.7	137	16	1.1	1.5	27	7.37	131	1.3
12719657	3	3.01324503311258	77	M	Other races	98.9	1	1	0	1	1	0	1	0	1	0	9	77	3	47	46	6	19	70	155	55	24	94	100.4	30.1	9.7	151	14.9	2.98	13.2	2.8	19	8.1	105	186	4.8	138	23	1.1	1.6	37	7.38	76	3.2
14670622	3	3.18181818181818	54	F	WHITE	80.0	0	0	0	0	0	0	0	0	0	0	12	91	3	38	45	2	23	120	103	61	22	97	100.4	23.5	7.6	66	19.6	3.28	6.5	2.0	12	6.8	117	131	3.8	145	22	1.07	3.2	35	7.38	87	2.3
17795409	3	3.19565217391304	68	M	Other races	78.4	0	0	0	0	0	1	1	1	1	1	8	29	2	31	33	8	21	116	125	96	38	100	100.4	21.3	7.2	92	15.8	2.28	8.0	3.6	19	6.8	103	120	2.7	138	20	1.03	0.6	40	7.3	49	1.4
19423307	3	3.29349845201238	91	F	WHITE	92.5	0	1	1	1	0	0	1	0	1	0	5	67	2	46	33	9	18	82	145	44	24	98	100.4	30.5	10.5	323	15.0	3.45	8.5	3.1	17	8.3	103	127	4.5	132	22	1.12	1.4	50	7.24	41	1.2
14586031	3	3.4679706601467	84	M	WHITE	81.3	0	1	1	1	0	0	1	0	1	1	12	84	2	70	45	12	33	83	116	65	16	80	100.4	34.4	10.7	409	15.3	3.63	15.7	2.7	17	8.6	98	199	6.1	130	24	1.06	2.1	66	7.14	47	1.2
17211667	3	3.59375	84	M	WHITE	72.0	0	1	1	1	0	0	0	0	1	0	12	79	4	43	41	9	36	114	103	52	31	92	100.4	39.8	12.7	160	14.0	4.26	14.0	2.8	18	8.6	125	383	4.4	160	21	1.19	2.3	32	7.36	258	1.2
12036721	3	3.89925373134328	72	F	Other races	87.1	0	1	1	0	0	0	1	1	1	0	7	74	4	58	40	9	26	127	138	88	28	97	100.4	31.5	10.1	268	15.1	3.95	27.6	2.1	20	8.1	101	207	5.2	141	25	1.01	1.5	35	7.45	302	1.3
11429607	3	3.90384615384615	61	M	WHITE	81.0	0	1	0	0	0	0	0	0	0	0	13	60	4	70	56	3	34	126	85	35	23	88	100.4	39.7	13.1	104	15.3	4.11	1.9	2.2	19	6.5	104	57	3.4	137	19	1.03	5.7	58	7.09	87	1.9
17124656	3	4.04895833333333	73	F	WHITE	67.2	0	0	0	1	1	0	1	0	0	1	11	69	3	49	37	12	17	61	96	40	17	94	100.4	38.8	12.5	192	13.6	3.96	19.0	3.4	21	10.1	97	205	4.5	137	28	1.28	1.5	36	7.39	44	1.4
14726210	4	5.22162162162162	81	M	Other races	102.7	0	1	1	1	1	0	1	0	0	0	8	61	4	43	51	9	27	93	141	100	18	100	100.4	33.5	11.0	148	14.2	3.61	13.9	3.0	14	8.5	109	91	3.3	145	30	1.33	3.5	40	7.47	172	1.3
17795174	4	5.24859813084112	61	M	Other races	80.3	1	1	0	0	0	0	0	0	0	0	13	88	2	63	44	3	24	91	141	46	15	98	100.4	25.3	8.7	107	13.7	2.79	9.9	3.1	16	8.7	106	136	4.0	143	27	1.24	2.8	48	7.34	400	1.3
17270564	4	5.80990099009901	62	M	WHITE	80.05	1	1	0	0	0	0	0	1	1	0	5	47	4	34	30	5	22	91	131	56	36	100	100.4	25.5	8.0	101	14.1	2.39	3.1	3.8	15	8.5	96	192	5.4	130	25	1.16	0.9	35	7.45	307	1.1
13273776	4	6.11041666666667	58	M	Other races	82.0	0	0	0	0	0	0	1	0	1	0	7	37	3	28	32	2	12	102	98	69	26	97	100.4	32.7	11.4	48	14.6	3.14	4.4	2.6	11	6.7	87	117	3.0	128	27	0.96	2.3	31	7.53	185	1.3
12834991	4	6.19655172413793	52	M	WHITE	85.1	0	0	0	0	0	0	0	0	0	0	2	38	4	17	35	3	12	111	152	113	33	96	100.4	29.7	10.1	87	13.1	3.35	13.2	2.7	12	7.1	107	89	4.4	137	24	1.05	1.1	42	7.35	307	1.4
16297202	4	7.60559701492537	62	M	WHITE	112.0	0	1	0	0	0	1	1	0	0	1	7	69	4	44	42	5	29	90	119	93	22	94	100.4	37.8	12.0	268	13.5	3.87	30.6	3.5	15	8.4	100	249	4.3	140	0	1.11	3.1	33	7.02	63	1.4
19394739	4	7.68541666666667	62	F	WHITE	62.0	0	0	0	1	0	0	1	0	0	1	9	98	4	67	41	8	32	96	133	65	17	100	100.4	28.8	9.7	192	16.9	3.24	1.4	2.8	19	7.5	93	320	6.2	128	22	0.91	2.4	41	7.3	88	1.1
15231181	4	7.92413793103448	79	M	Other races	75.9	0	0	0	1	0	0	0	0	0	0	5	55	4	58	40	9	29	109	159	101	9	100	100.4	29.7	9.7	232	18.1	3.68	11.1	3.4	29	8.7	99	357	3.3	141	20	1.1	9.6	41	7.28	211	1.0
17968595	4	8.2793893129771	70	M	Other races	113.2	0	1	1	1	0	0	1	0	0	0	6	39	2	29	32	8	20	67	131	88	25	93	100.4	24.8	8.0	131	16.8	3.23	3.9	2.6	16	8.9	109	131	4.6	143	20	1.09	0.8	37	7.36	24	1.5
16343783	4	12.5710344827586	68	M	Other races	100.0	1	1	0	0	1	1	0	0	1	1	10	98	3	59	38	4	31	84	137	68	12	96	100.4	31.1	10.4	145	15.1	3.2	29.5	2.0	7	7.7	107	164	5.2	133	22	1.14	1.4	52	7.22	100	1.1
19559472	1	0.196380697050938	82	F	WHITE	50.8	1	0	0	0	0	0	1	0	0	0	4	46	3	43	37	5	19	77	91	29	21	91	100.5	27.4	8.8	746	16.4	2.81	12.6	2.5	13	7.3	109	110	4.0	142	26	1.34	1.0	42	7.38	141	1.3
17997399	1	0.278680203045685	77	F	WHITE	88.45	0	1	0	0	0	0	1	0	0	0	4	39	3	36	51	5	21	104	136	101	22	99	100.5	31.4	9.9	197	13.9	3.4	10.4	2.5	13	8.4	96	96	4.3	139	39	1.11	1.2	43	7.55	84	1.6
15529157	1	0.523348017621145	74	F	Other races	74.7	0	0	0	1	1	0	1	0	0	0	5	39	4	35	33	5	19	82	93	59	16	95	100.5	39.7	11.2	227	17.0	4.53	19.1	3.0	10	8.2	101	171	4.0	140	30	1.15	1.5	60	7.32	91	1.6
12768940	1	0.595726495726496	54	M	Other races	67.0	0	1	0	1	0	0	1	0	1	0	7	57	4	35	31	5	25	132	122	78	25	96	100.5	27.3	9.6	468	12.4	3.03	17.6	2.7	16	8.8	93	120	4.0	129	23	1.07	2.1	32	7.46	74	3.9
16006019	1	0.6192	55	M	WHITE	71.0	0	0	0	0	1	0	0	0	0	0	5	61	4	33	40	1	16	118	168	82	33	84	100.5	28.5	9.4	250	14.2	3.18	12.6	2.5	12	7.2	104	117	3.9	136	26	1.14	2.1	39	7.41	39	1.1
13167633	1	0.629477611940298	77	M	WHITE	81.0	0	0	1	0	0	0	0	0	0	1	9	77	2	48	39	6	27	62	116	56	28	96	100.5	31.4	10.5	268	15.2	3.27	10.3	1.8	11	7.2	103	134	4.0	138	28	1.06	1.3	33	7.53	94	1.2
15085836	1	0.912322274881517	29	F	Other races	86.0	0	0	0	0	0	0	1	0	0	0	8	62	3	27	42	1	21	115	130	84	25	85	100.5	31.7	10.6	211	13.7	3.72	8.1	3.6	14	8.3	96	104	3.5	141	39	1.04	0.8	44	7.54	65	1.4
19753686	1	0.926946107784431	50	M	Other races	106.4	0	1	0	0	1	0	1	0	0	0	7	65	3	34	44	3	21	117	121	62	15	95	100.5	27.1	8.2	167	18.9	2.68	10.7	2.4	10	8.6	119	96	3.8	152	25	1.31	0.9	48	7.31	54	1.4
14070294	1	0.937575757575758	92	F	WHITE	60.7	0	0	0	0	0	0	0	0	0	0	5	38	3	44	39	5	12	77	148	76	20	97	100.5	37.8	12.8	165	15.2	4.17	9.5	3.0	16	9.6	97	120	4.7	136	28	1.17	1.1	43	7.4	128	1.2
18855302	1	1.04359756097561	38	F	Other races	55.0	0	1	0	0	0	0	0	0	0	0	7	56	4	27	31	2	22	116	70	53	18	90	100.5	24.3	7.7	328	15.4	2.59	18.3	2.6	19	8.1	94	125	4.6	127	37	1.11	1.0	94	7.15	63	1.3
14067830	2	1.07774390243902	45	F	Other races	129.0	0	1	0	0	0	0	1	0	0	0	9	44	3	30	40	1	15	86	112	69	24	99	100.5	35.7	10.6	328	18.1	3.65	10.8	2.9	13	9.6	98	110	4.3	146	46	1.15	1.4	52	7.54	63	1.2
13816797	2	1.12227602905569	62	M	WHITE	137.9	0	1	0	0	0	0	1	0	0	0	2	56	4	39	31	3	18	124	126	106	35	90	100.5	36.0	11.9	413	13.9	3.82	22.0	3.1	21	8.3	94	144	3.4	134	25	0.99	2.7	31	7.5	190	1.5
11728039	2	1.14193548387097	85	M	WHITE	84.0	1	1	0	0	1	0	0	0	1	0	7	44	4	42	36	7	19	48	110	47	10	100	100.5	36.8	12.7	93	14.5	4.18	11.7	2.4	6	7.8	117	127	4.0	141	19	1.39	3.0	45	7.22	467	1.3
13696452	2	1.32328767123288	66	M	Other races	94.7	1	1	0	0	1	0	0	0	0	0	3	17	3	20	27	3	10	92	197	82	20	99	100.5	31.1	11.2	146	15.3	3.64	6.1	3.6	13	9.1	101	147	3.8	138	26	1.25	2.1	34	7.49	217	1.1
19882264	2	1.39375	61	M	WHITE	73.45	1	1	0	0	1	0	1	0	1	0	3	29	3	32	26	6	14	119	140	91	22	99	100.5	33.1	11.3	192	15.2	3.41	6.9	3.4	11	8.1	108	101	2.6	145	30	1.13	1.2	44	7.42	49	1.0
13141043	2	1.65245901639344	50	F	WHITE	110.1	0	1	0	1	0	0	0	0	0	0	4	92	4	50	42	3	28	128	76	34	22	93	100.5	36.7	11.8	244	14.2	4.09	34.0	3.1	15	8.2	107	260	4.8	140	18	1.17	4.6	48	7.2	32	1.7
11988172	2	1.80642201834862	67	M	WHITE	90.95	1	1	0	1	0	0	0	0	1	0	7	64	4	53	40	10	25	115	160	91	22	93	100.5	30.9	10.3	109	14.3	3.24	9.6	1.5	12	7.8	114	146	3.8	142	22	1.02	1.4	33	7.42	146	1.3
11027339	2	1.93317757009346	62	F	WHITE	48.3	0	1	1	0	0	0	1	0	0	0	5	27	4	31	29	5	6	76	119	106	20	100	100.5	28.2	9.4	214	12.6	2.82	13.7	2.8	12	8.4	103	97	3.0	144	28	1.14	0.6	40	7.44	153	1.3
16092373	2	1.93482142857143	72	M	WHITE	70.0	1	1	0	0	0	0	0	0	0	1	7	71	4	51	33	6	35	93	133	56	25	94	100.5	27.1	9.0	112	17.0	3.01	73.6	2.4	11	7.8	101	123	4.4	132	28	1.1	0.5	54	7.31	94	1.1
11599754	3	2.05882352941176	52	M	Other races	75.0	1	0	0	0	0	0	0	0	0	0	2	41	3	17	19	2	8	73	148	70	15	96	100.5	38.2	12.9	153	13.2	4.02	8.3	2.9	11	8.5	103	125	3.7	141	25	1.27	0.7	53	7.29	89	1.0
18815342	3	2.18803418803419	72	M	Other races	89.5	1	0	0	1	0	0	0	0	0	0	6	52	4	44	44	5	21	78	108	46	21	100	100.5	37.7	11.4	117	14.1	3.98	9.5	2.3	11	8.0	111	100	4.7	146	24	1.05	1.0	36	7.41	120	1.3
14668766	3	2.29433962264151	45	M	Other races	83.5	0	1	0	0	0	0	0	0	0	0	4	36	3	26	21	3	17	93	117	74	30	92	100.5	26.5	9.2	106	15.7	2.42	4.0	3.2	16	7.7	112	107	3.7	147	21	1.06	2.3	28	7.48	54	3.1
17776338	3	2.75	77	M	WHITE	88.1	0	1	1	1	0	0	0	1	1	0	9	96	3	66	49	11	36	84	99	54	22	92	100.5	28.6	8.9	272	15.9	3.19	17.3	2.0	9	8.5	110	109	4.8	146	28	1.33	1.1	50	7.36	76	1.2
12698907	4	4.13913043478261	64	M	WHITE	91.7	0	0	0	0	0	0	0	0	0	0	6	39	3	26	35	2	17	73	99	73	20	98	100.5	28.9	9.0	69	18.1	2.78	6.6	2.3	12	7.8	106	180	4.2	138	30	1.11	0.9	45	7.42	73	1.2
11200984	4	4.68947368421053	75	M	Other races	77.2	1	1	0	1	0	0	0	0	0	0	12	108	4	74	44	10	28	144	125	56	40	99	100.5	18.3	6.0	57	14.4	1.99	0.6	2.0	13	7.9	112	119	3.4	140	15	1.03	6.1	25	7.38	140	2.3
13483947	4	4.70408163265306	48	M	WHITE	106.6	0	0	0	1	1	0	1	0	1	0	12	74	3	55	37	2	21	93	96	63	19	95	100.5	43.2	15.3	196	12.8	4.9	23.3	4.1	16	8.0	107	163	4.1	140	23	1.11	2.0	36	7.39	102	1.1
16465742	4	6.02083333333333	57	M	Other races	119.5	0	1	1	1	1	0	1	0	1	0	11	62	3	37	34	6	22	87	158	76	15	100	100.5	33.4	10.4	96	15.2	3.42	8.7	2.8	11	8.3	106	214	4.7	132	15	1.21	1.3	30	7.29	232	1.7
19104785	4	6.52356687898089	60	M	WHITE	90.0	1	0	0	0	0	0	0	0	1	0	8	41	3	33	31	3	21	86	108	66	18	97	100.5	38.3	12.9	157	13.7	3.95	20.5	2.9	15	8.3	112	174	3.1	149	21	1.04	2.3	64	7.1	74	1.5
12668698	4	7.675	73	M	Other races	87.4	1	1	0	1	0	0	0	0	0	0	12	84	3	48	42	8	29	74	125	63	20	100	100.5	32.6	11.2	64	15.9	3.77	11.8	2.8	15	7.9	109	169	4.7	141	24	1.04	2.7	45	7.32	56	1.5
10942537	4	8.22972972972973	72	M	WHITE	92.0	0	1	0	0	0	1	1	1	1	1	13	48	4	67	43	8	32	105	179	148	22	91	100.5	24.1	8.2	37	13.5	2.83	3.5	2.9	13	7.8	106	108	3.4	142	27	1.16	2.3	46	7.36	38	1.3
14546615	4	10.8586046511628	37	M	WHITE	100.5	0	1	0	0	0	0	0	1	1	0	12	113	4	44	54	3	36	113	91	53	24	91	100.5	38.5	10.8	215	18.5	5.76	20.6	2.4	17	8.1	104	154	5.9	139	27	1.15	2.6	89	7.07	47	1.3
14938176	4	11.5441935483871	53	M	Other races	82.6	0	0	1	1	1	0	1	0	0	0	4	53	3	39	36	6	19	92	131	67	21	94	100.5	27.8	8.9	310	14.2	2.99	10.2	3.1	23	8.9	93	146	5.1	135	26	1.1	1.6	38	7.42	87	1.3
12080206	1	0.272712146422629	57	M	WHITE	84.0	1	1	0	1	0	0	0	0	0	1	8	60	4	40	38	3	15	92	84	41	13	99	100.6	28.1	8.2	601	18.4	3.54	20.3	2.4	13	8.8	117	141	4.1	151	25	1.17	1.0	44	7.34	83	1.6
17232630	1	0.397356828193833	35	M	Other races	76.5	0	0	0	1	0	0	0	0	0	0	8	41	4	31	32	0	16	94	101	68	20	91	100.6	28.5	9.7	227	12.8	3.43	17.9	2.2	12	7.5	107	203	3.9	141	27	1.17	1.4	54	7.29	43	1.2
11038253	1	0.8	47	M	WHITE	93.7	1	0	0	0	0	0	0	0	0	0	6	52	4	30	30	0	18	131	88	51	27	95	100.6	33.4	12.1	172	13.9	4.27	2.0	2.0	15	7.5	105	102	2.9	138	27	1.07	3.3	41	7.41	80	1.6
15326906	1	0.826229508196721	76	F	Other races	106.666666666667	1	0	0	1	0	1	0	0	0	1	3	48	4	48	27	5	22	108	64	35	25	98	100.6	32.5	10.0	305	13.1	3.48	20.0	3.2	17	9.2	102	226	5.4	136	27	1.16	1.3	51	7.31	158	1.1
12461016	1	0.881294964028777	78	M	Other races	101.2	0	1	0	0	0	0	1	0	1	1	8	56	3	45	43	5	20	103	125	83	29	96	100.6	43.3	14.0	139	14.3	5.1	6.6	2.9	11	8.7	98	123	4.0	134	25	1.17	1.9	36	7.45	344	1.0
13606837	2	1.09889502762431	48	M	WHITE	94.4	0	0	0	0	0	0	0	0	1	0	5	39	4	28	32	1	9	101	136	82	19	99	100.6	38.8	12.9	181	13.2	4.46	13.6	3.6	12	8.0	112	109	3.6	147	32	1.11	1.3	54	7.36	301	1.1
18489085	2	1.22926267281106	81	M	WHITE	59.8	1	1	0	1	1	0	1	0	1	0	4	43	4	33	23	10	16	93	137	58	22	100	100.6	29.2	9.6	434	14.3	3.33	13.4	3.1	14	9.4	98	128	4.8	133	30	1.25	2.7	43	7.44	37	1.2
15885615	2	1.29942528735632	84	M	WHITE	74.1	0	1	0	0	0	0	1	0	0	1	8	68	3	60	47	8	29	127	147	114	27	94	100.6	28.2	9.3	348	16.6	3.0	9.1	2.2	13	8.4	124	120	3.9	151	21	1.31	0.9	56	7.16	48	1.7
13194394	2	1.31428571428571	65	M	WHITE	123.0	0	1	0	1	1	0	1	1	1	0	9	57	4	41	31	6	25	88	112	69	17	95	100.6	52.0	15.7	693	20.2	6.82	45.8	3.0	22	9.1	91	258	4.9	134	27	1.12	3.8	51	7.32	56	1.2
17929368	2	1.35367647058824	45	M	WHITE	77.5	0	0	0	0	0	0	0	0	0	0	10	67	4	49	46	1	23	105	96	60	15	100	100.6	36.7	12.7	136	14.9	3.99	3.8	3.0	11	6.0	107	109	3.9	135	20	0.88	1.1	39	7.29	107	1.5
19159742	2	1.50202702702703	35	M	Other races	74.2	0	0	0	0	0	0	0	0	0	0	5	18	4	21	28	0	5	55	103	57	18	99	100.6	41.3	13.9	148	12.3	4.51	14.9	4.0	17	8.5	104	105	4.1	141	21	1.13	0.8	39	7.33	153	1.2
15923752	2	1.68208092485549	85	M	WHITE	82.0	0	0	0	0	0	0	0	0	0	0	7	56	4	45	45	5	18	113	138	70	30	100	100.6	35.1	11.5	173	13.2	3.77	3.3	2.5	12	7.3	110	136	4.1	138	20	1.13	3.9	35	7.34	69	1.1
18461320	2	1.70361445783133	56	F	Other races	93.2	0	0	0	0	0	0	0	0	0	0	8	27	3	18	37	1	5	91	113	59	27	94	100.6	37.0	11.4	249	14.8	4.21	6.5	3.2	13	8.0	106	87	3.8	141	26	1.18	1.3	46	7.34	36	1.1
10957398	2	1.77798165137615	74	M	Other races	115.033333333333	0	1	1	1	0	0	0	0	0	1	5	59	4	40	33	8	19	79	137	45	14	100	100.6	29.6	10.6	218	14.7	3.37	20.9	2.1	12	6.1	111	169	3.8	139	29	1.09	0.6	47	7.38	274	1.1
10187951	2	1.88461538461538	84	F	WHITE	99.9	0	0	0	0	0	1	1	0	1	1	4	39	2	34	31	7	13	77	141	62	21	90	100.6	37.7	11.7	143	16.1	4.06	5.5	2.5	14	6.0	116	152	5.0	151	29	0.87	2.6	45	7.4	77	1.4
11556854	3	2.50746268656716	76	M	Other races	76.0	0	1	0	0	0	0	0	1	1	0	6	54	2	63	37	4	21	56	126	79	20	100	100.6	40.6	13.3	134	13.6	4.32	23.8	3.1	21	7.8	112	163	4.3	145	15	1.11	2.7	25	7.36	205	1.5
10764946	3	2.54238410596027	43	M	WHITE	147.033333333333	1	0	0	0	0	0	0	0	0	0	7	45	3	31	28	0	8	82	120	70	22	95	100.6	41.1	13.2	151	13.1	4.53	10.0	4.2	15	8.6	99	125	4.4	139	34	1.07	1.5	49	7.44	60	1.0
14369707	3	2.61830985915493	76	F	WHITE	108.0	1	1	0	1	1	0	1	0	1	0	5	47	2	30	30	8	26	82	177	53	15	97	100.6	26.3	8.3	142	13.3	2.83	12.6	3.5	9	9.0	112	77	4.4	141	31	1.23	3.4	57	7.33	212	1.4
14934742	3	3.13913043478261	65	M	WHITE	84.5	0	1	0	0	0	0	0	0	0	0	7	83	3	48	47	2	28	116	171	95	38	87	100.6	35.8	11.1	138	14.0	4.25	4.8	2.6	11	6.0	106	156	4.2	135	28	1.04	1.1	39	7.45	53	1.1
14928862	3	3.484375	77	M	WHITE	94.45	0	1	1	1	1	0	0	0	1	0	10	110	3	68	50	8	34	96	118	53	20	97	100.6	31.2	10.4	256	15.9	3.79	11.8	3.4	13	9.1	106	399	4.1	145	28	1.17	1.9	41	7.43	128	1.3
14543629	3	3.85263157894737	52	M	WHITE	126.0	0	1	1	1	0	0	1	0	1	0	4	43	2	27	26	5	20	65	137	67	18	100	100.6	22.2	8.1	95	14.3	2.56	10.8	2.7	13	8.4	112	150	4.1	142	21	0.95	4.4	37	7.34	321	1.4
17341901	4	4.27848101265823	71	M	Other races	88.0	1	1	0	0	0	0	0	0	0	0	7	63	4	50	25	4	28	110	112	82	25	100	100.6	37.6	12.3	158	15.2	4.31	7.6	2.8	18	7.1	109	80	4.6	144	25	0.97	7.3	46	7.32	77	1.3
11014822	4	5.45664335664336	44	M	WHITE	106.8	0	1	0	0	0	0	0	0	0	0	9	74	4	39	43	2	34	105	104	27	33	95	100.6	51.6	16.1	286	16.2	5.71	22.0	3.3	19	8.4	103	188	6.7	134	21	1.13	2.7	53	7.19	154	1.2
18898692	4	11.0271028037383	37	M	WHITE	119.0	0	1	1	1	0	0	0	0	0	0	14	90	4	51	53	3	24	147	152	90	20	92	100.6	37.9	12.8	214	14.8	4.12	12.5	2.2	20	7.5	104	147	4.6	144	28	0.99	1.0	64	7.22	62	1.2
11897074	4	12.0605042016807	56	M	Other races	81.6	1	1	0	1	0	0	0	0	0	0	6	39	4	32	41	3	17	84	89	57	25	93	100.6	32.8	11.5	119	13.3	3.76	3.5	2.8	11	6.8	100	204	4.8	131	28	1.13	1.6	43	7.4	63	1.2
16678140	1	0.213929313929314	54	F	Other races	76.7	1	0	0	0	0	0	0	0	0	0	7	79	4	38	41	2	24	99	204	72	18	92	100.7	34.8	11.8	481	14.3	3.49	15.3	4.2	14	9.8	111	124	3.6	146	25	1.27	1.4	38	7.41	235	1.1
18470025	1	0.342226890756303	46	M	Other races	149.8	1	0	0	1	0	1	0	0	0	1	11	57	4	39	31	2	17	82	127	81	24	94	100.7	42.9	13.6	476	16.6	4.93	12.3	3.5	13	8.7	97	158	5.1	138	36	1.1	1.2	58	7.39	80	1.4
17949474	1	0.436868686868687	64	M	WHITE	123.0	1	0	0	1	1	0	0	0	0	0	2	26	4	18	22	4	8	91	121	55	13	96	100.7	40.2	13.6	198	13.2	4.86	12.1	2.2	10	9.3	107	217	4.1	143	31	1.18	0.9	41	7.48	85	1.2
18416110	1	0.747014925373134	83	M	WHITE	50.2	1	0	0	0	0	0	0	0	0	0	3	38	4	38	34	5	19	80	114	58	24	100	100.7	31.3	10.7	268	14.3	3.7	13.5	2.8	12	7.4	108	106	2.9	141	25	1.08	1.1	30	7.51	372	1.3
13449480	1	0.89153605015674	62	F	WHITE	62.1	0	1	1	1	1	0	0	0	0	0	5	61	4	37	44	6	18	111	146	66	26	94	100.7	32.0	10.8	319	13.3	3.5	18.7	2.7	12	7.9	100	175	4.0	135	25	1.1	1.1	37	7.42	60	1.1
19846721	1	0.940127388535032	79	F	Other races	66.4	1	0	0	0	1	0	1	0	0	0	8	47	4	51	39	5	16	89	98	66	20	97	100.7	29.4	8.8	314	17.3	3.59	3.5	3.1	17	7.6	114	118	4.5	144	18	1.07	1.7	36	7.28	108	1.6
14208778	1	1.03888888888889	74	F	Other races	113.0	0	1	1	1	0	1	1	0	0	1	8	61	2	46	40	10	22	82	116	100	22	100	100.7	31.6	8.7	324	16.1	3.3	10.4	3.3	13	8.7	103	219	4.4	144	34	1.14	4.0	92	7.2	26	2.8
19620659	1	1.03987138263666	71	F	Other races	103.9	1	0	0	1	0	0	1	0	0	0	5	48	4	38	31	7	16	88	99	54	22	99	100.7	34.9	11.7	311	12.9	3.93	28.1	2.8	20	7.7	105	302	3.6	142	24	1.04	4.0	48	7.31	80	1.2
13181627	2	1.06815642458101	21	M	Other races	96.95	0	1	0	0	0	0	1	0	0	0	10	35	4	32	35	2	17	123	98	63	13	87	100.7	46.8	14.8	358	13.4	5.17	7.8	3.6	14	7.3	105	95	5.0	138	25	1.02	2.5	62	7.2	41	1.2
18140361	2	1.08677685950413	61	M	WHITE	109.1	1	0	0	1	0	0	1	0	0	0	3	42	3	35	35	5	19	115	164	87	20	97	100.7	28.6	9.9	121	14.2	3.18	9.4	2.5	6	7.6	101	166	3.1	134	28	0.99	2.4	67	7.21	63	1.3
14982307	2	1.16593886462882	51	M	Other races	102.45	1	0	0	0	0	0	0	0	0	0	4	23	3	25	30	1	7	96	141	117	24	99	100.7	42.7	13.6	229	16.1	4.89	8.3	4.0	16	8.6	108	93	3.5	146	32	1.03	2.7	63	7.3	44	1.1
14673433	2	1.16875	88	F	WHITE	59.7	0	1	1	0	0	0	1	0	0	1	4	40	4	46	42	8	18	82	130	62	27	94	100.7	33.6	11.0	224	14.5	3.85	12.1	3.3	14	8.3	110	93	2.9	143	22	1.05	1.1	29	7.47	87	1.5
11571882	2	1.26980198019802	39	F	WHITE	110.0	1	0	0	0	0	0	0	0	0	0	3	26	3	15	24	1	13	124	127	88	28	96	100.7	37.4	12.5	202	13.8	4.41	10.2	3.4	17	7.2	105	97	3.5	138	21	1.03	0.8	34	7.39	111	1.3
18437750	2	1.50631578947368	54	M	WHITE	96.3	1	1	0	1	0	0	1	0	1	1	4	37	4	22	30	6	9	124	133	78	27	96	100.7	30.4	10.4	95	15.3	3.35	8.5	1.7	10	8.0	100	120	3.9	136	28	1.17	1.1	44	7.39	29	1.7
13243753	2	1.66386554621849	89	M	WHITE	82.3	0	0	1	0	1	0	0	0	1	0	8	24	3	26	25	7	8	77	132	81	18	97	100.7	41.7	14.6	119	13.2	4.59	7.6	3.5	14	8.4	104	133	3.9	143	30	1.2	1.5	46	7.4	41	1.2
13881858	3	2.144	53	F	Other races	81.1	0	1	0	0	0	0	0	0	1	0	8	51	4	40	38	4	19	104	106	61	22	100	100.7	25.0	8.1	175	24.3	2.69	10.6	3.4	14	8.3	102	128	4.4	134	24	1.16	1.3	49	7.28	47	1.3
15225520	3	2.31236559139785	65	M	WHITE	120.0	0	1	1	0	0	0	0	0	0	0	9	37	3	47	39	9	22	90	142	98	22	87	100.7	29.2	8.1	186	23.9	3.4	8.4	3.2	16	7.4	109	108	3.7	144	23	1.23	1.0	50	7.26	38	1.7
16568383	3	2.54237288135593	55	F	Other races	147.5	0	1	1	1	1	0	1	0	0	0	4	51	4	36	24	12	21	106	169	66	18	96	100.7	24.1	7.5	354	14.8	2.42	13.9	2.9	12	8.6	99	49	4.2	142	37	1.2	0.9	63	7.36	41	1.2
19417241	3	2.62923976608187	83	M	WHITE	62.2	1	1	0	0	1	0	0	0	0	0	7	55	4	54	45	11	26	99	99	52	17	100	100.7	26.1	8.2	171	17.2	2.7	10.9	2.7	15	8.0	109	97	4.3	140	22	1.05	1.5	34	7.41	39	1.3
13914657	3	2.95739644970414	40	M	Other races	118.8	0	1	0	1	0	0	0	0	0	0	11	76	4	54	46	2	25	111	84	58	31	95	100.7	27.0	8.3	507	15.3	2.84	19.8	2.9	20	9.8	97	166	5.2	133	24	1.18	1.1	45	7.31	70	1.4
16233501	3	3.86353591160221	92	F	WHITE	67.5	0	1	1	0	0	0	1	1	1	0	6	59	3	53	37	11	27	92	118	52	29	98	100.7	28.2	9.1	181	16.6	3.1	11.7	2.9	16	8.2	107	131	4.2	141	22	1.15	0.7	32	7.44	41	1.3
13401524	4	5.875	72	F	WHITE	95.4	0	1	1	1	1	0	1	0	1	1	9	56	4	63	40	10	24	107	103	63	28	98	100.7	34.2	11.2	160	15.4	3.75	12.7	3.4	19	9.7	97	116	3.4	135	23	1.3	0.8	39	7.39	68	1.1
11518807	4	7.56	39	M	Other races	142.8	0	0	0	1	0	0	0	0	0	0	4	48	3	31	26	3	19	112	113	56	25	98	100.7	24.0	8.2	35	15.0	2.52	6.9	2.8	12	7.1	105	262	3.7	132	19	1.03	1.8	23	7.5	89	1.8
19660235	4	11.5892307692308	66	M	WHITE	58.3666666666667	0	0	0	1	0	0	0	0	0	0	6	57	4	59	31	10	31	90	98	50	19	99	100.7	21.5	7.1	65	13.6	2.26	1.5	3.3	15	7.8	112	121	4.7	137	27	1.09	0.8	52	7.32	26	1.5
12049455	1	0.246296296296296	97	F	WHITE	43.1	0	0	1	0	0	0	0	0	0	0	7	75	4	49	48	10	20	86	100	53	15	98	100.8	30.3	9.4	216	15.2	3.17	14.5	2.1	13	8.1	112	89	4.8	145	20	1.04	0.9	44	7.29	45	1.1
16232950	1	0.638983050847458	69	M	WHITE	112.0	0	0	0	1	0	0	1	0	0	0	7	38	4	39	23	5	16	112	93	65	26	98	100.8	35.6	11.6	295	14.0	3.7	35.1	3.3	19	8.0	109	186	2.7	144	21	1.08	2.8	32	7.42	128	2.2
15355458	2	1.2826714801444	83	F	WHITE	81.7	0	1	0	0	0	0	0	0	0	1	11	83	4	73	49	12	31	140	91	51	22	97	100.8	44.6	14.3	277	12.7	4.48	4.9	2.0	15	7.3	110	122	4.2	139	20	1.1	2.7	35	7.34	164	1.3
13071936	2	1.44350282485876	27	M	WHITE	126.2	0	0	0	0	0	0	0	0	0	0	2	40	3	10	21	0	9	134	150	135	28	99	100.8	31.1	10.9	177	14.2	3.88	7.3	2.5	10	8.4	105	127	3.3	141	29	1.1	1.5	46	7.39	178	1.1
13425595	2	1.52813852813853	60	M	Other races	68.6	0	0	0	0	0	0	1	0	0	0	9	31	2	32	26	2	10	61	94	66	20	100	100.8	40.5	13.0	231	13.3	4.61	13.4	3.5	13	7.7	106	109	4.4	141	20	1.12	1.7	31	7.41	32	1.1
18837589	2	1.54390243902439	78	M	WHITE	137.1	1	0	1	0	0	0	0	0	1	0	9	47	4	38	43	5	23	109	105	31	13	96	100.8	45.6	13.0	205	16.6	4.87	19.1	2.9	14	7.8	103	115	4.8	140	32	1.06	1.4	75	7.21	78	1.1
14564149	2	1.73978873239437	77	M	WHITE	52.6	0	1	1	0	0	1	0	0	0	1	9	110	4	87	54	12	40	123	92	55	36	93	100.8	28.9	8.5	284	15.9	3.06	15.7	2.3	12	11.3	108	208	5.5	145	27	1.64	2.1	47	7.35	62	1.3
15976672	2	1.794	92	F	WHITE	55.0	0	1	1	0	0	0	1	0	1	1	12	64	4	52	45	9	22	102	81	57	23	98	100.8	37.0	12.0	150	15.7	3.69	28.5	1.9	13	8.3	109	120	3.8	146	28	1.21	2.1	51	7.33	132	1.3
15028952	2	1.92021660649819	73	M	WHITE	97.0	0	1	0	0	1	0	1	0	1	0	12	96	3	74	45	4	34	99	135	88	27	95	100.8	42.4	13.3	277	14.0	4.38	31.0	2.8	17	8.7	114	353	3.6	145	21	1.31	4.2	72	7.05	52	1.4
14978206	3	2.06934306569343	66	M	WHITE	112.0	0	1	1	1	0	0	0	0	0	0	6	41	1	35	35	8	19	95	115	66	18	100	100.8	22.9	7.3	274	15.3	2.82	7.8	2.7	13	8.4	99	105	3.3	140	34	1.12	0.8	36	7.57	106	1.6
18496317	3	2.18548387096774	53	M	WHITE	95.6	0	0	0	0	0	0	0	0	1	0	4	32	4	17	29	2	13	127	135	46	24	89	100.8	29.3	10.1	124	13.6	3.34	9.9	3.2	10	7.7	105	133	3.2	135	23	1.12	2.1	33	7.43	181	1.3
13231212	3	2.25231481481481	44	F	Other races	86.0	0	0	0	0	0	0	0	0	0	0	8	43	4	38	30	0	25	94	123	63	24	98	100.8	30.2	10.7	432	14.1	3.37	9.7	1.9	22	5.9	100	234	2.6	157	39	0.74	8.5	34	7.65	185	1.1
19646098	3	2.55959595959596	52	M	WHITE	120.0	1	0	0	0	0	0	0	0	0	0	9	75	4	57	36	2	19	121	148	88	14	96	100.8	36.9	12.1	198	15.4	4.03	10.8	2.7	10	7.4	105	137	4.0	144	31	1.05	0.9	57	7.33	99	1.1
12323119	3	2.568	73	M	WHITE	83.2	0	1	1	1	1	0	1	0	1	0	10	69	4	52	44	7	30	107	137	55	33	97	100.8	33.7	10.7	225	13.9	3.82	15.1	2.7	21	6.5	110	289	4.7	139	19	0.89	2.8	28	7.43	77	1.2
15999159	3	2.85775862068966	82	M	Other races	81.1	0	1	1	1	1	0	1	0	0	0	8	49	4	52	28	11	26	84	111	67	28	92	100.8	27.2	9.5	116	12.4	2.99	9.8	2.3	16	7.9	96	136	4.8	131	21	1.01	3.0	30	7.44	50	3.5
14692578	3	2.93142857142857	45	F	WHITE	244.333333333333	0	1	1	0	0	0	1	0	0	0	7	59	4	43	34	3	23	114	112	88	11	99	100.8	38.9	12.1	280	15.1	4.55	19.2	3.7	16	9.5	78	197	5.3	122	30	1.21	2.2	45	7.44	442	1.3
16416367	3	2.93404255319149	55	M	Other races	77.0	0	1	0	0	0	0	0	1	1	0	9	57	3	39	39	3	21	105	95	76	21	89	100.8	38.4	12.2	141	13.9	3.98	7.3	2.9	11	7.7	104	138	3.9	140	32	1.08	1.4	97	7.1	99	0.9
13820022	3	2.97631578947368	58	M	WHITE	102.2	1	0	0	0	1	0	0	1	1	0	5	31	2	34	27	2	17	68	166	97	16	100	100.8	45.7	14.6	266	13.4	4.88	19.6	3.9	27	9.1	105	232	3.9	144	20	1.11	6.6	40	7.29	191	1.0
19333231	3	3.55785123966942	44	M	Other races	212.15	1	1	0	1	0	0	0	0	0	0	16	122	4	75	55	2	37	137	136	105	27	85	100.8	45.8	14.7	363	15.4	4.92	24.1	2.7	20	9.0	102	263	4.6	141	27	1.14	3.4	60	7.24	40	1.5
10549730	3	3.88859649122807	64	M	WHITE	85.8	0	1	0	1	1	0	1	0	0	0	6	52	4	35	32	5	18	112	106	72	34	89	100.8	32.1	10.0	114	16.3	3.1	2.4	3.1	16	8.1	104	194	4.2	144	25	1.23	4.0	37	7.45	77	1.2
12519699	4	4.52356020942408	42	M	WHITE	98.0	0	1	1	0	1	0	0	1	1	0	10	58	4	41	38	5	23	98	106	70	16	93	100.8	25.3	8.4	191	14.3	2.64	12.6	2.9	17	8.5	103	478	5.7	135	26	1.2	1.5	48	7.32	149	6.2
18304105	4	4.70602409638554	60	M	WHITE	120.0	1	1	0	1	0	1	0	0	0	1	9	58	3	39	40	7	25	132	108	57	19	100	100.8	27.9	8.4	83	17.6	2.94	4.4	3.6	13	8.5	100	345	5.8	135	22	1.09	1.1	75	7.09	43	1.0
10380034	4	5.27941176470588	70	M	Other races	102.0	1	0	0	0	0	0	1	1	1	0	7	33	4	35	35	5	11	77	94	69	24	95	100.8	49.5	16.6	272	13.9	5.25	19.1	3.7	18	8.4	103	174	4.2	139	24	1.12	2.5	33	7.46	85	1.1
15282725	4	6.16	33	M	Other races	87.0333333333334	0	1	0	0	0	0	0	0	0	0	7	51	4	26	34	1	19	116	113	56	12	100	100.8	36.1	12.3	100	13.0	4.04	3.4	3.2	15	7.8	108	85	4.1	141	21	0.97	1.0	31	7.41	91	1.2
13155148	4	6.18461538461538	57	M	Other races	95.8	1	0	0	1	0	0	0	0	0	0	5	39	3	36	35	2	13	75	196	112	32	98	100.8	44.6	14.2	169	17.4	5.22	11.4	4.7	33	9.9	102	189	3.0	140	6	1.17	14.5	16	7.23	538	1.1
19406079	4	6.25797101449275	61	F	Other races	99.3	1	1	0	1	1	0	0	0	1	0	15	102	3	76	41	3	34	90	91	65	22	93	100.8	36.0	11.6	69	16.3	4.25	10.0	3.3	16	8.6	101	156	5.1	140	35	1.18	1.3	65	7.32	66	1.2
19965802	4	7.36842105263158	74	F	WHITE	60.25	0	0	1	1	0	1	0	0	1	1	8	71	4	47	37	11	26	134	99	58	28	96	100.8	34.2	10.3	114	19.9	3.1	3.7	2.4	13	8.4	97	69	4.1	137	29	1.16	1.3	49	7.37	87	1.1
10888007	4	8.57837837837838	68	M	WHITE	92.2	0	1	1	1	1	0	1	0	1	1	11	52	4	58	43	9	31	101	147	52	25	95	100.8	33.3	11.2	259	14.6	3.76	8.1	3.4	16	7.4	107	221	4.6	140	24	1.09	2.1	41	7.36	99	1.2
14563881	1	0.899761336515513	77	F	WHITE	66.0	0	0	0	0	1	0	1	1	1	0	8	30	3	43	29	7	18	66	82	53	16	97	100.9	35.7	11.5	419	12.8	3.97	18.1	2.8	13	8.3	102	326	4.6	131	17	1.06	1.1	39	7.26	152	1.3
17789435	2	1.19325842696629	36	M	Other races	57.2	0	0	0	0	0	0	0	0	0	0	10	48	4	16	33	0	10	106	121	87	14	93	100.9	31.7	10.5	178	13.1	3.7	9.4	2.9	10	8.4	95	111	3.4	131	26	1.13	1.4	50	7.33	23	1.1
16459881	2	1.27483443708609	72	M	WHITE	94.4	1	0	0	1	0	0	1	0	1	0	2	28	2	28	31	8	13	78	160	84	18	100	100.9	39.6	13.1	151	14.6	4.63	10.4	3.9	15	8.9	110	140	3.0	146	39	1.2	1.0	73	7.35	40	1.2
12985940	2	1.32680412371134	70	M	WHITE	94.0	0	1	0	0	0	1	1	0	1	1	8	62	3	53	46	4	26	134	133	98	48	94	100.9	31.7	10.0	291	15.1	3.38	8.1	1.9	11	7.7	105	106	4.8	138	23	1.16	1.8	30	7.49	78	1.6
17490877	2	1.51578947368421	76	M	WHITE	59.1	1	0	0	0	1	0	0	0	0	0	6	56	3	54	35	10	19	111	183	143	22	98	100.9	31.9	10.2	190	13.4	3.37	9.0	3.0	9	8.6	104	119	3.5	141	28	1.08	0.8	39	7.45	174	1.2
17301684	2	1.7375	72	M	WHITE	69.2	0	1	1	0	0	0	1	0	0	0	11	73	4	71	48	9	31	107	125	66	31	100	100.9	35.2	11.1	240	13.5	3.53	20.7	2.3	13	7.9	105	139	4.7	134	25	1.13	2.5	62	7.19	125	1.2
11933892	3	2.06341463414634	42	M	Other races	94.7	0	1	0	0	0	0	0	0	0	0	11	39	4	34	34	3	17	100	91	65	20	99	100.9	27.9	9.2	82	14.8	2.6	3.9	2.8	10	7.2	103	104	3.2	140	31	1.08	1.2	44	7.44	269	1.4
11202749	3	2.69451219512195	60	M	WHITE	93.2	1	0	0	1	1	0	0	0	0	0	4	33	2	24	28	4	13	85	166	84	18	95	100.9	27.1	9.0	164	12.7	2.86	7.2	2.3	14	8.4	111	230	4.1	141	19	1.28	2.6	40	7.26	158	1.2
13276516	3	2.92098765432099	54	M	Other races	86.18	1	1	0	0	1	0	0	0	0	0	10	58	4	38	38	2	29	106	77	50	28	91	100.9	39.7	12.9	162	15.8	4.4	7.1	2.7	19	6.8	112	37	4.0	146	18	0.98	4.6	43	7.2	73	1.1
11975832	3	3.6797619047619	85	M	WHITE	110.9	0	0	0	0	0	0	0	0	1	0	4	20	3	31	33	5	16	107	134	79	16	96	100.9	32.2	10.7	84	13.6	3.33	6.8	3.3	15	8.5	101	101	3.9	137	21	1.09	1.6	38	7.37	75	1.8
13247581	3	4.04307692307692	67	M	WHITE	107.45	1	1	0	0	0	0	0	0	0	0	7	42	2	45	25	3	23	57	110	48	16	100	100.9	32.7	9.4	130	15.9	3.18	8.6	3.1	12	8.3	98	101	5.4	134	32	1.17	1.3	63	7.3	103	1.0
17366335	4	4.17425742574257	87	F	Other races	68.5	1	1	0	0	0	0	0	1	1	0	10	47	3	52	38	5	19	92	88	59	21	100	100.9	27.7	9.5	101	14.1	3.04	13.8	3.4	14	7.8	108	147	3.5	139	20	0.91	5.5	35	7.35	306	1.8
10992783	4	4.47794117647059	80	M	WHITE	93.3	0	1	0	0	0	0	0	0	0	0	14	97	4	88	52	6	33	124	102	58	23	91	100.9	22.6	7.1	68	25.2	2.11	1.0	2.4	19	7.2	105	226	4.4	141	22	1.0	4.8	35	7.39	38	1.3
17246790	4	7.986	80	M	WHITE	96.4	0	1	1	1	1	0	1	0	0	0	9	70	4	70	51	10	16	103	93	64	18	100	100.9	37.1	12.1	150	20.7	3.65	14.1	2.9	25	7.8	97	198	5.2	139	18	0.98	3.6	39	7.26	110	3.8
17840551	4	10.1086956521739	41	M	Other races	212.3	0	1	0	1	0	0	1	1	1	0	15	79	4	51	44	6	18	122	93	47	32	89	100.9	31.1	9.8	138	14.5	3.69	18.0	2.6	18	7.9	87	105	5.2	129	28	1.06	2.1	50	7.34	89	1.3
18613232	4	13.0468085106383	52	F	Other races	89.15	0	1	0	0	0	0	1	0	0	0	9	63	3	19	23	5	15	152	92	66	23	94	100.9	32.9	10.5	47	19.1	3.45	5.7	2.3	19	7.9	105	104	3.4	137	19	1.16	3.5	44	7.23	57	1.5
17093263	1	0.433663366336634	82	M	WHITE	84.65	1	0	0	0	1	0	1	0	0	0	2	35	4	40	34	5	11	64	150	65	15	100	101.0	30.6	9.9	505	15.5	3.28	13.4	5.1	15	9.7	101	91	5.4	142	25	1.27	1.5	34	7.46	217	1.1
19790073	1	0.534420289855073	60	F	Other races	84.95	1	0	0	1	0	0	1	0	0	0	4	28	3	31	30	4	14	97	148	68	15	93	101.0	32.1	11.1	276	14.1	3.69	5.8	3.1	10	8.0	105	144	4.1	140	29	1.07	1.2	43	7.31	126	1.1
11323513	1	0.537084398976982	65	M	Other races	64.2	1	0	0	0	0	0	0	0	0	0	5	53	4	40	35	3	25	68	155	92	14	94	101.0	41.5	14.5	391	14.2	4.7	12.3	3.8	16	9.2	90	115	3.9	134	27	1.1	1.0	37	7.46	82	1.8
13198542	1	0.807407407407407	39	M	WHITE	120.8	0	0	0	0	0	0	0	0	0	0	8	56	4	31	42	2	20	130	144	80	35	94	101.0	28.1	8.6	459	17.0	2.88	16.3	3.5	15	8.7	95	157	4.1	135	31	1.05	1.4	53	7.36	88	1.3
18237734	1	0.957831325301205	67	M	WHITE	135.0	0	0	1	0	0	0	0	0	0	0	4	35	4	28	20	4	19	81	94	47	10	100	101.0	33.0	11.1	332	14.2	3.83	15.3	2.3	12	8.4	107	170	5.8	138	26	1.17	1.5	47	7.34	96	1.3
10728225	1	1.02626262626263	60	F	Other races	81.15	0	0	0	0	0	1	0	0	0	1	6	36	4	34	36	3	20	85	92	52	29	98	101.0	38.1	11.2	297	15.0	4.04	10.2	3.4	11	8.4	102	121	4.4	140	27	1.25	2.7	78	7.17	91	1.2
11384398	2	1.30890052356021	82	M	Other races	49.6	1	0	0	0	0	0	0	0	0	0	7	69	4	57	39	5	28	135	141	114	20	90	101.0	24.2	7.4	191	14.3	2.41	22.4	2.4	12	8.0	116	106	3.0	147	24	1.11	2.3	31	7.48	56	1.4
18790826	2	1.66139240506329	62	F	WHITE	66.2	1	1	0	0	1	0	1	0	1	0	5	68	3	47	33	4	19	102	132	82	31	100	101.0	32.6	11.6	316	14.3	3.58	9.1	3.5	22	9.6	105	166	3.7	141	15	1.16	1.1	21	7.45	238	1.4
14930700	2	1.97883597883598	38	M	Other races	131.8	1	1	0	0	0	0	0	0	0	0	7	43	2	28	33	4	19	89	109	42	9	100	101.0	28.4	9.9	189	14.7	3.45	10.3	3.1	11	8.0	110	118	4.6	143	25	1.17	1.6	53	7.26	145	1.3
19538598	2	1.985	29	F	WHITE	53.1333333333333	0	0	0	0	0	0	0	0	0	0	7	33	4	32	30	0	16	109	142	85	20	96	101.0	21.1	6.6	80	14.2	2.05	6.8	2.7	15	7.4	107	76	4.2	138	17	1.11	0.7	26	7.42	60	0.9
11336104	3	2.96210526315789	76	F	WHITE	80.9	1	0	0	0	0	0	0	0	0	0	6	57	2	67	40	5	33	76	181	69	17	100	101.0	26.6	8.8	95	20.6	2.94	7.0	2.9	11	7.9	109	81	4.4	145	30	1.15	0.8	48	7.39	213	1.1
17478232	3	3.34471153846154	66	M	Other races	90.0	1	0	0	0	0	0	0	0	1	0	2	46	4	18	29	2	15	91	139	74	17	94	101.0	34.9	12.7	208	15.5	3.84	14.9	2.5	15	9.1	98	139	3.7	138	31	1.07	2.3	47	7.41	215	1.3
13544842	3	3.43092783505155	75	M	WHITE	81.4	0	0	1	1	0	0	0	0	0	0	7	64	3	30	29	7	25	110	123	63	16	93	101.0	26.9	8.7	291	15.5	2.81	10.0	2.6	21	8.5	97	146	5.0	136	28	1.15	1.0	42	7.42	77	1.3
14841168	3	3.5304347826087	73	F	Other races	92.7	0	0	1	1	1	0	1	0	0	0	3	34	2	23	22	7	17	85	109	22	11	89	101.0	39.8	12.5	299	14.6	3.9	9.9	3.5	27	6.0	91	305	5.4	131	16	0.78	2.0	38	7.22	118	5.2
19181195	4	4.92303921568628	34	M	Other races	85.0	0	0	0	0	0	0	0	0	0	0	13	98	3	49	47	0	30	115	138	79	26	91	101.0	44.7	14.9	204	12.5	4.61	4.5	3.9	11	7.4	96	142	5.9	128	25	1.1	4.6	72	7.13	40	1.3
15108891	4	5.15454545454545	52	M	WHITE	100.0	0	0	0	0	0	0	1	1	1	0	9	30	2	26	26	3	11	85	84	71	21	100	101.0	39.0	13.2	220	13.1	4.19	7.9	3.8	12	8.0	105	115	4.4	139	23	1.17	1.0	52	7.27	39	1.2
19374686	4	5.23313609467456	77	F	Other races	77.0	0	1	1	1	1	0	1	0	1	0	13	124	4	102	61	8	40	116	157	71	20	94	101.0	37.9	12.7	169	13.9	4.22	8.1	2.9	17	9.2	101	156	4.9	138	22	1.15	1.9	37	7.39	53	1.1
14687005	4	8.55272727272727	50	M	Other races	76.9	0	1	1	1	0	0	0	0	0	0	13	73	4	61	42	13	36	110	92	61	23	100	101.0	37.9	12.5	110	14.9	3.9	5.6	3.0	18	7.0	106	167	3.9	132	11	0.93	8.1	33	7.17	61	1.5
12457358	4	8.59636363636364	40	M	WHITE	82.7	1	1	0	0	0	0	0	0	0	0	13	98	4	49	34	3	26	104	117	66	28	97	101.0	20.8	7.0	165	17.2	2.05	24.9	2.7	16	7.5	103	120	4.6	131	14	1.22	1.5	34	7.2	75	2.8
17762007	4	9.30521739130435	71	M	Other races	74.7	0	0	1	0	0	0	0	0	0	0	6	65	4	49	33	7	28	86	98	56	20	91	101.0	27.8	9.0	115	15.7	2.52	2.7	2.9	16	8.5	97	140	3.6	134	19	1.14	1.2	35	7.36	144	1.5
18470672	1	0.747826086956522	62	M	WHITE	81.9	1	0	0	0	1	0	0	0	0	0	9	63	4	61	45	4	24	122	138	66	37	90	101.1	39.0	11.6	276	17.9	4.27	23.1	2.5	15	8.0	105	139	4.4	139	27	1.14	1.4	44	7.38	37	1.3
17745354	1	1.03524804177546	52	F	Other races	67.7	0	1	0	0	0	0	1	1	1	0	7	47	3	55	39	11	13	105	124	69	18	100	101.1	29.1	8.6	383	18.3	2.97	6.4	3.1	16	8.3	103	127	4.6	147	31	1.08	1.8	41	7.47	127	1.4
12351481	1	1.05365853658537	90	M	Other races	99.5	0	1	1	1	1	1	1	0	0	1	6	46	2	35	38	9	21	80	144	52	17	99	101.1	32.9	10.2	369	17.7	4.09	10.7	4.1	16	9.0	99	302	3.6	140	30	1.15	0.8	42	7.45	88	1.1
14480975	2	1.06725663716814	42	M	Other races	96.0	0	0	0	0	1	1	1	1	1	1	7	19	3	33	26	6	16	74	93	58	16	98	101.1	36.8	12.3	226	13.6	3.85	13.9	3.1	11	5.4	120	86	4.2	147	15	0.78	0.8	30	7.3	126	1.1
19422523	2	1.25230769230769	67	M	Other races	49.1	0	0	0	0	0	0	0	0	0	0	9	56	4	36	40	4	20	90	103	64	63	98	101.1	21.6	7.4	195	17.9	2.87	8.6	1.7	10	7.0	99	90	4.4	132	25	1.15	1.3	36	7.43	68	1.4
18201967	2	1.36764705882353	56	M	Other races	96.1	0	1	0	0	1	0	1	0	0	0	4	38	3	30	32	3	16	83	144	77	0	95	101.1	38.3	11.9	238	15.8	4.55	7.3	3.7	19	8.9	103	102	3.9	141	24	1.13	4.9	25	7.59	182	1.3
15117669	2	1.49412550066756	87	M	Other races	60.5	0	1	0	0	1	0	1	1	1	0	10	54	4	49	40	8	25	101	97	65	18	99	101.1	32.6	9.7	749	16.2	2.87	27.1	2.9	21	8.0	113	139	4.9	153	27	1.16	2.4	44	7.38	44	1.5
12340484	2	1.62467532467532	34	F	WHITE	82.0	0	0	0	0	0	0	0	0	0	0	6	55	4	21	21	3	16	103	107	52	14	95	101.1	24.6	8.0	154	19.5	2.48	13.0	2.3	17	6.6	94	115	2.9	131	25	0.83	2.6	37	7.41	227	1.3
14357724	2	1.7655737704918	48	F	WHITE	65.6	1	1	0	1	0	0	1	0	0	0	2	29	3	17	20	3	10	118	122	52	26	97	101.1	33.9	10.7	183	14.4	3.69	7.8	3.2	13	7.6	104	101	3.2	134	26	1.0	2.3	39	7.41	79	3.2
12283987	2	1.87037037037037	71	M	WHITE	152.8	0	0	0	0	0	0	1	0	0	0	7	68	4	42	39	9	18	98	134	76	18	100	101.1	33.4	10.7	324	13.4	3.75	13.4	3.1	15	8.9	96	163	5.4	132	44	1.23	2.7	68	7.42	89	21.1
16418029	3	2.33582887700535	34	M	WHITE	119.1	1	1	0	1	0	0	1	0	0	0	6	41	4	25	32	3	15	119	136	68	17	97	101.1	29.9	9.6	187	18.7	3.97	12.8	2.4	13	8.2	105	232	3.6	138	28	1.27	0.6	59	7.27	90	1.2
14388050	3	3.17312661498708	81	F	WHITE	47.9	0	1	0	1	1	0	1	0	1	0	4	70	4	45	39	9	28	115	219	74	44	97	101.1	26.2	9.0	387	19.2	2.84	13.9	3.0	15	8.8	97	140	4.4	138	23	1.06	1.6	40	7.35	166	5.6
12421828	3	3.22549019607843	73	M	WHITE	90.0	1	1	0	0	1	1	0	0	0	1	4	45	4	35	28	4	25	112	139	69	16	97	101.1	45.9	15.0	153	12.3	4.69	10.1	4.3	17	9.0	99	201	4.7	141	24	1.1	1.7	36	7.41	121	1.1
14702630	3	3.24571428571429	60	F	WHITE	125.4	0	1	1	1	0	0	1	0	1	1	10	63	4	54	38	8	30	102	86	37	13	94	101.1	39.5	12.7	385	16.1	4.71	40.5	3.0	18	7.8	105	306	4.7	139	22	1.04	2.9	45	7.28	94	1.3
15588785	3	3.53280423280423	37	M	WHITE	91.0	0	1	0	0	0	0	1	0	0	0	8	29	3	31	26	2	11	80	98	64	22	97	101.1	40.6	13.4	189	14.2	4.51	14.3	2.4	16	8.9	110	98	3.5	143	23	1.12	1.2	43	7.31	166	1.4
10451487	3	3.7956204379562	92	F	WHITE	68.05	1	1	0	0	1	1	1	1	1	1	8	53	4	53	41	7	27	99	106	58	29	82	101.1	29.2	9.4	137	13.9	3.05	13.7	3.4	14	8.8	98	117	4.4	134	28	1.04	1.1	46	7.38	33	1.1
19062326	3	3.80675675675676	55	M	WHITE	52.2	0	0	0	0	1	0	1	0	0	0	6	50	3	27	31	3	20	81	102	44	8	100	101.1	24.2	8.1	74	13.0	2.56	12.5	2.8	12	10.3	109	201	4.2	145	28	1.16	0.6	39	7.45	463	2.0
17036103	3	4.01868365180467	77	M	Other races	70.2	0	1	1	1	1	0	0	0	0	0	6	70	4	57	33	14	28	118	101	69	36	99	101.1	27.8	8.8	471	15.1	3.65	28.7	2.3	22	8.2	102	141	6.0	137	20	1.16	3.1	33	7.38	65	1.9
11604784	4	4.12533333333333	68	M	WHITE	121.5	0	1	1	0	0	0	0	0	0	0	3	30	4	29	12	4	16	93	121	44	17	96	101.1	29.5	9.9	150	13.3	3.31	14.4	3.4	11	9.3	104	128	4.7	136	34	1.25	1.1	48	7.44	160	1.2
18513641	4	4.97407407407407	87	F	Other races	68.55	1	1	0	1	0	0	0	0	1	0	8	95	3	72	56	5	35	130	154	138	36	75	101.1	30.1	9.8	162	16.3	3.39	7.0	2.2	23	8.2	124	440	3.6	158	20	1.14	2.8	45	7.24	22	2.9
14230528	4	5.21923076923077	73	M	WHITE	120.0	0	1	1	1	0	1	1	0	0	1	5	72	4	36	38	11	27	143	111	75	41	96	101.1	25.6	7.3	130	18.2	3.07	3.2	2.8	16	8.6	97	110	3.7	140	36	1.07	1.4	52	7.49	43	1.6
10813665	4	5.30392156862745	89	M	WHITE	88.0	0	1	1	0	1	0	1	0	1	0	8	65	4	56	35	10	29	105	131	82	32	100	101.1	36.7	11.7	204	14.0	3.89	10.1	2.2	16	9.0	101	125	4.1	136	23	1.32	2.1	31	7.47	110	1.4
14127490	4	6.97142857142857	66	F	WHITE	62.7	0	0	0	0	0	0	0	0	0	0	12	67	4	61	45	4	29	105	102	66	19	100	101.1	28.4	10.1	28	17.5	3.2	0.1	2.8	14	8.0	112	100	3.5	138	16	1.21	1.8	21	7.48	62	1.6
13200139	4	7.08896797153025	54	M	WHITE	85.0	0	1	1	0	0	0	1	1	1	0	8	53	3	42	37	6	20	81	164	118	32	92	101.1	46.0	15.5	281	11.9	4.93	21.0	3.6	21	8.2	105	218	3.6	144	16	1.13	8.4	38	7.22	93	1.4
11626035	1	0.32755905511811	56	M	Other races	80.85	1	0	0	1	0	0	1	0	1	0	4	51	4	29	40	5	16	96	137	105	14	100	101.2	30.2	9.6	381	15.8	3.11	12.6	2.9	14	8.7	107	97	5.1	144	33	1.12	2.0	51	7.4	399	1.0
15920496	1	0.575895765472313	67	M	WHITE	106.35	1	1	0	1	1	0	0	0	0	0	2	36	4	38	31	9	13	108	122	57	31	94	101.2	33.3	11.5	307	13.4	4.25	16.9	2.7	16	8.2	103	144	4.2	135	22	0.96	2.4	37	7.36	70	1.8
16808621	1	0.635437881873727	66	M	WHITE	83.6	0	0	0	1	0	0	1	0	0	0	9	59	3	50	31	7	24	69	73	46	17	93	101.2	27.6	9.2	491	15.0	2.69	19.9	3.8	11	8.1	101	177	4.2	136	31	1.12	1.6	46	7.42	87	2.2
14851496	1	0.640650406504065	44	F	Other races	55.5	0	0	0	0	0	0	0	0	0	0	11	59	4	41	35	1	21	97	105	68	10	97	101.2	32.5	10.1	246	12.7	3.31	16.6	2.5	11	7.6	117	152	3.6	147	24	1.14	1.4	47	7.3	59	1.3
15385796	2	1.10705128205128	71	M	Other races	114.6	1	1	0	1	0	0	0	0	0	0	4	56	4	36	35	5	18	142	141	82	29	98	101.2	43.1	13.9	156	12.6	4.8	20.6	3.7	21	10.3	98	239	5.7	133	26	1.32	2.1	40	7.41	30	1.5
16365207	2	1.18951048951049	35	M	WHITE	130.8	1	0	0	0	0	0	0	0	0	0	7	32	4	26	32	1	4	93	130	67	20	97	101.2	37.0	12.7	143	12.0	3.95	11.2	3.5	9	8.7	99	101	4.1	135	33	1.23	1.1	66	7.29	37	1.1
10762976	2	1.4726368159204	60	M	WHITE	75.9	0	0	0	0	0	0	1	0	0	0	2	43	3	23	26	4	13	118	100	52	26	100	101.2	22.9	7.5	201	12.4	2.56	8.5	2.6	10	7.9	99	141	3.6	135	28	1.06	2.8	36	7.38	68	1.3
19157548	2	1.60540540540541	54	M	WHITE	52.0666666666667	0	1	0	0	0	0	0	1	1	1	6	53	2	27	30	4	23	102	109	75	9	91	101.2	19.3	6.4	74	16.5	1.72	8.8	2.1	9	7.1	98	116	3.6	133	32	0.98	2.7	43	7.47	35	1.9
13610988	2	1.68367346938776	94	F	WHITE	55.1333333333333	0	1	0	0	0	0	1	0	0	0	12	55	3	53	41	6	18	87	119	68	15	99	101.2	32.6	9.6	196	18.1	3.41	14.5	2.6	15	8.2	113	235	4.2	154	29	1.2	3.1	51	7.35	35	2.2
16055495	2	1.91130434782609	81	M	WHITE	86.8	0	1	1	0	1	0	0	0	0	0	5	36	3	30	26	6	14	78	125	58	26	96	101.2	29.3	10.1	230	12.8	3.01	11.8	3.0	14	8.2	105	146	3.5	139	27	1.07	2.3	39	7.43	32	1.2
10263053	2	2.04324324324324	65	M	Other races	90.2	1	1	0	0	1	0	0	0	1	0	10	98	3	64	46	2	24	124	140	62	25	94	101.2	45.4	14.8	148	13.2	4.68	9.8	2.6	8	7.8	108	97	4.4	139	23	1.12	1.9	49	7.29	74	1.3
16074678	3	3.8027027027027	61	M	WHITE	122.8	0	1	1	1	0	0	1	0	1	0	7	45	4	27	28	10	18	107	132	57	21	94	101.2	36.5	11.7	148	18.7	3.84	13.1	2.8	15	8.1	96	226	3.8	134	33	1.0	1.8	57	7.35	30	1.6
11075865	3	4.03578947368421	56	M	WHITE	102.5	0	1	0	0	1	0	0	1	1	0	11	89	3	70	39	3	28	69	133	107	23	98	101.2	39.6	13.8	190	12.6	4.57	18.2	3.4	17	7.4	107	159	4.0	140	19	1.1	3.0	41	7.25	312	1.3
12623620	4	4.7336170212766	65	M	Other races	103.95	0	1	0	1	0	0	1	0	1	0	13	70	4	54	50	5	26	120	103	59	29	93	101.2	35.8	11.9	470	14.4	4.26	28.6	2.5	21	7.9	90	190	4.5	127	22	0.96	2.4	38	7.35	43	1.7
19287295	4	6.59154929577465	47	M	Other races	105.0	0	1	0	0	0	0	1	1	1	0	12	96	3	51	39	2	34	108	139	81	25	93	101.2	37.0	12.3	284	12.0	4.02	15.7	2.9	14	7.6	108	125	4.9	141	19	1.07	1.9	44	7.22	274	1.4
13600698	4	6.63157894736842	57	F	WHITE	120.6	0	1	0	0	0	0	0	0	0	0	9	76	4	44	36	5	33	97	118	58	26	96	101.2	28.2	9.3	57	18.7	2.77	2.2	2.8	10	7.7	102	97	3.6	135	32	1.07	1.1	47	7.42	115	1.4
11659116	4	6.91970802919708	77	M	WHITE	131.0	0	1	1	0	0	0	1	1	1	0	9	41	3	60	25	14	30	71	126	57	23	93	101.2	33.8	10.9	137	14.6	3.53	12.7	3.2	12	8.0	100	116	4.5	135	24	1.1	0.9	45	7.34	32	2.6
14879136	4	10.0178041543027	45	M	WHITE	104.3	0	1	0	1	0	0	1	0	1	0	6	64	4	43	28	3	27	103	101	56	32	100	101.2	39.7	13.0	337	17.5	4.52	28.8	3.9	27	8.5	86	420	6.1	124	20	0.87	12.2	36	7.34	78	6.9
18724984	1	0.330882352941176	70	M	WHITE	83.3	0	0	0	0	0	0	0	0	1	1	2	40	4	39	32	10	18	125	96	61	22	94	101.3	29.2	9.6	272	14.4	3.13	14.9	2.5	15	8.1	98	114	3.7	134	30	1.23	1.0	36	7.52	92	1.9
19740976	1	0.653846153846154	79	M	WHITE	86.75	1	1	0	0	0	0	0	0	1	0	4	47	3	47	47	5	27	95	128	69	22	97	101.3	32.6	10.5	182	18.0	3.61	6.9	3.1	10	8.2	106	99	3.4	141	26	1.1	1.7	47	7.32	67	2.9
15726063	1	0.772727272727273	53	M	WHITE	129.75	0	0	0	0	1	0	1	0	1	0	6	44	4	35	27	4	20	72	97	54	31	83	101.3	31.2	10.6	264	13.8	3.33	26.6	3.8	11	7.5	89	169	2.3	136	40	1.0	1.1	49	7.45	56	1.6
15146844	2	1.09487179487179	77	M	WHITE	81.05	1	0	0	1	0	1	0	0	1	1	5	51	4	36	45	6	22	93	110	68	25	100	101.3	34.9	11.0	117	13.2	3.91	10.8	3.5	10	8.5	102	221	4.7	138	25	1.12	1.2	38	7.41	146	1.4
17124711	2	1.337	54	F	WHITE	70.05	0	0	0	0	0	0	0	0	0	0	4	38	4	34	39	2	13	90	93	68	18	100	101.3	30.1	10.2	200	12.2	3.41	8.2	3.5	17	8.4	110	200	3.7	142	22	1.14	1.9	32	7.44	230	1.2
14536480	2	1.35367847411444	76	M	WHITE	134.7	0	1	1	1	0	0	1	0	1	0	10	66	4	61	50	9	32	144	94	63	33	100	101.3	23.6	7.6	367	17.8	2.99	15.2	2.8	11	8.6	108	102	4.1	146	30	1.11	1.0	45	7.42	131	1.5
17752581	2	1.98260869565217	59	F	Other races	70.3	0	0	0	0	0	0	0	0	0	0	5	19	3	18	32	2	7	97	123	58	23	98	101.3	35.9	11.9	115	13.6	3.84	5.6	3.3	9	8.5	106	96	3.1	137	25	1.04	1.2	55	7.23	52	1.6
11592968	3	3.10619469026549	60	M	Other races	80.0	1	1	0	0	0	0	0	0	0	0	12	74	4	54	36	3	20	123	97	70	28	100	101.3	36.8	11.3	113	17.0	4.55	14.5	2.5	18	8.4	121	317	3.4	155	19	1.09	3.9	29	7.41	112	1.2
18756147	4	11.4725663716814	41	M	Other races	125.0	0	1	0	0	0	0	1	0	0	0	8	56	4	45	36	2	19	104	127	42	24	96	101.3	26.8	8.7	113	16.5	3.36	15.5	2.0	17	7.8	118	129	4.5	152	23	1.04	1.3	31	7.46	129	1.3
14582949	1	0.156585365853659	63	F	WHITE	70.3	1	0	0	1	0	1	0	0	1	1	8	59	4	50	43	12	32	139	138	65	25	95	101.4	29.6	8.3	410	12.6	2.88	21.1	2.1	10	8.7	104	121	3.8	144	36	1.18	0.9	73	7.28	62	1.3
10213803	1	0.494195688225539	63	M	WHITE	94.1	0	0	0	0	0	0	1	0	1	0	2	48	4	43	32	6	21	131	106	60	15	95	101.4	29.4	9.4	603	18.5	3.19	15.0	2.4	15	7.1	114	137	4.4	143	20	1.04	1.1	28	7.43	70	1.2
16833478	1	0.933333333333333	54	M	Other races	81.0	0	0	0	0	0	0	0	0	0	0	2	52	3	25	33	1	14	116	102	55	27	97	101.4	17.3	5.0	117	19.9	1.86	6.2	1.4	10	7.1	108	131	3.9	137	24	1.18	1.5	35	7.43	43	1.7
10382834	2	1.10240549828179	54	F	Other races	107.0	0	0	0	0	0	0	0	0	0	0	3	33	4	22	31	2	14	124	149	82	22	95	101.4	35.7	11.3	291	13.2	3.94	18.0	2.8	11	8.2	97	94	3.6	135	31	1.12	1.1	58	7.32	62	1.2
19547465	2	1.13744075829384	33	M	WHITE	89.7	0	1	0	0	0	0	0	0	0	0	8	26	4	20	32	0	7	91	119	72	24	95	101.4	38.3	12.4	211	14.3	4.43	11.1	3.1	11	8.3	105	87	4.3	140	27	1.1	1.9	43	7.39	36	1.2
12070608	2	1.19794721407625	77	F	Other races	78.8	0	1	1	0	1	0	1	0	0	1	3	43	4	40	29	7	23	100	90	63	16	92	101.4	36.4	11.8	341	15.3	3.94	14.0	3.7	16	9.9	94	135	3.8	136	28	1.1	0.9	42	7.43	58	1.5
19674536	2	1.23118644067797	88	F	WHITE	70.8	0	0	1	1	0	0	1	0	0	0	2	36	3	35	27	9	21	74	139	38	25	91	101.4	22.4	6.8	295	14.6	2.55	16.8	2.8	16	7.1	107	134	3.8	140	35	0.98	1.9	52	7.41	76	1.9
14416618	2	1.44242424242424	86	M	WHITE	126.133333333333	0	1	0	1	1	1	1	0	0	1	8	43	3	40	35	7	20	63	148	66	22	96	101.4	29.5	9.0	165	14.4	3.35	7.5	3.3	15	7.1	96	115	4.7	131	31	1.03	1.2	57	7.32	44	1.1
13360726	2	1.62	59	F	Other races	67.2	0	1	0	1	1	1	0	0	0	1	8	37	3	30	33	3	22	86	76	49	7	100	101.4	23.4	7.5	205	14.1	2.28	7.5	2.5	11	8.5	100	171	3.6	142	35	1.23	1.4	58	7.37	87	1.4
16164098	2	1.63333333333333	82	F	Other races	68.8666666666667	1	1	0	0	0	0	1	0	0	0	11	63	4	45	41	5	25	106	86	53	18	95	101.4	33.4	10.1	138	15.5	3.8	4.2	1.8	11	6.0	122	69	3.3	147	18	0.97	5.1	40	7.25	100	1.3
18643107	2	1.65605095541401	75	M	WHITE	83.4	0	1	0	0	0	0	0	0	0	0	5	25	3	44	30	9	16	113	125	56	26	96	101.4	34.2	11.2	157	15.2	3.79	5.2	2.8	10	7.8	108	123	3.3	138	20	1.06	1.8	37	7.34	95	1.4
18357091	2	1.8036036036036	71	M	WHITE	95.1	0	0	1	0	1	1	0	1	1	1	6	79	4	42	44	7	28	156	155	105	61	92	101.4	34.8	11.4	333	13.1	3.48	6.5	3.2	19	8.4	96	183	3.8	134	21	1.14	2.3	44	7.26	24	7.4
13805740	2	1.957928802589	70	F	WHITE	73.1666666666667	1	1	0	0	0	0	0	0	0	0	8	58	3	39	38	2	24	73	132	53	23	88	101.4	29.7	10.6	309	13.2	3.2	12.5	3.2	19	8.7	91	104	3.5	130	28	1.28	1.0	35	7.5	60	1.0
18512116	3	3.996	63	F	Other races	74.4	0	1	0	1	0	0	0	0	0	0	10	64	2	35	24	7	18	135	114	62	23	98	101.4	27.0	8.9	75	19.4	2.96	5.3	2.9	14	10.4	109	184	4.1	140	17	1.53	4.4	33	7.31	189	1.7
18561312	4	4.6152	57	F	WHITE	111.7	0	1	0	1	0	0	0	0	0	1	14	88	4	64	51	4	22	138	67	49	19	100	101.4	21.9	7.3	125	18.2	2.34	4.0	2.9	11	7.9	96	202	3.4	142	43	1.09	3.7	74	7.35	162	1.0
16727336	4	6.04528301886792	70	M	WHITE	90.4	0	1	0	0	0	0	1	0	0	1	6	52	4	33	36	4	18	127	111	45	25	98	101.4	21.3	7.3	53	14.3	2.38	2.5	2.9	13	9.7	107	112	3.9	143	40	1.23	0.7	64	7.39	168	1.5
14446260	4	6.84042553191489	36	M	Other races	78.3	1	1	0	1	0	0	0	1	1	0	16	103	4	59	50	6	38	109	113	51	21	100	101.4	25.0	7.6	141	16.9	2.7	22.9	3.1	15	8.0	99	161	4.7	135	24	1.11	5.5	46	7.31	31	3.1
14434125	1	0.3719723183391	68	F	WHITE	45.2	0	0	0	0	0	0	0	0	0	0	4	53	3	38	45	5	25	145	111	55	27	97	101.5	33.2	11.3	289	13.1	3.59	8.5	4.1	14	8.6	103	119	3.9	137	21	1.1	1.3	28	7.48	90	1.2
19476989	1	0.99763779527559	71	M	WHITE	110.85	0	0	0	0	0	0	0	0	0	0	4	46	4	47	42	3	18	79	144	71	22	98	101.5	41.5	14.3	254	13.6	4.8	16.2	2.7	18	9.2	99	107	3.9	136	21	1.05	1.7	33	7.4	63	3.0
10064390	2	1.06716417910448	75	M	Other races	84.6	1	0	0	0	1	0	0	0	0	0	3	33	3	33	21	4	13	66	143	71	26	100	101.5	38.1	12.7	201	13.7	4.31	13.0	2.7	12	8.3	111	100	3.9	141	26	1.14	1.4	35	7.46	82	1.2
16479119	2	1.35280898876404	87	M	Other races	51.8	1	1	0	1	1	0	0	0	0	0	7	48	3	45	40	6	25	89	113	62	18	96	101.5	31.5	9.6	267	14.8	3.48	17.6	2.9	16	11.7	118	251	4.5	158	28	1.5	2.9	51	7.36	47	1.5
16384372	2	1.45759803921569	86	F	WHITE	86.8	0	1	1	1	0	0	1	0	0	1	6	71	4	47	43	10	27	112	126	51	25	100	101.5	26.5	8.8	408	17.0	2.96	27.2	3.3	17	8.3	91	54	3.0	143	47	1.09	3.5	58	7.5	32	1.2
13898359	2	1.79685863874346	38	M	WHITE	86.1	0	1	0	0	1	0	0	1	1	0	7	33	4	30	29	1	10	106	104	84	12	98	101.5	35.4	12.1	191	14.1	4.12	13.6	3.5	12	8.1	107	96	4.3	141	25	1.08	2.1	36	7.44	78	1.3
12411448	2	1.92489795918367	38	M	WHITE	80.5333333333334	0	0	0	0	0	0	0	0	0	0	2	27	4	25	26	6	8	129	121	80	35	96	101.5	34.6	10.5	245	16.1	3.8	12.3	3.0	17	9.1	101	180	3.7	137	26	1.22	1.4	41	7.4	43	1.4
18971408	3	2.99894736842105	75	M	WHITE	78.5	0	1	1	0	0	0	0	0	1	0	8	47	4	45	37	8	18	97	115	68	33	100	101.5	28.1	9.4	190	23.3	2.89	22.6	2.8	15	8.3	103	113	4.1	137	23	1.07	1.6	40	7.37	34	1.5
19330326	3	3.28489583333333	76	M	WHITE	93.2	0	0	1	0	0	0	1	0	0	0	6	29	3	34	35	8	17	78	127	55	23	97	101.5	36.9	13.0	192	13.6	4.21	15.6	3.7	12	8.0	108	192	3.9	138	23	1.25	0.9	40	7.35	121	4.8
18454868	4	12.5384615384615	56	F	WHITE	75.0	0	1	0	0	0	0	0	0	0	0	10	53	3	41	35	6	26	83	125	78	36	91	101.5	27.9	9.1	39	16.0	3.16	6.4	2.4	11	8.9	117	119	3.0	153	29	1.1	1.4	30	7.58	78	2.3
10603979	1	0.376656151419558	58	M	WHITE	88.8	1	0	0	1	0	0	0	0	0	0	3	45	4	30	39	3	20	115	133	77	28	97	101.6	34.7	11.2	317	14.3	4.79	11.7	3.1	11	8.1	90	189	4.5	127	29	1.03	3.3	60	7.32	46	1.2
19237156	1	0.500769230769231	50	F	WHITE	67.0	1	1	0	0	1	0	0	0	0	1	5	42	3	33	33	2	23	106	174	98	16	98	101.6	32.1	9.9	260	19.6	4.16	12.0	3.4	13	8.3	106	98	3.4	147	34	1.11	1.7	45	7.47	319	1.2
16233687	2	1.29424083769634	76	F	WHITE	114.4	1	0	0	0	0	0	0	0	0	0	9	80	4	51	54	5	27	113	110	59	19	98	101.6	20.8	6.8	191	15.1	2.34	25.9	2.3	11	7.1	95	145	3.9	136	34	1.01	1.8	47	7.46	30	1.5
13868052	2	1.57384615384615	61	M	WHITE	120.7	0	0	1	1	0	0	1	0	1	0	6	35	3	36	39	7	22	111	138	82	30	97	101.6	34.8	11.8	260	13.6	3.81	10.2	3.6	20	7.8	101	147	2.8	142	26	1.04	1.3	41	7.4	50	1.5
15219352	2	1.73191489361702	59	F	Other races	130.0	0	1	0	0	1	0	1	0	0	0	6	56	3	36	39	3	17	136	151	81	42	92	101.6	33.5	10.3	188	14.0	3.26	10.9	3.3	17	7.6	101	150	3.9	137	28	1.04	1.1	39	7.45	59	1.3
13860070	2	2.00769230769231	26	M	WHITE	113.55	1	0	0	0	0	0	0	0	0	0	9	54	4	35	39	0	20	107	111	57	20	99	101.6	30.9	10.9	143	14.4	3.48	6.6	2.4	12	7.2	100	110	3.4	135	31	1.08	1.3	61	7.29	65	1.2
12582583	2	2.0260663507109	78	M	Other races	47.0	1	0	0	1	1	0	0	0	1	0	13	77	3	67	43	4	30	90	78	57	24	89	101.6	38.7	12.3	211	13.7	3.92	15.6	3.0	18	8.4	98	442	3.9	140	30	1.17	3.0	45	7.41	21	1.2
10706626	3	2.44971098265896	59	M	WHITE	92.2	0	1	0	1	0	0	0	0	0	0	5	74	3	36	43	5	23	95	113	61	24	93	101.6	46.8	15.2	173	12.7	4.97	10.0	2.6	12	8.3	101	100	3.0	135	19	1.08	1.1	38	7.31	322	1.2
11173335	3	3.85461689587426	66	F	Other races	86.4	0	1	0	1	0	0	1	0	1	0	2	51	3	41	28	11	19	91	149	122	27	64	101.6	30.2	9.0	509	20.6	3.9	8.8	3.0	22	9.0	98	131	4.2	138	24	1.17	0.8	37	7.4	30	4.4
12319770	4	4.30434782608696	71	F	Other races	154.0	0	1	0	1	0	1	1	0	0	1	9	55	3	50	32	7	26	92	116	41	22	97	101.6	35.1	11.6	92	14.5	3.81	27.6	3.2	14	8.8	106	223	4.1	141	23	1.26	4.8	38	7.39	400	2.6
10474526	4	4.45416666666667	19	F	Other races	68.7	0	0	0	0	0	0	0	0	0	0	9	36	3	29	42	0	15	82	121	62	24	93	101.6	31.1	10.5	144	12.1	3.52	6.5	2.4	8	6.5	106	104	4.2	134	23	1.13	1.3	44	7.3	42	1.1
15410543	4	8.1218045112782	28	M	WHITE	123.0	0	1	0	0	0	0	0	0	0	0	18	148	4	81	54	1	45	0	86	57	48	92	101.6	48.3	17.7	266	13.5	5.47	9.5	2.8	28	6.2	110	121	6.6	143	14	1.0	4.7	35	7.2	53	4.0
15448674	4	8.52238805970149	81	F	WHITE	70.4	1	1	0	0	0	0	0	0	0	0	12	43	4	58	43	5	23	104	100	57	15	100	101.6	28.5	9.0	134	15.6	3.47	17.1	2.9	17	7.6	107	190	3.5	138	23	1.07	2.6	43	7.32	48	1.4
16878560	4	12.4723404255319	66	M	WHITE	85.6	0	1	0	0	1	0	0	0	0	0	9	97	4	47	39	2	25	110	93	52	28	94	101.6	29.1	9.6	94	16.0	2.81	29.1	1.8	14	9.3	113	141	4.6	142	25	1.38	1.1	36	7.44	72	2.3
10935252	1	0.4625	57	M	WHITE	84.5	0	0	0	1	0	0	0	0	0	0	3	46	4	27	25	9	15	99	152	58	22	97	101.7	33.6	11.1	280	14.8	3.67	18.9	2.5	12	7.6	106	231	3.2	138	29	1.09	1.4	40	7.46	51	1.2
18325012	1	0.603191489361702	37	M	Other races	90.7	0	1	0	0	0	0	0	0	0	0	3	32	3	28	28	2	16	115	141	103	15	100	101.7	47.8	15.8	188	13.0	5.07	11.2	3.9	20	8.9	99	132	3.9	138	39	1.1	1.7	79	7.3	24	1.0
15378075	1	0.628503562945368	68	M	Other races	79.3	1	1	0	1	1	0	0	1	1	0	5	35	4	47	31	10	15	104	116	53	24	99	101.7	23.7	7.5	421	18.1	2.97	6.0	2.7	16	7.5	106	221	4.7	136	22	1.1	2.3	33	7.41	105	1.3
18175464	2	1.125	87	M	WHITE	125.666666666667	0	1	0	0	1	0	1	0	0	0	7	87	4	55	52	7	34	129	154	117	30	84	101.7	24.8	8.1	380	15.9	2.62	15.0	2.2	17	9.6	109	119	4.2	146	19	1.13	1.7	69	7.01	40	2.8
17756561	2	1.63181818181818	77	F	Other races	94.8	0	1	0	0	1	1	1	0	0	1	4	42	3	42	40	5	18	83	89	64	31	94	101.7	35.2	10.7	242	15.9	4.0	3.8	3.4	17	7.6	101	155	3.1	146	33	1.0	1.2	42	7.49	128	1.2
15531844	2	1.93414634146341	37	M	Other races	66.2	0	1	0	1	0	0	0	0	0	0	10	101	4	49	47	4	21	85	120	75	29	95	101.7	24.5	7.8	123	16.9	3.41	17.1	1.8	16	8.4	100	416	3.9	138	29	1.07	3.9	40	7.46	43	1.6
17317890	3	2.31494252873563	34	M	WHITE	80.2	0	1	0	0	0	0	0	0	1	0	10	39	4	22	27	0	11	110	94	59	0	94	101.7	33.4	11.0	174	14.3	4.04	9.6	3.0	9	8.0	104	125	5.5	135	27	1.09	2.1	58	7.26	50	1.4
11015484	3	2.82905660377358	47	M	WHITE	77.9	0	0	0	0	0	0	0	0	0	0	3	29	3	30	28	0	13	88	146	99	17	100	101.7	48.0	15.8	265	13.8	5.16	15.2	3.7	26	7.3	102	298	3.1	142	22	1.0	5.2	50	7.22	86	1.1
17792276	3	3.14461538461538	56	F	WHITE	85.7	0	0	0	0	0	0	0	0	0	0	9	57	3	29	29	2	16	96	147	92	25	96	101.7	36.5	12.5	130	11.9	3.84	4.6	3.0	18	8.1	88	119	4.5	125	28	1.0	1.3	42	7.41	115	1.3
11463620	3	3.4077519379845	46	M	Other races	83.1	0	1	0	0	0	0	0	0	0	0	8	53	4	41	38	0	19	126	118	71	26	100	101.7	22.6	7.1	129	15.7	2.81	18.1	1.8	11	7.0	119	109	4.7	145	23	1.1	0.8	52	7.24	56	1.4
14430969	3	3.76	66	M	WHITE	83.9	0	0	0	0	0	0	0	0	0	0	4	53	4	55	21	4	25	125	102	59	21	95	101.7	19.6	6.2	35	17.9	2.01	0.1	2.3	12	8.2	114	119	3.3	143	24	1.16	1.5	34	7.45	139	1.8
11132868	4	4.46068965517241	55	M	WHITE	73.6	0	1	1	1	1	0	1	0	1	0	9	76	4	38	41	7	32	151	117	81	33	94	101.7	30.1	10.7	145	12.7	3.4	3.2	2.1	21	8.2	90	407	3.0	126	18	1.05	8.4	48	7.17	30	1.9
18322555	4	4.99727272727273	74	M	WHITE	73.8	0	1	1	1	1	0	1	0	1	0	9	60	3	52	32	9	30	90	93	50	18	94	101.7	28.0	8.5	110	21.8	3.51	20.4	2.6	20	8.9	95	63	4.0	135	25	1.09	2.6	37	7.42	144	1.7
19962250	4	8.86585365853658	64	M	WHITE	91.95	1	1	0	0	1	1	0	0	1	1	7	52	4	25	29	4	24	78	128	26	22	99	101.7	23.8	7.6	82	14.8	2.35	8.4	2.6	12	9.3	103	225	3.9	142	21	0.96	0.8	42	7.33	84	1.9
17727739	2	1.07885304659498	51	M	WHITE	111.6	1	0	0	0	0	0	0	0	0	0	3	34	2	18	29	3	20	74	111	53	21	96	101.8	30.2	10.0	279	14.5	3.4	6.8	3.1	9	7.8	108	131	4.4	140	28	1.0	1.4	35	7.5	90	1.2
11804929	2	1.29036144578313	56	F	Other races	104.0	0	0	0	0	0	0	0	0	0	0	8	55	4	35	45	2	17	86	142	88	28	99	101.8	37.1	12.2	166	13.9	3.98	17.4	3.3	16	7.6	98	218	4.3	134	21	1.08	3.7	38	7.35	170	1.1
11886812	2	1.316	38	M	WHITE	121.8	1	0	0	1	1	0	0	0	0	0	4	76	4	31	38	1	17	110	122	58	17	87	101.8	26.7	9.3	200	14.3	2.92	11.6	2.5	12	8.1	110	207	3.5	146	29	1.2	1.0	42	7.43	101	1.4
14191782	2	1.74041095890411	77	M	WHITE	67.1	1	0	0	0	1	0	1	0	1	0	9	53	4	47	43	4	26	124	87	62	33	100	101.8	38.5	12.2	146	16.5	4.08	17.1	3.3	13	8.6	102	88	3.2	134	27	1.2	2.3	55	7.28	219	1.8
12385857	2	1.97054794520548	71	M	Other races	52.5	0	1	1	1	0	0	0	0	1	0	10	98	4	61	42	11	28	116	151	77	17	93	101.8	34.1	10.4	292	15.9	4.47	9.7	2.4	16	8.7	105	374	4.5	135	17	1.13	5.1	36	7.29	73	1.1
11128531	4	9.6	67	M	Other races	70.4	1	1	0	1	1	0	0	0	1	0	9	54	4	43	41	4	23	136	138	76	34	94	101.8	26.4	7.8	24	20.7	2.76	17.0	2.2	6	8.9	110	104	4.4	144	30	1.29	1.5	74	7.24	68	1.4
10986683	1	0.640340909090909	74	M	Other races	69.1	1	0	0	0	1	0	0	0	0	1	4	38	3	42	30	10	22	132	136	74	38	95	101.9	34.8	10.6	352	17.6	4.3	11.7	2.7	15	8.8	99	204	5.0	138	26	1.27	1.3	34	7.48	72	1.1
12186371	1	0.945	38	M	WHITE	125.0	0	0	0	0	0	0	0	0	0	0	5	93	4	46	43	1	28	95	163	78	21	100	101.9	42.0	14.4	300	13.4	4.46	26.5	3.7	17	8.0	104	199	3.6	142	28	1.03	3.2	42	7.41	200	1.1
11346699	1	0.952	38	M	Other races	71.2	0	1	0	0	0	0	1	1	1	0	9	93	0	48	38	2	21	70	113	84	17	98	101.9	43.1	15.2	200	11.9	4.73	7.8	2.3	16	7.4	102	189	3.9	139	31	1.03	3.1	61	7.29	32	1.1
17025342	1	0.997641509433962	56	M	WHITE	87.3	0	1	0	0	0	0	0	0	0	0	4	60	4	44	30	3	24	112	107	88	18	96	101.9	32.7	11.5	212	16.9	3.35	6.2	3.0	13	7.8	103	109	4.0	139	28	1.14	1.4	42	7.41	89	1.1
11036091	1	1.01772151898734	88	M	WHITE	73.7666666666667	1	0	0	0	0	0	0	0	0	0	4	39	3	40	44	4	15	100	127	69	18	100	101.9	37.0	12.4	158	13.3	3.9	9.5	3.0	13	8.4	101	129	4.1	138	36	1.16	1.0	46	7.49	147	1.2
11182822	2	1.2641975308642	75	M	WHITE	123.5	1	0	0	1	1	0	1	0	1	0	6	38	4	43	33	7	16	86	113	56	16	88	101.9	32.4	11.1	324	13.8	3.48	17.8	3.0	12	7.0	105	195	4.1	137	24	1.01	1.8	41	7.35	71	1.2
12695987	2	1.37482014388489	57	M	Other races	75.7	1	0	0	0	0	0	0	0	1	0	3	29	2	32	30	1	21	62	122	78	19	100	101.9	27.9	9.3	139	12.7	3.08	14.8	2.3	20	8.3	103	184	5.5	135	23	1.0	4.6	44	7.31	328	1.6
14522391	2	1.3781954887218	83	M	WHITE	78.0	1	1	0	1	1	0	0	0	0	0	9	104	4	75	49	6	29	88	146	84	35	93	101.9	32.9	10.0	266	15.3	3.22	16.1	2.9	19	8.6	115	361	4.7	156	25	1.17	4.2	41	7.37	34	1.3
16958675	2	1.85725806451613	32	F	WHITE	79.0	0	0	0	0	0	0	0	0	0	0	2	40	4	20	28	2	18	113	117	67	24	100	101.9	33.7	11.2	124	12.8	3.75	2.9	3.6	10	7.4	102	140	4.3	135	28	1.01	1.0	37	7.47	141	1.1
13870531	4	6.19512195121951	46	F	Other races	103.0	0	1	0	0	0	0	0	0	0	0	5	40	3	31	37	0	21	132	120	87	17	79	101.9	38.4	12.2	123	12.7	3.99	9.4	2.1	16	7.9	107	136	3.7	139	25	1.23	1.2	39	7.4	61	1.2
14653071	1	0.483905013192612	88	F	WHITE	59.75	1	0	0	1	0	0	1	0	1	0	2	48	4	29	38	7	15	113	115	62	35	98	102.0	36.2	11.7	379	14.3	4.02	12.5	3.8	20	9.4	104	182	4.3	143	24	1.18	1.1	34	7.45	68	1.0
16519000	1	0.649595687331536	39	F	Other races	57.9	0	0	0	0	0	0	0	0	0	0	6	64	4	31	42	1	25	153	132	60	24	88	102.0	37.6	12.0	371	13.5	3.92	21.6	4.2	14	6.9	116	186	4.8	155	40	1.01	1.3	79	7.29	299	1.0
19523386	1	0.786610878661088	85	F	WHITE	61.7	1	1	0	1	0	0	0	0	0	0	4	69	3	41	37	6	21	145	88	39	29	93	102.0	30.6	9.9	239	19.3	3.81	6.3	2.5	13	7.3	113	175	4.0	139	18	1.28	1.6	37	7.28	143	5.7
10296929	1	0.828333333333333	85	M	WHITE	86.3	0	1	0	0	0	0	1	0	0	0	9	54	4	42	42	5	20	142	90	57	27	97	102.0	43.7	14.4	120	13.3	4.31	6.9	3.0	16	8.4	99	121	3.2	142	31	1.15	1.8	47	7.41	101	1.5
15895541	1	0.976551724137931	79	F	Other races	38.0	1	0	0	0	0	0	0	0	0	1	9	20	4	32	39	4	15	105	85	54	16	100	102.0	28.1	9.3	145	16.0	2.91	16.2	2.9	8	7.7	117	100	3.4	144	22	1.09	1.0	50	7.23	48	1.1
10751462	2	1.15323741007194	69	M	WHITE	113.0	0	1	1	1	0	0	0	0	0	1	11	69	4	51	51	6	32	113	138	117	31	74	102.0	31.1	10.8	278	14.0	3.27	12.0	2.1	13	8.1	102	96	3.1	144	33	1.24	1.2	39	7.52	50	1.7
16385283	2	1.18781725888325	60	F	Other races	53.0	0	0	0	1	1	0	0	0	1	0	6	37	4	35	37	4	25	102	115	67	35	99	102.0	29.9	9.8	197	16.1	3.33	16.7	2.4	12	6.0	109	137	2.3	137	18	0.96	1.0	35	7.29	148	1.3
12244624	2	1.54647887323944	57	F	WHITE	79.4	1	0	0	0	0	0	0	0	0	0	7	36	3	25	27	1	17	123	133	70	26	98	102.0	27.5	8.5	71	17.1	3.48	11.3	3.0	11	7.1	109	149	4.1	141	21	1.05	1.1	37	7.35	356	1.6
17197822	2	1.6304347826087	87	F	Other races	50.0	0	0	1	1	0	0	0	0	0	0	8	87	2	75	43	8	25	40	110	51	15	100	102.0	29.1	9.1	391	15.5	2.88	12.7	1.8	13	6.7	114	361	4.7	143	22	1.07	2.3	40	7.33	30	0.9
13250346	3	3.58895705521472	89	F	WHITE	58.05	1	1	0	0	0	0	0	0	0	0	9	112	3	81	45	5	28	107	86	45	26	91	102.0	33.3	10.6	163	13.5	3.46	10.8	2.8	32	7.2	109	174	5.0	149	22	1.0	4.5	76	7.03	33	1.2
15549650	3	3.71454545454546	75	M	Other races	71.5	0	1	1	1	0	0	1	0	0	0	14	101	4	78	50	7	32	95	108	78	28	87	102.0	30.6	10.0	165	14.5	3.34	4.1	2.7	15	7.9	105	178	4.0	140	26	1.16	2.5	46	7.34	128	1.3
13880645	3	3.7640625	40	M	Other races	150.9	0	1	0	1	0	0	0	0	0	0	5	53	4	41	30	6	18	141	121	59	11	93	102.0	20.1	7.1	64	19.2	1.89	14.1	2.9	12	8.7	98	191	5.1	133	28	1.06	4.2	44	7.39	108	1.4
10681061	4	5.02608695652174	89	F	WHITE	66.6	0	1	1	1	1	0	1	0	0	0	5	59	4	50	25	11	31	90	117	51	29	97	102.0	30.4	8.4	115	20.9	2.92	215.7	3.3	18	7.9	101	151	4.7	137	23	1.06	0.6	30	7.49	81	4.4
18277861	4	5.975	77	F	WHITE	40.1	1	0	0	0	0	0	0	1	1	0	10	74	4	58	40	6	36	99	100	49	27	99	102.0	18.5	6.5	20	15.6	2.16	0.9	3.0	20	8.1	101	141	3.4	138	21	1.01	2.6	29	7.46	31	1.8
16855505	1	0.395	45	F	WHITE	107.75	0	1	0	0	0	0	0	0	0	0	7	57	4	31	35	0	19	122	115	61	25	95	102.1	27.8	9.3	240	15.8	3.0	15.0	2.3	9	7.3	107	153	4.1	135	23	1.06	1.8	34	7.42	199	1.5
11783844	1	0.471986970684039	92	F	WHITE	44.0	1	0	0	0	1	0	1	1	1	0	5	55	3	52	51	6	22	76	103	42	15	95	102.1	29.4	9.8	307	13.8	3.17	10.0	3.2	15	8.0	99	161	3.6	132	26	1.11	2.3	41	7.39	69	1.3
17786778	1	0.517080745341615	57	M	Other races	44.1	0	0	0	0	0	0	0	0	0	0	2	25	4	27	35	7	16	111	139	101	26	100	102.1	27.9	10.7	322	16.3	3.71	14.6	3.4	13	7.9	101	138	3.5	141	33	1.15	1.2	43	7.48	159	1.0
19727083	1	0.872544080604534	49	F	Other races	75.4	0	0	0	0	0	0	0	0	0	0	7	77	4	45	46	2	31	141	89	48	39	100	102.1	23.9	7.6	397	17.5	2.75	17.4	3.1	16	8.4	99	102	3.8	136	25	1.06	0.8	32	7.48	165	1.3
17303323	3	2.16221198156682	52	M	Other races	73.9	0	1	1	1	0	0	1	0	1	0	3	50	4	28	33	6	20	122	107	79	32	97	102.1	42.2	13.9	217	17.4	5.16	23.8	2.6	18	8.8	92	109	4.3	129	23	1.08	1.6	35	7.42	51	1.8
15322536	3	2.97968253968254	56	M	WHITE	81.0	0	1	1	0	0	0	1	0	0	0	12	73	3	68	40	4	38	64	96	67	18	98	102.1	30.4	8.1	315	21.2	3.6	25.8	2.3	18	8.2	103	161	4.6	141	27	1.07	2.2	42	7.4	85	5.1
14444205	4	6.46638655462185	92	M	WHITE	84.8	0	0	1	0	1	0	1	0	1	0	13	42	4	55	44	8	26	106	114	49	17	100	102.1	34.4	12.0	119	19.9	3.7	15.2	2.9	12	7.4	106	112	4.0	138	27	1.01	1.8	43	7.39	40	2.3
12613322	1	0.602150537634409	60	F	Other races	63.9	1	0	0	1	0	0	0	0	0	0	8	59	4	44	33	6	11	121	146	88	18	100	102.2	36.6	11.5	372	13.9	3.92	14.5	2.4	16	9.0	105	314	3.8	139	21	1.14	1.6	42	7.29	53	1.2
10978269	2	1.42900763358779	69	M	Other races	58.8	0	0	1	1	0	0	0	0	0	0	14	138	4	85	57	7	40	117	108	75	25	98	102.2	29.3	9.0	262	14.2	2.91	3.6	1.5	19	5.7	110	77	4.2	135	13	0.99	6.6	53	6.98	38	1.8
12972749	2	1.73061224489796	48	F	Other races	73.3	1	0	0	0	0	0	0	0	0	0	10	77	2	56	41	0	24	66	108	92	23	100	102.2	42.4	13.4	147	14.3	5.05	5.9	3.3	12	8.1	107	92	3.8	143	28	1.1	1.5	52	7.32	33	1.0
13102401	3	2.36969696969697	77	M	Other races	80.6	0	1	0	0	0	0	0	0	1	0	5	70	4	49	43	6	26	119	131	52	21	99	102.2	25.8	8.0	264	14.8	3.0	12.9	2.1	16	7.3	109	95	4.0	140	23	1.05	1.6	37	7.38	76	2.2
18393915	3	3.62295081967213	65	F	WHITE	60.2	1	1	0	1	1	0	0	0	0	0	11	67	4	56	47	7	17	117	75	46	23	94	102.2	26.5	8.6	122	14.7	3.1	9.4	2.0	16	9.5	102	122	4.1	135	21	1.41	1.3	30	7.43	129	1.3
10343369	4	6.22340425531915	83	M	WHITE	56.0666666666667	0	0	1	0	0	1	0	0	0	1	9	68	4	79	41	13	31	114	110	69	25	100	102.2	22.2	6.8	94	17.0	2.33	0.6	2.8	7	6.1	115	99	4.6	141	21	0.94	1.6	32	7.4	69	2.3
15060076	1	0.945492662473795	65	M	Other races	107.7	1	1	0	0	0	0	1	0	0	1	7	78	4	48	48	4	28	114	155	77	27	96	102.3	46.7	15.5	477	13.3	4.88	20.8	2.8	11	8.8	100	105	4.2	137	27	1.11	1.5	37	7.45	60	1.1
17049635	2	1.8	61	M	WHITE	98.2	0	0	0	0	0	0	0	0	1	0	9	29	4	42	31	5	19	117	123	90	13	98	102.3	30.0	9.6	72	15.7	2.87	3.5	2.9	11	6.7	106	127	4.6	137	24	1.02	0.9	48	7.28	154	1.3
16558373	3	2.7139175257732	84	M	Other races	84.5	0	1	0	1	0	0	1	1	1	0	10	63	4	61	45	8	25	120	98	66	31	91	102.3	34.5	10.5	194	17.2	4.02	5.5	3.2	14	8.7	102	62	4.2	142	29	1.11	2.4	50	7.36	35	1.5
11411718	3	2.74314720812183	55	M	WHITE	119.0	0	1	1	1	0	0	1	0	0	0	11	69	3	55	38	8	28	128	125	93	26	87	102.3	24.4	8.1	197	14.2	2.77	23.7	2.8	18	8.3	96	118	4.4	129	24	1.08	2.6	46	7.31	18	1.7
10936728	4	7.65	63	M	WHITE	119.1	0	1	1	1	1	0	1	0	0	0	6	73	3	39	36	9	21	156	147	55	19	97	102.3	25.7	8.0	128	16.6	3.07	4.3	2.7	15	6.2	108	191	4.2	136	20	0.98	1.5	31	7.4	66	1.8
18607379	2	1.65544554455446	68	F	Other races	109.25	1	1	0	0	0	0	0	0	0	0	13	64	4	49	36	3	32	124	132	52	29	93	102.4	30.6	10.0	101	14.6	3.33	5.7	3.6	15	7.9	107	97	4.0	137	24	1.12	5.2	60	7.18	85	1.0
16914402	2	1.81204013377926	67	M	WHITE	72.4	1	1	0	1	1	0	0	0	0	0	7	73	4	51	33	3	24	115	84	60	14	94	102.4	33.1	11.0	299	13.4	3.3	28.2	2.3	14	9.1	99	177	5.1	137	23	1.15	1.7	40	7.39	89	1.3
13549627	3	2.11363636363636	38	M	Other races	114.7	1	1	0	0	0	0	0	0	0	0	7	84	4	33	44	1	21	130	85	54	14	98	102.4	35.9	12.3	154	13.2	4.14	9.8	2.2	12	7.7	102	105	4.2	137	25	1.07	1.5	45	7.34	194	1.7
19666055	3	3.42857142857143	66	M	Other races	88.0	1	0	0	0	0	0	0	1	1	0	13	109	3	66	43	5	31	90	155	125	29	100	102.4	46.7	15.9	140	15.3	4.96	12.0	2.3	19	7.8	105	318	2.7	140	21	1.09	3.1	43	7.27	128	1.2
17588954	3	3.73170731707317	59	M	Other races	65.8	0	1	0	0	0	0	1	0	0	0	15	91	4	86	60	2	39	120	82	48	34	100	102.4	32.8	10.2	205	17.0	3.97	6.0	2.5	14	7.1	113	99	4.8	150	25	1.06	2.3	52	7.27	89	2.3
17162240	3	3.86341463414634	38	M	Other races	100.0	0	1	0	0	0	0	0	0	0	0	10	68	4	35	37	0	30	119	98	71	32	82	102.4	47.3	15.4	205	14.0	5.23	14.3	3.2	14	7.7	105	145	4.1	141	26	1.09	4.4	65	7.19	62	1.3
16823116	4	4.42139737991266	55	F	WHITE	162.0	0	1	0	0	0	0	0	0	0	0	10	85	4	54	57	10	26	136	108	62	50	93	102.4	31.5	9.5	458	19.7	3.44	12.6	1.9	14	9.0	111	103	4.0	149	29	1.2	3.3	41	7.44	60	1.6
11810038	4	5.97882352941176	56	M	Other races	100.0	0	1	0	0	0	0	1	1	1	0	6	45	3	40	35	4	26	83	114	96	30	79	102.4	28.5	9.7	170	12.2	3.18	18.1	2.1	15	7.2	110	341	4.0	140	25	1.1	3.6	49	7.33	255	1.7
19232176	1	0.620466321243523	51	F	WHITE	70.0	0	0	0	0	0	0	0	0	0	0	3	40	4	32	21	7	25	117	150	86	26	98	102.5	27.5	9.1	386	16.6	3.28	14.2	2.8	17	7.5	96	95	4.0	135	31	1.02	1.1	37	7.51	94	1.1
15876666	1	0.66056338028169	61	F	WHITE	84.3	0	0	0	0	1	0	0	0	0	0	5	46	3	26	39	3	14	109	111	78	22	98	102.5	31.0	9.6	213	14.1	3.38	11.0	3.5	14	8.8	100	108	3.6	139	30	1.14	1.2	33	7.56	111	1.1
16766035	1	0.945704467353952	66	F	WHITE	57.0	1	0	0	1	1	0	0	0	1	1	11	121	4	74	56	5	35	141	138	50	31	100	102.5	28.7	9.1	291	16.5	3.32	14.0	2.5	15	8.3	113	123	3.8	141	18	1.2	2.0	30	7.38	119	1.7
16099220	3	2.1304347826087	47	M	WHITE	87.0	1	1	0	1	0	0	0	0	0	0	16	110	4	81	58	1	46	136	106	61	36	97	102.5	44.7	15.5	230	13.4	4.75	8.3	3.3	17	7.9	126	1016	2.6	159	21	1.24	3.7	45	7.26	158	1.1
13897026	3	3.11538461538462	92	F	WHITE	73.6	0	1	1	0	1	0	1	0	0	0	6	44	4	46	32	8	24	71	156	64	34	93	102.5	33.9	10.7	195	13.6	3.52	6.1	2.6	13	8.3	105	100	4.8	146	32	1.13	1.0	44	7.45	65	1.1
18623240	3	3.22368421052632	82	M	Other races	80.1	0	1	0	0	1	0	0	1	1	0	11	43	3	40	45	6	14	121	159	78	24	92	102.5	40.2	12.9	152	13.5	4.14	5.8	3.1	14	8.2	103	73	4.8	137	24	1.13	5.4	60	7.24	22	1.3
10568926	4	8.10570342205323	51	M	WHITE	109.7	0	1	1	1	0	0	0	0	0	0	15	74	4	62	45	6	37	100	107	61	25	92	102.5	52.0	15.8	263	14.5	5.29	19.2	3.3	22	8.5	110	1205	4.7	149	16	1.18	3.8	28	7.34	180	1.1
17037515	1	0.610764872521246	65	M	Other races	99.6	1	0	0	0	1	0	0	0	1	0	3	34	4	32	28	5	16	127	140	87	28	97	102.6	36.8	11.4	353	14.9	4.27	17.9	3.6	15	8.6	97	72	4.0	134	32	1.16	0.8	62	7.3	52	1.5
11111901	1	0.933333333333333	62	M	WHITE	73.8	0	1	0	0	0	0	0	0	0	0	3	57	3	40	27	4	18	100	115	61	18	96	102.6	25.6	9.2	99	18.1	2.75	8.1	1.9	12	8.1	106	123	4.0	135	26	1.19	0.7	56	7.26	117	1.4
17823750	3	2.24285714285714	60	M	WHITE	78.3	1	0	0	0	0	0	0	0	0	0	4	58	4	46	29	5	23	101	123	61	28	94	102.6	22.7	8.2	49	15.8	2.44	0.3	2.5	15	7.4	97	148	2.6	133	28	1.06	1.2	32	7.53	91	1.7
10391104	3	3.49083969465649	74	F	WHITE	83.0	0	1	1	1	1	0	1	0	1	1	8	54	2	30	23	8	17	114	114	63	24	100	102.6	25.0	7.6	131	19.9	3.28	18.1	3.2	12	8.7	88	73	5.6	132	41	1.05	1.5	73	7.34	32	1.9
11291230	4	4.6830985915493	84	F	WHITE	62.2	1	1	0	0	0	0	1	0	0	0	7	58	4	57	39	6	26	100	136	93	18	97	102.6	35.0	11.7	213	14.4	3.75	32.6	2.7	22	8.4	104	264	3.7	138	22	1.04	2.5	52	7.21	101	1.1
18808276	1	0.881818181818182	56	M	Other races	71.2	0	0	0	0	0	0	1	0	0	0	8	24	4	39	33	2	14	103	93	66	24	94	102.7	43.0	14.0	220	13.6	4.48	11.4	2.9	17	8.4	115	87	4.0	148	21	1.17	2.1	36	7.36	159	1.3
10440899	2	1.21875	62	F	Other races	72.2	0	1	0	1	0	0	1	1	1	0	5	44	3	36	42	5	18	80	139	53	21	100	102.7	29.9	9.7	256	13.1	3.39	8.7	3.0	12	9.1	104	371	4.6	137	23	1.27	1.2	27	7.53	155	1.1
12834788	2	1.31318681318681	64	M	Other races	146.0	1	0	0	0	0	1	1	0	0	1	3	51	4	30	35	4	24	116	131	77	19	96	102.7	33.7	11.6	182	13.7	3.45	14.4	2.9	11	8.3	100	80	3.9	134	29	1.21	0.8	58	7.29	97	1.3
18039252	2	1.34592274678112	91	F	WHITE	65.7	1	0	0	0	1	0	0	0	1	0	4	56	4	53	39	5	23	126	139	95	20	96	102.7	41.8	13.7	233	13.2	4.83	15.9	4.9	15	9.6	97	130	3.7	135	23	1.29	2.2	37	7.41	61	1.3
14023270	3	2.25909090909091	66	M	WHITE	156.35	0	1	0	1	1	1	1	0	1	1	11	68	4	41	34	5	29	97	113	51	27	98	102.7	38.3	10.5	132	18.5	4.77	5.7	3.6	8	8.6	94	91	3.4	141	47	1.07	2.1	80	7.36	76	1.3
16072449	3	2.30964467005076	63	M	Other races	95.3	1	1	1	1	1	0	1	0	1	0	5	41	4	23	39	7	14	111	161	84	26	99	102.7	32.1	10.2	197	17.2	4.6	15.1	3.2	16	8.8	108	113	4.1	144	30	1.05	3.4	59	7.29	27	1.8
14123231	4	4.43921568627451	66	M	Other races	70.1	1	1	0	1	1	0	0	0	0	0	3	54	4	30	25	7	25	115	119	45	17	94	102.7	24.4	8.1	102	11.9	2.64	11.0	2.9	14	7.8	99	311	4.9	133	24	1.08	3.4	33	7.45	73	1.9
17768029	1	0.707482993197279	72	M	WHITE	130.0	1	1	0	1	1	0	0	0	0	0	10	51	4	40	37	6	16	96	81	43	20	98	102.8	35.8	12.1	294	13.9	3.94	15.7	3.1	14	8.2	97	122	4.4	135	29	1.11	2.0	57	7.29	95	1.1
16890177	2	1.10285714285714	84	F	Other races	53.6	1	1	0	0	1	0	0	0	0	0	11	100	4	76	53	4	32	103	132	75	19	100	102.8	30.3	9.4	175	17.5	3.55	25.1	1.9	16	7.3	109	115	3.3	141	19	1.14	2.5	30	7.39	197	1.1
11589725	3	3.13535353535354	44	M	Other races	65.6	0	0	0	0	0	0	0	0	0	0	5	28	4	25	38	0	15	107	155	110	20	100	102.8	37.7	12.9	99	13.8	4.11	10.8	3.6	14	8.5	96	126	3.6	137	29	1.16	1.4	34	7.52	271	1.0
13093114	3	3.15487804878049	52	M	Other races	93.5	0	0	1	1	0	0	1	0	1	0	14	112	4	76	54	8	31	111	130	58	31	93	102.8	35.0	11.7	164	15.2	4.39	20.3	2.9	18	7.9	103	115	3.7	136	20	0.85	1.4	25	7.49	59	1.3
11226194	4	7.46938775510204	84	M	WHITE	89.0	1	1	0	0	0	0	1	0	1	0	8	59	3	49	45	6	30	81	94	55	24	100	102.8	35.7	12.2	98	13.2	3.55	8.4	3.8	19	7.9	97	122	3.8	133	24	1.05	1.1	38	7.4	94	1.3
15442180	4	8.7175	58	F	Other races	74.0	0	1	1	1	0	0	1	1	1	0	10	66	3	37	42	8	31	96	162	60	19	83	102.8	29.6	9.4	240	13.7	3.31	5.2	3.0	20	8.7	101	60	3.6	141	30	1.11	1.3	41	7.46	67	1.1
13991727	4	11.9097744360902	76	M	WHITE	102.4	1	1	0	0	0	0	0	1	1	0	10	86	4	71	42	4	34	103	140	71	17	97	102.8	31.6	9.9	133	15.0	3.35	13.5	2.4	17	7.8	104	98	3.3	157	38	1.04	3.2	46	7.51	87	1.5
13483452	1	0.88141592920354	76	M	WHITE	78.4	0	0	0	0	0	0	0	0	0	0	7	38	4	41	33	10	23	105	120	57	14	93	102.9	34.0	10.9	339	13.4	3.73	9.2	3.1	16	8.2	98	114	4.1	136	31	1.05	1.7	37	7.47	67	1.4
12595391	1	0.99504132231405	34	M	Other races	75.95	0	0	0	0	0	0	0	0	0	0	4	39	3	23	34	2	17	90	121	75	18	100	102.9	34.5	12.0	121	11.4	3.68	8.2	4.3	11	7.9	102	104	3.7	133	24	1.37	0.7	37	7.4	177	1.2
18509567	2	2.01616161616162	67	M	Other races	64.0	0	0	0	0	0	0	0	0	1	0	5	48	3	35	35	2	16	103	152	79	20	98	102.9	29.5	10.0	198	17.9	3.62	7.4	2.1	11	7.1	99	60	3.1	130	30	1.08	1.4	43	7.44	143	1.4
10030753	3	2.46712802768166	58	F	WHITE	62.1	0	1	1	1	1	0	1	1	1	0	5	59	3	33	28	9	26	105	140	54	25	99	102.9	23.0	6.9	289	15.8	2.2	4.7	2.3	14	7.1	111	161	3.8	145	28	1.07	1.3	47	7.36	47	1.0
15479539	3	2.78884120171674	28	M	Other races	272.0	0	1	1	1	0	0	1	0	0	0	14	105	3	61	51	6	39	119	156	71	24	84	102.9	37.4	11.9	233	15.3	4.28	11.6	2.9	16	8.3	97	125	3.0	137	30	1.0	1.4	47	7.39	71	1.3
10485328	3	3.19821428571429	56	M	WHITE	106.35	0	0	0	0	1	1	0	0	0	1	14	109	3	64	57	4	35	127	117	54	21	100	102.9	37.0	11.6	224	13.6	4.43	11.9	2.5	19	8.6	95	159	3.6	131	18	1.26	5.9	43	7.24	50	1.5
18975498	3	3.35842696629213	27	F	WHITE	66.7	1	1	0	0	0	0	0	0	0	0	12	67	4	36	44	0	16	151	107	63	33	95	102.9	26.8	8.8	89	14.3	3.14	23.0	1.6	13	6.8	105	147	3.7	137	26	0.95	2.6	39	7.41	183	1.4
17889375	4	6.272	72	M	WHITE	80.3	0	1	0	0	0	0	0	0	1	0	10	47	4	49	37	5	27	112	113	83	24	96	102.9	53.8	17.1	125	13.3	5.98	11.8	2.9	14	9.3	109	142	4.3	149	31	1.2	2.2	49	7.39	54	1.4
13702520	1	0.331914893617021	44	M	Other races	71.9	0	0	0	0	0	0	0	0	0	0	3	32	3	35	36	1	10	127	123	87	22	100	103.0	30.1	9.5	282	14.6	2.63	9.5	3.3	9	8.0	108	122	3.9	138	20	1.13	0.8	39	7.34	254	1.3
18943661	1	0.449350649350649	56	F	WHITE	73.4	1	0	0	0	1	1	0	0	1	1	7	57	4	43	39	9	27	152	88	58	19	86	103.0	26.0	8.5	231	13.8	2.94	10.2	2.2	14	8.7	101	112	3.0	137	30	1.25	2.2	46	7.4	172	1.4
14199097	1	0.586996904024768	92	M	Other races	55.2	0	1	1	0	0	0	0	0	0	0	6	50	4	41	39	8	20	124	131	76	29	100	103.0	31.2	10.3	323	13.2	4.64	27.9	2.5	17	7.2	102	129	3.9	139	22	1.01	2.1	34	7.4	45	1.4
19418888	2	1.18304093567251	42	M	Other races	71.65	0	0	0	0	0	0	0	0	0	0	5	34	4	35	34	1	11	114	163	90	23	93	103.0	41.0	13.4	171	13.6	4.12	9.3	4.0	12	7.9	110	103	4.1	145	26	1.05	1.3	50	7.31	50	1.1
16274207	2	1.27615384615385	54	F	Other races	84.3333333333333	1	1	0	0	0	0	0	0	0	0	7	71	4	43	39	4	21	123	137	84	29	82	103.0	24.4	8.1	130	13.8	2.87	0.5	1.8	11	6.6	101	139	3.1	131	27	0.96	2.4	44	7.38	139	1.4
16009816	2	1.28715083798883	20	F	Other races	146.5	0	0	0	0	0	0	0	0	0	0	10	68	4	37	47	1	24	138	116	61	42	91	103.0	26.5	8.9	179	14.2	3.16	17.4	2.6	11	7.6	103	129	3.8	135	24	1.26	0.8	37	7.41	201	1.2
11190732	2	1.4	50	F	WHITE	66.0	1	1	0	0	0	0	0	0	0	0	4	43	4	27	32	2	25	144	113	96	27	91	103.0	33.8	11.0	194	13.2	3.37	18.1	2.2	15	8.4	104	150	3.4	139	20	1.1	12.4	62	7.09	60	1.2
10462493	2	1.79424920127796	53	F	Other races	62.8	0	1	0	0	0	0	0	0	0	0	7	84	4	43	33	2	32	142	93	69	29	96	103.0	40.0	11.9	313	15.8	3.79	22.5	1.6	11	8.0	93	199	2.8	150	56	1.1	2.4	68	7.52	37	4.2
10007928	3	2.10445859872611	59	F	WHITE	71.0	0	0	0	0	0	0	0	0	0	0	4	52	4	29	24	2	21	101	119	65	21	99	103.0	33.2	11.3	157	11.9	3.71	10.3	2.0	13	7.6	100	110	3.3	132	16	0.8	0.9	24	7.43	60	1.3
14427347	3	2.98629441624365	54	F	Other races	46.7	1	0	0	0	0	0	0	0	0	0	10	73	4	43	47	6	34	139	155	87	73	86	103.0	30.3	10.2	394	19.2	3.31	19.0	3.1	17	8.7	98	105	5.2	138	28	1.1	1.7	46	7.37	63	1.2
18146847	4	5.676	45	M	WHITE	138.0	1	1	0	1	0	0	0	0	1	0	12	66	4	53	30	5	27	109	108	61	22	96	103.0	32.6	11.1	175	18.2	2.95	20.7	2.8	20	7.7	97	130	4.3	132	16	1.0	2.6	35	7.29	79	1.9
16533813	4	5.89237288135593	75	F	Other races	150.0	1	1	0	0	0	0	0	0	0	0	11	77	4	75	52	3	39	80	64	42	24	99	103.0	16.9	4.8	118	23.7	2.65	10.7	3.1	11	10.5	112	146	4.8	144	23	1.55	3.8	51	7.25	75	2.0
10776490	4	7.54270833333333	71	F	Other races	61.6	0	1	1	0	0	0	0	1	1	0	7	75	4	57	51	7	26	179	125	109	21	92	103.0	33.0	11.3	192	13.7	3.38	3.6	2.3	13	7.0	111	204	4.1	142	21	1.05	2.7	49	7.22	34	1.4
10835819	2	1.13369565217391	63	F	WHITE	97.0	1	1	0	1	0	0	0	0	1	0	11	66	4	42	39	6	22	144	153	64	23	98	103.1	33.0	10.7	184	15.6	3.59	11.0	3.1	17	9.3	94	224	5.1	132	24	1.16	2.9	31	7.48	74	1.6
18900127	3	3.51212121212121	75	M	WHITE	64.4	0	1	1	0	0	0	0	0	0	0	9	74	4	70	31	11	27	95	86	54	24	100	103.1	28.3	9.1	198	14.6	3.3	0.8	2.9	18	7.9	105	106	3.4	138	18	1.08	3.8	27	7.42	276	1.4
16759100	1	0.63063829787234	74	M	WHITE	49.1	0	1	0	0	0	0	0	0	0	0	5	54	4	61	49	9	24	134	103	68	16	97	103.2	40.5	12.9	470	14.1	4.52	16.7	2.3	19	7.5	109	133	3.1	147	21	1.11	3.1	32	7.43	210	1.4
19136907	2	1.43896103896104	76	F	Other races	72.0	1	0	0	0	1	1	1	1	1	1	7	33	4	44	36	6	29	77	113	72	20	99	103.2	26.3	8.5	308	14.4	2.67	14.6	3.1	15	7.9	98	150	4.1	137	31	1.04	1.3	45	7.43	141	1.4
10865559	4	11.2939130434783	88	M	WHITE	74.7	0	1	0	0	1	0	1	0	0	0	13	84	4	69	56	7	35	90	149	116	15	87	103.2	34.6	10.8	230	17.9	3.63	14.6	2.6	21	7.6	86	71	4.9	135	32	0.91	3.3	48	7.42	30	5.1
18386349	4	12.0914285714286	86	F	Other races	93.7	0	1	1	1	1	0	0	0	0	0	10	48	3	46	51	9	24	109	110	71	23	91	103.2	35.1	10.2	105	12.6	3.65	5.1	2.6	16	7.6	101	117	4.0	142	28	1.14	0.8	42	7.41	45	1.1
17194583	2	1.37362637362637	70	F	Other races	74.5	0	1	0	1	1	0	1	0	0	0	9	107	4	74	46	5	33	121	100	48	19	98	103.3	35.5	10.8	273	14.6	4.21	19.8	2.0	12	8.5	106	293	4.2	139	24	1.18	1.4	41	7.35	77	1.5
13776620	3	2.61075949367089	28	M	Other races	80.5	0	1	0	0	0	0	0	0	0	0	9	47	3	32	43	0	23	126	115	81	48	93	103.3	44.7	14.8	316	13.3	5.07	7.5	3.4	21	8.3	97	130	3.9	134	22	1.1	4.1	36	7.37	85	1.5
16744551	3	2.23577235772358	77	M	WHITE	93.0	0	1	1	1	1	0	1	0	1	0	3	50	4	40	31	9	20	123	155	47	21	88	103.6	38.5	11.7	246	19.8	5.07	11.6	3.1	16	8.6	101	183	4.7	139	31	1.17	0.7	45	7.43	85	1.0
10913472	4	6.32666666666667	61	F	WHITE	68.8	0	1	0	1	0	1	0	0	0	1	11	91	4	68	51	5	39	126	110	78	23	91	104.0	38.4	11.6	300	14.9	3.82	16.9	1.4	14	5.8	98	139	6.5	128	23	0.91	2.3	94	6.97	59	1.3
11564416	3	2.57575757575758	40	F	Other races	81.0	0	0	0	0	0	0	1	0	0	0	7	64	4	47	30	3	27	133	114	64	20	100	104.4	10.6	3.9	33	15.7	1.29	0.1	3.5	15	7.6	111	104	3.3	141	19	1.12	1.7	24	7.48	34	1.4
11943473	4	5.67741935483871	76	M	WHITE	102.0	0	1	0	0	0	0	0	0	0	0	11	50	4	49	47	6	28	84	114	77	20	100	106.0	45.1	15.3	186	16.1	5.27	14.2	3.4	20	8.2	105	243	3.9	138	21	1.04	3.1	32	7.41	269	1.2
18732946	4	4.571	63	F	Other races	54.4	1	1	0	0	0	0	0	0	0	0	16	106	4	74	40	4	38	104	104	79	24	94	33.3	34.6	10.5	100	15.7	3.21	8.4	2.2	29	7.5	107	187	3.5	138	12	0.88	17.6	30	7.19	75	2.3
16809743	3	3.58432203389831	71	M	WHITE	100.0	1	0	0	0	1	0	0	0	0	0	8	90	3	74	52	3	33	87	180	114	20	100	33.7	47.9	17.0	236	14.3	5.53	21.6	3.7	12	8.7	101	217	3.9	134	20	1.18	1.4	36	7.34	160	3.8
16568324	3	2.4	61	M	WHITE	96.8	1	1	0	1	1	0	0	0	1	1	7	47	2	38	35	5	17	66	190	90	15	100	34.1	45.4	15.1	162	15.0	5.04	22.1	3.0	18	8.3	115	119	4.0	145	16	1.16	2.6	37	7.23	92	1.1
17590209	4	5.174	92	F	Other races	50.0	0	1	0	0	0	0	0	0	0	0	14	86	4	70	51	8	25	103	103	59	26	100	34.5	44.3	15.3	50	15.2	4.88	13.1	1.7	22	6.1	105	204	4.5	138	18	0.7	5.6	47	7.18	125	1.9
15727414	2	1.40344827586207	56	F	Other races	91.3	1	0	0	0	1	0	0	0	1	0	4	20	2	20	41	2	13	56	175	103	25	100	35.1	43.6	14.7	203	14.6	4.6	11.8	3.8	19	7.5	106	138	3.2	140	23	1.07	3.2	40	7.34	23	1.1
11012243	3	2.75120192307692	79	M	WHITE	92.3	0	1	1	1	1	1	1	0	0	1	12	117	3	75	54	9	41	124	131	116	21	91	36.1	39.8	11.5	416	20.2	3.68	14.5	2.6	28	8.8	95	208	5.6	133	22	1.12	6.2	74	7.05	87	1.0
10534245	4	12.2813186813187	44	M	Other races	91.4	0	1	1	0	0	0	1	0	0	0	10	55	3	35	18	7	17	100	148	91	23	96	36.5	34.8	11.9	182	13.8	4.72	8.1	3.4	25	8.1	89	163	7.4	129	26	1.08	1.7	54	7.27	37	1.9
16981156	2	1.58839590443686	68	M	Other races	84.0	1	1	0	1	1	0	0	0	0	0	5	20	2	27	31	3	9	76	119	83	24	98	36.6	39.2	12.0	293	13.8	3.82	12.0	3.9	16	8.4	111	87	3.7	143	20	1.08	2.3	50	7.23	36	1.0
11717909	3	2.72133333333333	31	M	Other races	67.4	0	0	0	0	0	0	1	0	0	0	9	44	2	21	33	1	8	129	105	89	14	92	36.7	49.1	15.9	150	13.1	4.85	8.8	3.4	14	8.4	104	118	4.4	134	21	1.14	1.7	30	7.43	68	1.4
17962655	1	0.644334975369458	52	F	Other races	93.2	0	1	0	1	1	0	0	0	0	0	9	121	4	60	42	5	30	102	134	72	26	91	37.1	37.2	11.8	406	14.6	4.15	39.5	2.4	13	7.9	102	345	4.4	138	25	1.11	2.3	48	7.33	67	1.1
12023370	3	3.0020618556701	87	M	WHITE	88.0	0	1	1	0	1	0	0	0	1	0	9	90	4	64	57	14	37	71	116	60	22	100	85.5	27.5	8.9	97	15.9	2.81	7.4	2.5	14	8.1	105	115	4.1	137	17	1.3	5.0	37	7.24	301	1.2
18857785	4	9.09722222222222	74	M	Other races	80.3	1	1	1	0	0	0	0	0	0	0	13	114	4	76	46	15	35	101	144	89	25	98	85.9	46.9	15.7	216	19.5	5.07	1.2	2.4	20	8.0	103	196	4.9	139	17	1.06	4.1	34	7.29	61	1.6
11426065	4	5.57142857142857	62	M	WHITE	118.2	0	0	0	1	0	1	0	0	0	1	9	73	2	28	42	9	23	52	87	56	22	97	86.4	29.0	9.6	63	18.4	3.16	6.5	2.1	16	7.6	107	103	3.9	136	17	1.1	1.1	29	7.35	181	1.4
16950272	2	1.98333333333333	78	F	Other races	42.5	0	1	0	0	0	1	1	0	0	1	7	64	2	40	36	8	22	70	163	98	20	100	86.5	27.9	8.4	156	15.6	3.27	6.1	3.2	15	8.4	92	121	3.7	135	32	1.25	1.5	56	7.34	193	1.5
16413522	3	2.52075471698113	58	M	Other races	82.7	0	1	0	0	0	0	0	1	1	0	13	81	3	65	47	3	43	71	108	72	19	96	86.5	45.0	14.5	265	13.5	4.58	20.2	2.6	23	7.4	106	209	3.5	141	18	1.13	6.2	43	7.21	86	1.4
15084050	3	2.45142857142857	88	F	Other races	43.1	1	1	0	0	1	0	0	0	1	0	7	57	3	45	33	5	13	72	90	63	23	97	86.8	30.2	8.6	245	17.5	2.71	10.7	2.8	14	6.3	117	504	4.3	144	15	1.05	1.3	50	7.11	63	1.3
10431675	4	8.45714285714286	62	M	WHITE	77.0	0	0	0	0	0	0	0	1	1	0	9	63	4	40	37	4	19	88	163	82	23	94	88.8	42.1	13.8	189	13.1	4.66	10.7	3.4	20	9.4	104	239	2.8	142	21	1.27	6.1	46	7.24	82	1.1
11644495	4	9.92251308900523	71	F	Other races	62.5	1	1	0	0	1	0	0	1	1	0	11	106	3	68	48	4	36	67	127	111	31	90	90.0	29.8	9.0	191	15.5	3.05	12.9	3.4	27	8.7	107	132	4.5	140	9	1.07	9.8	22	7.21	96	1.6
13859999	4	5.1036496350365	91	M	Other races	60.0	1	1	0	0	1	0	0	0	0	1	16	135	3	83	49	5	37	64	150	76	14	100	90.7	33.4	11.0	137	13.0	3.38	12.0	3.4	15	6.8	117	202	4.5	144	17	1.11	3.0	37	7.24	129	1.3
19288016	4	7.62626262626263	70	F	WHITE	50.5666666666667	1	1	0	1	0	0	1	0	0	0	4	86	3	57	36	7	24	58	110	47	24	100	90.8	21.0	6.7	396	14.1	2.37	23.8	2.3	22	8.5	103	106	4.4	140	15	1.12	9.4	24	7.43	166	5.6
17680479	4	4.80857142857143	91	F	WHITE	62.0	1	1	0	0	1	0	0	0	0	0	8	66	2	49	36	6	21	86	125	85	13	100	91.0	22.6	7.1	70	13.7	2.38	8.1	3.0	19	11.3	107	288	4.1	140	19	1.04	6.6	34	7.33	264	1.5
16957142	1	0.928506787330317	25	M	WHITE	87.0	0	0	0	0	0	0	0	0	0	0	4	67	3	22	32	2	10	55	129	97	24	100	91.3	37.7	12.9	221	13.6	4.21	15.2	3.8	16	8.0	107	109	3.8	139	23	1.08	0.8	36	7.4	201	1.1
12435748	3	2.34978354978355	66	M	WHITE	154.6	0	1	1	1	0	0	1	0	1	0	10	58	4	45	32	9	28	62	82	60	24	98	91.5	36.8	12.3	231	14.0	4.05	24.5	3.4	15	7.2	102	355	3.7	136	25	1.1	2.8	74	7.11	116	1.2
13985157	4	9.97647058823529	76	M	WHITE	100.0	0	1	1	1	0	0	0	0	1	1	16	112	4	78	48	9	45	62	121	66	18	96	91.8	27.2	8.6	85	17.3	2.89	1.4	2.3	18	7.3	106	395	5.5	139	13	1.08	1.1	33	7.2	99	1.1
15566126	4	12.0490322580645	47	M	Other races	59.7	0	1	0	0	0	0	0	0	0	0	14	114	4	52	45	1	30	99	48	32	10	100	91.8	29.0	9.4	155	14.0	3.14	5.8	2.8	12	4.2	118	64	4.1	138	15	0.73	2.8	60	6.96	213	3.0
16348790	2	1.38905109489051	75	M	Other races	86.7	0	1	1	0	1	0	0	0	0	0	10	94	4	59	37	6	36	63	134	53	21	99	92.0	26.1	8.3	137	16.5	2.71	2.4	2.5	14	7.0	112	110	6.6	136	21	0.92	1.9	51	7.21	100	1.1
13841890	3	2.72	90	M	WHITE	80.5	0	1	1	1	0	0	1	0	1	0	5	60	4	50	38	10	18	64	113	78	16	100	92.0	31.9	10.6	100	18.3	3.52	13.6	2.6	20	8.6	110	149	3.2	148	20	1.29	4.2	35	7.34	205	2.2
13311028	3	3.95391705069124	71	M	Other races	65.0	0	1	0	1	1	0	1	0	0	0	12	112	4	63	45	7	26	76	91	55	31	100	92.0	36.4	11.4	217	20.0	4.74	13.1	2.7	19	7.1	105	311	3.8	140	16	0.97	6.2	44	7.18	479	3.8
18365352	4	8.21621621621622	86	F	Other races	95.0	0	1	0	1	0	0	0	0	0	0	12	87	3	73	42	5	25	63	84	48	12	100	92.0	33.0	10.0	222	16.7	2.97	20.4	2.3	22	8.9	99	265	4.9	129	13	0.91	4.0	30	7.21	155	1.2
19546540	4	9.69090909090909	52	F	WHITE	90.05	1	1	0	0	0	0	0	0	0	0	9	43	3	31	28	2	17	79	87	48	14	91	92.0	26.4	8.2	66	14.6	2.64	16.7	2.5	19	7.6	109	127	4.6	140	20	1.17	7.9	54	7.15	681	1.4
10471192	4	7.59705882352941	81	F	WHITE	50.4	0	1	0	0	0	0	0	0	0	1	12	81	3	63	49	6	24	87	99	53	15	100	92.4	43.9	13.8	136	14.8	4.62	13.3	2.4	22	12.9	110	128	4.6	143	15	1.31	9.7	43	7.13	376	1.3
10531678	1	0.8184	70	F	WHITE	86.65	0	0	1	0	0	1	0	0	0	1	5	62	2	48	42	7	29	55	97	46	5	93	92.7	34.6	11.8	250	17.7	4.41	24.2	2.8	13	8.9	110	140	4.1	139	19	1.05	4.2	52	7.15	259	1.2
14404098	2	1.47615658362989	92	M	Other races	65.0	0	1	0	0	1	0	0	1	1	0	5	60	4	46	32	5	20	70	108	57	21	93	92.8	34.2	9.9	281	14.3	3.86	23.1	3.0	22	7.5	108	224	4.2	141	26	1.02	5.9	50	7.35	61	3.0
19488309	4	9.19370078740157	80	F	Other races	53.3	1	1	0	0	0	0	1	0	0	1	7	102	2	75	48	7	33	67	95	50	13	100	92.8	31.6	10.7	127	13.8	3.58	15.7	2.3	16	11.6	105	173	4.0	140	19	0.9	4.8	49	7.18	435	1.2
11238238	1	0.55	28	M	Other races	113.6	0	0	0	0	0	0	0	0	0	0	5	45	3	22	33	1	15	59	115	57	17	100	93.0	34.0	11.5	240	13.1	3.71	7.6	3.2	11	7.9	114	119	4.7	140	21	1.2	1.1	40	7.31	47	1.2
15288559	2	1.41699029126214	73	F	Other races	71.7	0	1	0	1	1	0	1	0	1	0	7	73	3	50	25	5	23	56	109	51	23	98	93.0	27.0	9.2	206	22.5	3.08	14.2	2.5	14	7.4	105	105	4.8	134	18	1.03	4.6	36	7.29	42	1.6
13230225	4	6.035	66	M	WHITE	104.1	1	1	0	1	0	0	0	0	0	0	5	66	4	41	34	4	22	73	112	60	15	100	93.0	22.6	7.3	160	14.7	2.52	4.4	3.4	14	8.3	99	259	5.1	135	24	0.93	2.9	44	7.33	222	1.7
13980145	4	4.82233502538071	48	M	WHITE	79.6	1	1	0	1	0	0	0	0	0	0	11	114	4	56	47	2	29	102	95	47	22	96	93.1	29.0	9.4	394	13.8	3.11	9.9	2.5	15	6.8	117	517	4.0	144	12	1.12	1.1	40	7.07	57	1.2
12284340	3	3.34631578947368	82	M	WHITE	74.5	1	0	0	0	0	0	0	0	1	1	7	38	2	42	48	7	22	75	104	65	18	100	93.2	23.1	7.6	95	15.4	2.5	8.9	2.5	11	9.4	107	200	4.1	137	26	1.05	1.0	48	7.33	233	1.3
13178241	1	0.423631123919308	76	F	WHITE	44.0	0	0	0	0	0	0	0	0	0	0	8	82	3	81	54	9	21	71	136	64	15	100	93.3	36.6	12.3	347	16.1	4.28	5.8	2.8	13	8.0	106	153	3.8	137	24	1.11	1.0	33	7.45	244	1.2
18341097	2	1.40416666666667	92	F	WHITE	56.15	0	1	1	0	1	0	1	0	0	1	2	45	4	47	37	8	16	90	94	34	18	100	93.3	35.6	11.8	192	14.6	3.81	12.8	4.5	13	7.1	106	144	3.9	137	25	1.07	1.0	49	7.3	336	1.2
13166231	1	0.247340425531915	55	M	WHITE	39.45	0	0	0	0	0	0	0	0	0	0	5	65	3	52	30	3	19	78	95	76	20	100	93.5	30.0	9.4	564	16.7	3.47	15.0	1.8	8	7.0	108	140	3.9	143	29	1.1	1.3	48	7.38	197	1.3
14257099	4	5.64516129032258	81	F	Other races	67.3	1	1	0	1	0	0	1	0	0	0	11	110	3	53	47	7	24	71	102	63	7	99	93.5	37.1	11.0	62	17.3	4.76	4.3	2.2	9	7.8	101	139	3.7	139	37	1.03	1.5	61	7.38	89	2.0
14504850	2	1.84166666666667	68	F	WHITE	70.0	1	1	0	0	0	0	0	0	0	0	10	84	4	57	43	2	19	106	78	56	14	100	93.9	26.8	9.0	144	17.5	2.69	30.9	1.5	18	6.7	103	79	5.0	130	17	1.0	7.9	39	7.22	164	1.8
11474799	1	0.452542372881356	47	M	Other races	95.8	0	1	0	0	1	0	0	0	0	0	7	74	4	34	38	2	23	67	92	60	24	86	94.0	33.7	10.2	295	12.3	3.7	20.7	1.9	5	8.0	105	108	4.7	139	30	1.1	1.4	71	7.24	47	1.4
19811879	1	0.740506329113924	80	M	WHITE	71.0	1	0	0	1	0	0	0	0	0	0	5	53	2	44	48	4	22	66	93	52	22	92	94.0	24.1	7.6	158	15.9	2.6	5.9	1.8	6	7.4	113	80	4.1	144	34	1.22	0.5	89	7.17	94	1.2
14897004	1	0.861792452830189	81	M	WHITE	74.6666666666667	0	0	0	0	0	0	0	0	0	0	6	69	3	50	46	6	22	49	120	66	17	91	94.0	35.6	12.9	212	12.9	3.97	16.8	2.7	14	8.3	105	184	3.8	137	23	1.01	2.1	37	7.28	167	1.1
19151263	1	0.914285714285714	91	F	Other races	55.1	0	0	0	0	0	0	1	0	1	0	8	51	3	51	37	6	23	61	142	98	20	99	94.0	32.6	9.7	350	17.4	3.91	20.0	3.1	12	8.3	98	136	4.7	126	18	1.19	3.7	52	7.16	48	1.7
13322057	3	2.10197368421053	84	F	WHITE	76.15	0	0	0	0	0	0	0	0	1	1	6	60	3	54	44	9	21	57	139	57	22	100	94.0	29.7	9.8	152	14.4	3.25	10.7	2.9	14	8.3	99	140	4.6	134	27	1.16	1.5	37	7.46	124	1.2
16497039	3	2.66456692913386	89	M	WHITE	81.8	0	0	0	1	1	0	0	0	0	0	8	72	4	59	51	7	29	78	93	59	24	99	94.0	33.6	11.0	127	14.4	3.46	20.4	2.3	17	8.4	106	202	3.9	139	21	1.09	6.0	56	7.17	27	1.4
19674376	4	9.18130081300813	83	M	WHITE	68.0	0	0	1	0	0	0	1	0	0	0	8	54	2	48	39	7	25	56	144	69	10	98	94.0	21.9	7.7	123	15.8	2.8	5.1	3.3	13	8.5	109	148	3.5	143	24	1.13	0.8	33	7.45	379	1.6
15065398	4	9.9979797979798	55	M	Other races	60.8	1	1	0	0	0	0	0	0	0	0	7	118	4	63	55	1	33	92	125	61	17	100	94.0	41.0	13.9	198	14.9	4.29	8.5	2.4	29	7.5	103	247	3.9	141	16	0.97	5.6	27	7.36	239	1.7
19818283	4	11.155	87	M	WHITE	75.6	0	1	1	0	0	0	1	0	1	0	8	63	2	55	35	8	27	67	109	50	21	100	94.0	31.5	9.9	120	17.1	3.25	8.7	3.3	18	8.4	114	169	6.6	137	14	0.82	1.0	27	7.29	244	7.3
15006483	4	11.5	83	F	Other races	75.35	0	1	1	1	0	0	0	0	0	0	12	72	2	41	39	8	24	72	130	77	16	99	94.0	28.4	8.7	62	19.5	3.52	6.5	1.7	17	8.0	129	79	3.2	161	21	1.18	2.1	33	7.39	49	1.1
12415967	1	0.7125	79	F	Other races	98.0	1	0	0	0	0	0	0	0	0	1	5	50	3	44	48	6	27	109	180	96	35	88	94.1	45.7	13.6	144	15.6	5.06	6.3	2.9	8	8.5	101	88	3.8	144	41	1.21	0.8	121	7.11	75	1.0
16335051	3	2.13169642857143	86	F	Other races	94.5	1	1	0	0	0	0	0	0	0	0	12	94	2	77	50	4	40	36	115	22	14	85	94.1	31.7	9.9	224	16.7	3.22	9.7	3.0	13	8.0	93	81	5.6	127	30	1.18	2.3	81	7.15	399	1.1
17812252	4	9.01195219123506	82	F	WHITE	78.0	0	1	1	0	1	0	0	0	1	0	6	68	3	44	35	9	26	83	122	44	38	94	94.1	32.6	10.5	251	17.6	3.02	13.6	2.5	35	9.0	91	266	5.9	134	17	1.04	6.5	38	7.24	75	1.3
10661237	1	0.82226148409894	78	F	Other races	92.35	0	0	1	0	0	0	0	0	0	0	5	49	3	41	36	6	19	54	83	54	14	100	94.2	24.4	8.0	283	14.1	2.91	12.5	2.1	11	7.4	109	141	3.5	139	23	1.05	1.4	31	7.46	152	1.2
12118394	2	1.31208053691275	61	M	WHITE	140.5	0	1	0	1	1	0	1	0	1	1	10	96	3	62	43	5	23	64	114	69	15	90	94.2	27.6	8.6	298	20.8	2.88	6.7	2.4	12	7.5	115	50	3.5	143	21	1.2	0.6	41	7.29	83	1.6
12525991	2	1.84210526315789	73	M	Other races	71.0	0	1	1	0	0	0	0	0	0	0	8	67	4	44	46	7	30	86	92	73	31	98	94.2	23.3	7.3	361	18.7	2.88	14.7	2.2	15	8.3	104	107	3.3	137	18	1.08	1.3	39	7.3	131	1.6
19141953	3	2.4615925058548	73	M	WHITE	84.3	0	1	1	0	0	0	1	0	0	0	5	88	3	56	36	8	32	66	97	29	13	97	94.2	27.5	8.2	427	22.5	3.39	45.9	3.5	21	8.9	102	104	5.3	133	19	1.32	2.1	26	7.45	35	2.0
17436136	3	2.46575342465753	84	M	WHITE	100.6	0	0	1	0	1	0	0	0	1	0	11	98	1	67	44	8	30	55	115	77	16	100	94.2	37.1	12.5	73	14.2	4.15	6.5	3.0	12	7.8	116	137	4.9	142	16	0.6	2.3	42	7.16	485	1.6
17184491	4	6.55428571428571	55	M	WHITE	76.0	0	1	1	1	0	0	0	1	1	0	4	52	3	42	33	7	24	70	150	78	11	84	94.2	30.5	9.4	280	15.5	2.95	15.1	3.7	27	8.6	99	283	6.7	131	10	1.09	1.9	31	7.12	49	1.2
15792506	3	3.18629032258065	30	M	WHITE	66.5	0	0	0	0	0	0	0	0	0	0	6	43	4	21	36	0	14	110	119	58	22	100	94.3	25.7	8.4	124	12.5	2.7	3.9	3.0	11	6.6	114	137	3.9	140	23	1.07	2.5	46	7.28	68	1.8
19926342	4	4.22325581395349	87	M	WHITE	47.8	0	1	0	0	0	0	1	1	1	0	8	43	3	40	26	6	13	69	114	61	21	88	94.3	30.7	9.7	129	23.1	3.53	5.5	3.2	18	8.4	103	87	4.5	136	18	1.13	1.3	34	7.31	41	1.0
17125794	2	1.19210526315789	61	F	Other races	132.0	1	1	0	0	0	0	0	0	0	0	6	43	4	33	23	2	17	85	95	63	9	98	94.4	27.7	8.5	418	16.2	2.99	15.8	2.4	12	8.6	100	101	4.0	132	34	1.11	0.7	46	7.48	154	1.3
17241424	3	2.76486486486487	30	M	WHITE	77.5	0	0	0	0	0	0	0	0	0	0	8	40	4	29	31	0	14	87	113	65	19	100	94.4	28.3	7.2	111	14.4	2.41	10.0	2.5	18	6.6	115	187	4.4	143	16	0.88	2.3	28	7.35	527	1.2
16468122	3	3.38	80	M	Other races	66.2	0	1	1	0	0	0	0	0	0	0	10	95	3	58	39	6	27	82	122	62	31	100	94.4	25.2	8.1	80	13.8	2.58	2.2	2.2	13	7.9	118	50	4.6	149	28	1.15	2.2	48	7.35	26	1.3
17302222	1	0.929508196721311	80	M	Other races	52.0	1	1	0	1	1	0	0	1	1	1	7	71	3	63	50	13	18	68	119	69	20	100	94.5	30.5	10.1	366	13.8	3.71	11.3	2.3	12	8.6	107	123	4.7	139	24	1.25	1.2	50	7.27	175	2.0
12724975	3	3.39214659685864	61	M	Other races	109.9	0	0	1	0	0	1	0	0	0	1	9	61	4	47	38	6	29	70	64	34	24	94	94.5	33.1	10.1	191	21.2	4.21	20.4	2.0	11	7.5	104	178	3.3	136	26	1.26	2.6	63	7.2	74	1.4
13332600	4	11.4331395348837	83	M	WHITE	75.0	0	1	1	0	0	0	1	0	1	0	14	99	3	73	46	8	30	64	90	55	14	91	94.5	30.2	10.1	344	16.9	3.09	32.5	2.4	18	6.5	106	148	4.2	135	14	0.99	1.3	45	7.08	89	2.7
12391240	3	2.13614457831325	84	F	Other races	93.3	0	0	1	1	1	0	1	0	0	0	10	62	3	45	40	9	24	71	142	63	21	91	94.6	32.3	9.9	83	23.0	3.4	4.5	2.4	5	8.7	116	85	3.4	149	32	1.28	0.8	43	7.45	69	1.2
13558101	4	5.8	83	M	Other races	93.69	0	1	1	0	0	0	1	1	1	0	13	102	2	66	50	14	28	49	110	72	19	97	94.6	23.8	7.4	142	20.1	2.76	5.1	2.0	11	7.6	108	108	5.4	145	29	1.04	1.4	71	7.2	68	1.1
13415870	1	0.843516483516483	78	M	WHITE	91.25	0	1	1	1	0	0	1	0	0	0	2	53	3	37	35	8	18	57	153	56	29	92	94.7	34.1	10.5	455	14.7	4.05	11.4	2.5	12	8.7	105	131	4.7	144	36	1.32	0.8	66	7.32	90	1.3
18588514	4	5.75643564356436	94	F	WHITE	44.2	0	1	0	0	0	0	0	0	0	0	10	86	3	58	34	5	24	57	142	78	18	100	94.7	33.9	10.4	101	15.1	3.12	9.9	2.4	15	7.1	135	161	3.8	165	22	1.07	2.0	46	7.27	32	1.2
14336151	2	1.31578947368421	73	F	Other races	61.0	1	0	0	1	1	0	0	0	1	0	3	49	3	40	35	5	21	70	147	53	22	100	94.8	26.3	9.0	114	16.4	4.32	3.0	2.7	10	8.9	91	91	5.2	124	30	1.15	0.8	47	7.39	44	1.1
10712717	2	1.5021897810219	92	F	Other races	70.2	1	1	0	1	0	0	0	0	1	0	4	62	3	44	35	5	24	120	130	60	16	100	94.8	34.5	12.2	137	15.1	3.91	10.1	3.3	11	7.2	99	102	2.3	141	23	1.11	0.9	52	7.33	100	1.2
11181757	3	2.241	49	F	Other races	59.0	0	1	0	0	0	0	0	0	0	0	8	53	3	34	29	2	14	73	153	99	12	98	94.8	30.4	9.9	100	18.1	3.05	7.7	2.2	13	6.4	119	122	3.6	144	16	1.02	2.2	23	7.34	185	1.1
10311506	3	2.8336569579288	92	F	Other races	53.4	1	1	0	1	0	0	0	0	0	1	9	89	4	70	55	8	43	124	103	79	37	95	94.8	32.0	9.8	309	16.7	3.74	15.8	2.1	14	8.3	134	88	3.6	167	23	1.31	6.8	42	7.33	34	1.7
19538024	3	3.22655601659751	93	M	WHITE	56.0	1	1	0	0	1	0	1	0	1	0	10	79	4	58	48	7	20	115	107	66	27	99	94.8	34.8	12.1	241	15.3	4.02	12.6	2.8	13	8.1	109	137	4.3	141	24	1.1	2.2	41	7.35	34	1.3
17844837	4	10.6512820512821	67	M	WHITE	70.0	0	1	0	0	0	0	0	0	0	0	13	71	4	47	32	7	32	102	156	98	19	92	94.8	34.0	11.1	117	23.2	3.75	17.4	2.0	10	8.2	111	88	3.2	144	27	1.19	2.0	34	7.5	294	2.0
10923536	1	0.640692640692641	60	M	WHITE	79.0	0	0	0	0	0	1	0	0	0	1	8	55	3	47	37	4	23	104	145	82	27	90	95.0	27.1	8.6	231	18.7	2.63	9.2	2.9	11	8.8	102	124	4.3	142	38	1.1	1.1	53	7.45	56	0.8
18860018	1	0.679651162790698	80	F	Other races	60.0	1	1	0	1	0	0	1	0	0	1	13	78	2	74	55	6	25	47	100	79	21	100	95.0	31.3	9.5	172	17.6	4.19	9.3	2.9	11	8.4	120	89	4.2	149	23	1.3	1.3	47	7.28	69	1.2
18768021	1	0.776223776223776	55	F	WHITE	55.4666666666667	0	0	0	0	0	0	0	0	0	0	7	63	3	34	35	1	27	90	82	38	16	96	95.0	25.2	8.8	143	17.8	2.73	14.3	3.0	17	6.7	92	116	3.1	126	20	1.01	5.5	38	7.31	145	4.8
19181791	1	0.826229508196721	73	F	WHITE	63.2	0	0	0	0	1	1	1	0	0	1	2	48	4	31	29	10	20	54	130	53	20	95	95.0	30.7	9.0	305	18.7	3.4	28.5	1.5	19	7.7	105	140	3.9	140	17	1.08	3.1	40	7.35	155	2.6
15263884	2	1.43491271820449	66	M	Other races	47.9	0	1	1	1	1	0	1	0	1	0	7	65	4	52	41	9	28	95	149	102	38	100	95.0	25.2	7.8	401	23.4	3.11	11.8	2.0	17	8.5	112	175	3.8	142	17	1.15	2.4	34	7.28	45	1.1
17096102	3	2.211328125	70	M	WHITE	72.25	0	1	1	1	1	0	1	0	1	0	7	59	4	47	44	9	26	90	117	82	25	89	95.0	37.3	11.0	256	14.9	3.89	13.8	3.7	18	8.8	110	408	4.8	135	19	1.23	2.4	37	7.29	62	1.2
15586187	3	2.28421052631579	64	F	Other races	91.3	0	0	1	0	0	0	1	0	0	0	3	71	3	33	35	7	12	85	70	47	18	98	95.0	31.8	9.6	171	17.5	4.04	9.9	2.9	13	8.6	97	118	4.6	130	26	1.16	1.3	40	7.4	120	1.3
18937331	3	2.6562962962963	64	M	WHITE	60.0	0	0	0	1	0	0	0	0	0	0	10	115	2	61	46	6	26	81	117	48	14	100	95.0	29.6	9.7	135	16.6	3.35	7.8	3.1	11	8.5	107	150	3.7	142	31	1.27	1.3	54	7.35	416	1.3
11506561	3	2.67188940092166	49	M	WHITE	91.35	0	0	0	0	0	0	0	0	0	0	6	71	2	53	36	9	18	93	155	101	15	100	95.0	25.4	8.7	217	18.7	2.57	11.2	1.7	11	7.4	98	88	3.3	130	32	1.06	1.7	39	7.51	263	2.6
16035844	4	4.33155080213904	75	M	WHITE	95.6	1	1	0	1	0	0	1	0	1	0	12	70	4	61	46	11	22	77	95	54	21	65	95.0	32.7	10.2	374	14.6	3.19	16.8	3.1	18	7.5	93	52	4.6	133	34	1.08	1.4	65	7.31	41	9.4
10448789	4	8.01081081081081	87	F	Other races	49.5333333333333	0	1	1	0	1	0	1	0	0	0	9	97	4	52	46	8	34	89	96	64	23	100	95.0	30.2	9.2	148	16.7	3.19	13.5	2.9	17	7.5	125	190	3.9	153	17	1.14	5.1	44	7.18	15	1.2
15290079	3	2.90309278350515	67	F	Other races	54.0	0	1	1	0	0	1	1	0	0	1	11	96	3	52	47	6	40	96	105	88	12	100	95.1	26.5	7.6	194	16.9	2.93	3.0	3.2	15	8.0	99	52	4.8	138	33	1.06	1.0	50	7.41	28	1.2
13670977	3	3.07542857142857	60	M	WHITE	109.8	0	0	0	1	0	0	1	0	1	0	7	94	4	52	56	4	30	87	178	109	27	99	95.1	44.4	15.4	350	13.4	5.03	19.9	3.8	17	7.0	101	328	4.5	131	18	1.1	3.4	39	7.25	140	1.3
16254995	3	3.47262569832402	84	M	Other races	71.9	0	0	0	0	0	0	1	0	1	0	6	46	3	48	44	6	14	65	91	60	14	96	95.1	35.6	11.5	179	13.7	4.08	10.4	3.7	16	8.2	104	115	4.1	138	23	1.12	1.9	40	7.35	86	1.2
13871845	4	8.67508771929824	59	M	Other races	101.7	1	0	0	1	0	0	0	0	1	0	3	61	4	27	40	6	12	90	143	117	10	99	95.1	36.7	12.5	285	21.1	4.75	11.8	3.2	16	9.4	108	151	4.5	141	22	1.22	2.6	35	7.4	93	1.6
17604215	2	1.26487695749441	35	F	WHITE	61.0	0	1	0	0	0	0	0	0	0	0	9	63	4	42	46	1	16	100	110	67	18	75	95.2	36.3	11.1	447	17.7	4.25	23.5	1.7	12	8.3	110	118	3.6	135	21	1.27	1.1	75	7.03	41	1.3
15403293	2	1.64466019417476	69	M	WHITE	100.6	1	1	0	1	0	0	0	0	1	0	6	69	3	55	42	4	25	64	101	60	16	100	95.2	45.9	14.8	412	14.2	4.75	21.3	4.5	17	9.7	96	454	5.2	134	27	1.27	3.3	61	7.23	144	1.2
11030142	2	1.81981566820277	63	M	WHITE	162.0	1	0	0	1	1	0	1	0	1	0	6	49	3	37	35	4	7	64	151	76	20	100	95.2	34.3	12.3	217	13.2	3.99	9.6	3.4	12	8.8	106	94	4.2	139	27	1.19	0.8	43	7.39	163	1.1
19982989	3	3.26953125	84	M	WHITE	82.0	0	1	1	1	0	1	1	0	1	1	15	132	4	88	62	11	42	59	135	116	11	98	95.2	27.2	7.7	128	16.4	2.95	8.3	3.2	13	9.4	109	81	5.8	141	25	1.35	1.1	45	7.33	30	1.7
10233597	3	4.06654676258993	72	M	WHITE	102.8	0	0	0	0	0	0	1	1	1	0	9	31	3	52	51	5	29	70	109	64	20	97	95.2	45.7	14.9	278	13.8	4.93	28.8	3.9	16	8.4	111	185	4.4	146	23	1.17	2.9	50	7.25	98	1.2
11599567	4	4.20596026490066	68	F	Other races	100.55	0	1	0	1	0	0	0	0	1	0	8	65	3	45	41	8	26	71	187	50	17	100	95.2	30.0	9.9	151	16.2	3.26	15.7	2.7	13	9.2	107	216	4.1	139	25	1.25	2.6	42	7.37	112	1.2
18068560	4	5.19803921568627	70	M	WHITE	137.7	1	0	0	0	0	1	0	0	0	1	9	85	4	64	44	11	27	71	108	57	15	100	95.2	18.2	6.1	51	17.2	2.06	1.3	3.0	13	7.9	107	102	4.0	142	28	1.09	0.8	51	7.33	382	1.2
12897194	4	6.32743362831858	72	M	Other races	76.1333333333333	0	1	1	0	0	0	1	1	1	0	10	63	4	53	42	7	26	65	131	66	24	92	95.2	33.0	10.6	226	18.9	3.43	15.8	3.4	23	8.6	108	151	4.8	139	15	1.15	1.3	25	7.37	451	4.6
15355703	4	6.44357142857143	38	M	Other races	57.5	0	1	1	1	0	0	0	0	0	0	4	51	3	16	26	4	18	105	137	84	16	100	95.2	24.8	8.4	140	15.0	2.61	6.4	2.2	15	7.0	111	130	4.3	143	24	1.0	0.6	48	7.29	71	1.1
18438373	1	0.139520958083832	66	F	WHITE	82.0	0	0	0	0	0	0	0	0	0	0	4	47	3	35	27	6	24	78	103	40	14	100	95.3	29.4	9.8	167	13.1	3.11	15.5	3.4	13	7.4	86	172	4.1	121	33	1.03	2.0	68	7.28	110	1.0
10591041	1	0.240723981900452	70	F	WHITE	75.7	1	0	0	0	0	0	0	0	0	0	8	34	2	43	38	3	21	60	160	77	0	100	95.3	37.1	12.4	221	15.5	4.08	8.3	3.5	12	8.7	106	90	3.5	142	25	1.12	0.9	33	7.48	60	1.1
16068510	1	0.581291759465479	85	F	Other races	72.4	1	0	0	0	0	1	1	0	1	1	7	50	4	46	41	7	24	97	105	64	16	97	95.3	29.5	9.4	449	14.9	3.24	16.5	3.1	11	7.9	93	139	5.3	127	30	1.05	0.6	64	7.26	107	1.4
11337495	2	1.3970802919708	85	F	WHITE	71.0	0	1	0	0	0	0	1	0	0	0	9	51	4	44	35	6	21	89	154	65	16	100	95.3	35.7	11.7	274	15.6	4.44	11.7	2.7	13	6.7	115	166	3.0	146	25	1.02	2.0	57	7.22	38	1.2
14185804	2	1.77916666666667	89	M	WHITE	63.7	0	1	1	0	1	0	0	1	1	0	10	67	4	40	29	8	22	93	139	51	25	100	95.3	25.1	8.1	384	16.9	2.65	33.1	2.0	17	7.5	107	219	4.6	141	21	1.02	2.5	42	7.3	45	1.3
15403847	2	1.82875	91	M	WHITE	68.3	0	0	1	0	1	0	1	0	1	0	2	54	3	43	36	7	14	111	107	56	25	94	95.3	33.9	11.4	240	15.1	3.71	6.7	3.1	9	8.1	101	90	4.2	138	25	1.16	1.2	39	7.39	32	2.9
15077560	2	1.96236323851203	67	F	WHITE	81.95	1	1	0	0	0	0	0	0	0	0	14	100	4	70	37	9	31	103	121	28	25	91	95.3	11.9	3.6	457	15.2	1.23	19.8	1.5	32	9.2	110	76	3.9	152	18	1.12	14.2	60	7.07	81	11.7
19450234	4	8.95230769230769	42	F	Other races	84.0	0	1	0	0	0	0	1	0	0	0	5	64	4	34	33	3	18	110	121	89	31	75	95.3	38.4	13.2	325	16.7	3.82	10.8	2.9	15	8.1	101	151	4.5	133	21	1.06	6.4	57	7.16	23	1.9
18129598	1	0.616399286987522	59	M	WHITE	105.6	0	1	1	1	1	0	0	0	0	0	3	45	3	32	32	4	15	103	192	111	13	99	95.4	30.8	8.9	561	23.0	3.34	10.8	3.2	21	8.4	105	156	5.0	139	24	0.99	3.6	29	7.51	83	2.1
14568046	1	0.734146341463415	78	F	WHITE	154.0	0	1	0	0	0	1	1	0	0	1	4	36	4	45	42	5	15	80	111	46	27	98	95.4	28.7	9.2	205	14.5	3.21	11.3	2.8	11	7.9	107	113	3.7	144	33	1.13	1.1	58	7.34	106	1.1
15027886	2	1.26343612334802	59	M	Other races	68.0	0	0	0	0	0	0	0	0	0	0	10	64	4	36	42	1	23	126	118	74	34	99	95.4	28.1	9.2	227	13.6	3.08	2.2	1.8	17	7.0	113	298	3.7	147	24	1.19	4.0	89	7.01	98	1.2
15636945	2	1.38987341772152	80	M	WHITE	105.2	1	1	0	0	1	0	1	0	1	0	6	58	3	48	44	6	21	101	114	72	28	93	95.4	41.4	14.7	158	12.5	4.13	7.2	3.2	24	8.1	79	108	4.2	117	19	0.79	1.8	36	7.32	90	1.3
11678991	3	3.19887640449438	85	F	Other races	124.5	0	1	1	1	0	0	1	0	0	0	8	99	4	54	40	8	23	66	121	59	10	100	95.4	23.2	6.9	89	18.9	2.23	3.7	1.5	10	9.1	105	179	3.6	138	30	1.56	3.2	47	7.4	70	1.2
15384118	4	5.92485207100592	70	M	WHITE	75.0	0	1	1	1	1	0	1	0	1	0	6	66	2	57	39	13	26	76	106	57	17	97	95.4	32.5	10.8	169	16.1	3.48	9.8	3.6	19	7.7	111	158	5.1	138	13	1.13	3.1	20	7.4	74	2.2
12793412	4	5.98543689320388	71	M	Other races	105.0	0	1	1	0	1	0	0	0	1	1	11	117	3	78	62	8	39	65	102	53	20	100	95.4	23.6	8.5	103	14.6	2.77	9.6	2.0	13	7.0	104	133	5.2	131	21	1.01	2.1	38	7.33	342	1.5
17018521	4	6.63478260869565	63	M	WHITE	83.0	0	1	0	0	1	0	1	1	1	0	10	64	4	53	46	5	25	131	125	86	24	90	95.4	38.5	12.9	253	13.7	4.24	22.7	3.1	14	7.2	108	239	5.1	141	20	1.1	3.0	41	7.3	97	1.1
16290929	4	12.2941176470588	58	M	WHITE	122.2	0	1	1	0	0	0	0	0	0	0	10	77	3	43	33	8	27	113	86	58	15	100	95.4	20.2	6.2	102	25.1	1.99	6.1	3.0	10	7.4	102	107	4.6	140	36	1.08	1.9	57	7.39	278	2.8
10846671	4	12.3636363636364	78	M	WHITE	77.0	0	1	1	0	0	1	1	0	1	1	9	107	3	73	49	7	37	72	151	43	20	100	95.4	29.6	10.0	110	15.8	3.46	7.1	2.2	11	7.2	116	135	4.1	142	21	1.13	0.8	57	7.14	100	1.2
19044612	4	12.635175879397	62	F	WHITE	101.0	0	1	0	1	0	0	0	0	0	1	10	78	3	55	26	7	28	79	108	49	22	95	95.4	33.2	10.6	199	21.0	3.13	33.3	3.2	28	9.0	98	137	3.8	137	17	1.19	5.1	34	7.28	98	1.8
15337171	1	0.891287878787879	80	M	WHITE	74.0	0	1	1	1	0	0	1	0	1	0	5	37	3	42	40	9	16	63	100	48	19	96	95.5	31.8	9.9	264	15.3	3.16	7.9	1.8	9	7.3	111	60	3.5	137	16	3.49	1.2	33	7.27	69	2.6
13945086	2	1.0925	44	M	Other races	108.0	1	0	0	1	1	0	0	1	1	0	9	43	4	41	40	3	13	95	88	50	22	100	95.5	48.3	16.4	400	12.6	5.08	17.1	3.0	16	8.5	107	159	4.7	137	21	1.19	0.9	68	7.08	166	1.2
11894402	3	2.25551020408163	39	M	WHITE	95.0	0	1	0	0	0	0	0	0	0	0	7	77	4	32	40	0	22	165	162	78	17	99	95.5	38.0	13.9	245	12.5	4.2	26.7	3.0	22	6.2	100	127	3.2	144	24	0.83	6.5	36	7.42	86	1.5
11909068	3	2.28985507246377	68	M	WHITE	87.0	1	1	0	0	1	0	0	0	0	0	16	149	4	106	57	8	44	123	75	49	16	89	95.5	24.5	7.6	414	17.1	2.71	26.5	2.1	13	8.0	99	249	4.7	132	22	1.21	3.4	45	7.28	170	2.1
17217207	3	3.67873563218391	79	M	Other races	50.0	0	1	0	0	1	0	1	1	1	0	12	95	4	35	49	10	27	78	109	46	16	100	95.5	35.0	11.1	348	15.4	3.5	17.8	4.2	18	8.4	97	121	3.8	137	28	0.95	5.2	48	7.35	30	1.1
13245747	3	3.79108280254777	72	M	Other races	101.766666666667	0	1	0	0	0	0	1	0	1	0	12	94	4	70	46	8	29	71	83	50	20	95	95.5	28.7	9.1	314	18.0	2.98	12.4	2.7	23	7.4	90	144	5.7	128	18	0.76	1.4	29	7.39	117	4.4
10785768	4	4.52159090909091	86	M	WHITE	98.7	0	1	1	1	0	0	1	0	0	0	7	67	2	58	39	11	38	56	107	51	19	95	95.5	26.8	8.5	176	16.3	2.95	6.0	3.2	21	7.4	96	116	5.8	130	15	1.08	1.5	37	7.24	224	1.3
12606826	4	4.99514563106796	65	M	Other races	75.3	0	1	0	0	0	0	0	0	0	0	9	67	4	44	44	4	28	116	72	38	28	83	95.5	20.9	7.2	103	13.6	2.17	39.1	2.2	15	8.1	104	164	5.5	135	15	1.33	8.0	43	7.18	50	1.9
18375332	1	0.381675392670157	41	M	Other races	110.75	0	0	0	0	0	0	0	0	0	0	4	36	3	25	41	3	15	88	107	73	11	96	95.6	24.7	7.8	191	17.4	2.53	8.2	2.2	8	7.3	115	82	3.8	143	27	1.08	1.1	40	7.42	45	1.6
19889144	1	0.456818181818182	71	M	WHITE	76.0	1	1	0	1	1	1	1	0	1	1	2	51	2	39	22	10	14	61	161	90	15	99	95.6	33.7	10.6	264	17.0	3.76	12.7	3.1	8	8.6	93	227	5.0	138	32	1.11	4.7	60	7.32	78	1.3
19320785	1	0.460047281323877	82	M	WHITE	75.0	0	0	0	0	1	0	1	1	1	1	7	76	4	52	43	7	22	136	192	110	32	95	95.6	40.8	13.4	423	15.2	4.85	15.5	3.5	13	8.9	101	107	4.6	138	30	1.06	0.7	50	7.37	71	1.0
17714072	1	0.567669172932331	72	M	WHITE	60.0	1	1	0	0	0	0	1	0	1	0	4	62	3	61	29	8	19	58	74	45	14	100	95.6	26.7	9.5	266	15.9	2.66	20.0	2.4	20	7.3	99	246	4.8	134	19	1.06	1.3	34	7.39	26	1.8
13755940	2	1.96407185628743	92	F	WHITE	68.7	1	1	0	1	0	0	1	0	1	0	4	61	3	42	28	8	21	73	137	39	13	67	95.6	28.3	8.4	167	20.1	3.71	9.6	3.7	30	8.5	95	189	4.6	134	28	1.13	10.4	37	7.55	116	1.7
13814892	3	2.31803278688525	87	M	WHITE	77.7	1	1	0	1	1	0	1	0	1	0	12	60	3	54	46	8	25	79	75	28	13	100	95.6	31.8	10.0	183	16.2	3.58	6.0	3.3	15	7.3	106	165	4.9	139	28	1.06	1.3	75	7.16	41	1.1
12848433	3	2.91356783919598	89	M	WHITE	77.25	0	1	1	0	0	0	0	0	1	1	7	49	3	55	31	8	20	71	152	73	22	100	95.6	20.5	6.5	199	18.8	2.09	13.9	2.7	12	10.2	106	135	5.4	138	29	1.36	0.9	48	7.37	116	1.3
10874416	3	3.88125	87	F	Other races	80.0	1	1	0	0	0	0	1	0	0	0	13	108	4	67	44	5	34	99	122	88	20	77	95.6	42.1	13.3	176	18.0	5.15	9.7	2.6	18	7.1	112	217	5.0	143	16	0.99	5.8	61	7.0	60	10.2
19838433	4	4.77665369649806	83	F	WHITE	71.0	0	1	0	0	1	0	1	1	1	0	9	58	4	53	53	6	25	65	103	72	11	95	95.6	28.8	9.5	257	13.8	3.13	16.8	2.3	19	5.9	97	502	3.6	126	16	0.89	2.3	38	7.22	39	1.4
19608627	4	4.96153846153846	84	F	WHITE	64.0	0	1	1	1	0	0	0	0	0	0	6	51	4	47	32	9	26	73	107	38	24	97	95.6	34.1	11.4	130	15.5	4.05	16.4	3.1	16	8.4	101	126	4.1	133	21	1.09	0.7	33	7.4	66	1.2
11063824	4	5.70769230769231	92	M	Other races	50.0	1	1	0	0	0	0	0	0	1	0	11	64	3	45	39	5	24	101	93	41	20	91	95.6	36.8	11.1	104	15.4	3.67	8.4	2.1	18	8.0	131	386	3.5	160	15	1.08	8.6	28	7.31	63	1.0
13739613	4	7.54	68	M	WHITE	92.2	1	1	0	0	0	0	1	0	1	0	19	116	4	78	57	4	39	92	105	68	23	98	95.6	24.4	8.4	105	16.5	3.02	24.5	2.8	22	6.3	107	124	4.0	135	11	0.93	3.8	23	7.25	90	2.2
17632313	1	0.232142857142857	84	F	WHITE	55.5	1	0	0	0	0	0	0	0	1	0	6	60	4	51	37	5	24	81	135	75	20	99	95.7	37.8	12.0	224	14.0	3.97	13.9	3.0	12	7.5	81	186	3.2	120	36	1.03	0.6	79	7.24	189	1.1
16679562	1	0.890294627383016	66	M	Other races	85.9	1	1	0	0	1	1	1	0	0	1	3	50	4	30	26	4	20	113	139	81	28	97	95.7	33.7	11.2	577	13.5	3.5	19.5	2.7	15	8.7	102	104	4.7	134	23	1.14	0.7	26	7.54	58	1.2
13198693	1	0.969512195121951	56	M	WHITE	82.9	1	0	0	0	1	0	0	0	0	0	2	25	2	21	30	2	12	61	118	67	16	100	95.7	35.2	12.3	246	13.6	3.87	5.4	3.7	13	8.6	111	145	4.1	142	24	1.08	2.2	34	7.44	363	1.1
12726803	2	1.27881773399015	88	M	WHITE	66.7	1	0	0	0	0	0	0	0	1	0	10	72	3	77	51	6	25	85	120	31	12	100	95.7	32.8	10.7	203	16.5	3.34	3.2	2.4	15	7.8	109	94	4.7	143	29	1.07	3.1	65	7.24	266	1.1
13624065	2	1.68613861386139	91	M	WHITE	68.1	0	0	1	1	0	0	1	1	1	0	3	54	3	44	36	10	24	47	122	65	7	100	95.7	26.2	8.6	202	12.7	2.82	8.8	3.5	9	8.9	107	112	4.4	137	22	1.23	1.6	49	7.28	31	1.1
17729814	2	1.70714285714286	50	F	Other races	74.5	1	0	0	0	0	0	1	0	0	0	5	42	3	30	30	3	14	90	95	55	13	100	95.7	22.7	7.8	56	15.7	2.42	4.4	3.3	24	8.6	96	198	2.8	135	19	0.86	5.0	25	7.48	509	1.3
19962126	2	1.81869158878505	72	M	Other races	67.5	0	1	0	0	0	1	1	0	1	1	10	76	4	70	52	5	26	77	128	93	21	100	95.7	33.4	10.4	214	13.6	3.18	13.9	3.2	19	7.8	109	168	5.0	142	23	1.04	1.1	46	7.28	100	1.0
19998591	3	2.48863636363636	54	F	WHITE	49.4	0	1	0	0	0	0	1	0	0	0	9	86	4	44	33	3	24	98	111	57	13	99	95.7	33.4	10.7	352	15.3	2.92	12.0	2.1	13	6.2	131	93	3.6	165	29	1.0	1.3	52	7.33	43	5.4
10846707	3	2.69765258215962	23	M	WHITE	101.0	1	1	0	1	1	0	0	0	0	0	6	43	2	38	24	2	18	66	162	94	22	98	95.7	56.3	19.6	213	14.5	6.49	23.6	4.1	28	10.2	95	183	4.4	136	22	1.21	4.4	40	7.32	48	1.1
11509670	3	3.28238341968912	89	M	Other races	63.6	0	1	1	1	0	0	1	0	1	1	4	49	2	47	36	14	22	62	84	42	14	100	95.7	21.3	8.4	386	19.2	2.99	18.0	3.0	17	7.9	105	83	4.7	143	26	1.14	1.6	37	7.44	188	2.0
12221734	4	6.80914634146342	77	F	WHITE	71.4	0	1	0	0	0	0	0	0	0	0	9	80	4	58	46	9	19	116	140	57	12	100	95.7	30.0	9.8	164	18.7	3.26	14.2	1.6	15	7.4	110	112	4.5	138	18	1.11	2.8	36	7.29	81	1.9
16030932	4	8.8	85	F	Other races	52.5	0	1	1	1	1	0	0	0	0	0	6	62	4	43	35	8	23	81	118	42	35	96	95.7	24.7	7.5	189	16.5	2.63	18.9	3.0	18	8.0	112	174	5.3	138	13	1.02	5.1	35	7.15	37	1.1
16360107	4	9.68	63	M	Other races	79.6	0	1	1	1	1	0	1	0	0	0	11	76	2	53	33	8	24	46	94	41	10	100	95.7	36.3	11.8	105	15.3	3.85	7.1	3.3	12	8.8	104	139	4.4	135	18	1.02	3.3	37	7.28	106	1.2
18282875	1	0.354892966360856	67	M	WHITE	113.6	1	0	0	0	0	0	1	0	1	0	4	53	4	32	40	3	18	92	103	64	18	94	95.8	36.0	11.2	654	14.5	3.98	13.1	3.7	9	7.2	86	110	5.7	130	45	1.09	0.6	110	7.2	76	1.2
14825995	1	0.571428571428571	70	F	WHITE	44.4	0	0	1	0	0	0	0	0	0	0	2	46	2	28	23	6	18	62	93	71	12	95	95.8	27.9	9.5	315	15.1	3.26	14.0	2.9	14	8.6	98	98	3.3	132	24	1.12	0.8	32	7.5	52	1.7
17653099	1	0.647129909365559	85	M	WHITE	95.5	0	1	0	0	0	0	0	0	1	1	5	61	4	60	34	8	29	87	106	61	24	100	95.8	36.2	11.9	331	13.4	3.98	16.5	2.7	14	8.3	105	104	4.5	137	30	1.15	3.4	56	7.32	33	1.2
17150377	1	0.802640264026403	63	M	WHITE	70.5	0	1	0	0	0	0	0	0	0	0	7	67	3	50	31	12	27	100	103	63	26	100	95.8	28.7	8.6	606	19.5	3.64	9.5	1.5	17	6.9	111	244	4.2	147	22	1.0	3.0	32	7.43	87	1.3
15566070	1	0.990452261306533	80	F	WHITE	82.0	1	0	0	1	1	0	1	0	0	0	5	52	2	47	39	6	24	68	118	50	18	100	95.8	42.2	12.6	199	14.9	4.97	8.9	3.9	12	9.8	96	101	4.0	144	44	1.31	0.8	61	7.45	123	0.9
10660558	2	1.06790697674419	86	F	WHITE	79.85	1	1	0	1	1	0	1	0	1	0	9	69	4	49	45	8	27	106	122	44	24	85	95.8	37.8	13.3	215	13.4	4.25	12.2	3.5	9	8.6	101	273	4.0	134	26	1.11	1.9	35	7.46	457	1.2
17984273	2	1.25454545454545	67	M	Other races	47.8	1	0	0	0	1	0	1	0	1	0	3	38	3	30	27	5	11	78	155	66	19	100	95.8	21.8	7.3	77	18.1	2.43	6.0	2.7	8	7.8	114	117	4.4	146	27	1.21	0.9	41	7.41	64	1.0
17643239	2	1.51698113207547	47	M	WHITE	70.0	0	0	0	0	0	0	0	0	0	0	9	76	3	49	39	2	28	99	123	99	14	100	95.8	30.8	10.8	159	15.4	3.96	5.6	3.9	16	9.8	83	114	4.5	127	35	1.17	1.9	55	7.4	82	1.1
17688843	2	1.80253164556962	68	M	WHITE	78.2	0	0	0	0	0	0	0	0	0	0	11	85	4	60	50	3	28	99	101	62	33	97	95.8	34.5	11.4	79	16.1	3.89	19.7	1.4	6	7.0	116	195	3.6	139	18	1.09	1.6	35	7.31	263	1.4
15142037	3	3.07709923664122	75	M	WHITE	99.2333333333333	0	1	1	1	1	1	1	0	1	1	4	47	2	48	36	18	27	76	120	42	16	93	95.8	29.2	9.2	262	15.5	3.23	11.4	3.3	16	8.2	98	128	4.2	136	32	1.11	1.4	53	7.37	62	3.6
10775728	3	3.10183486238532	93	M	WHITE	79.0	0	1	1	0	0	0	1	0	1	0	7	62	3	40	28	8	21	65	105	67	16	98	95.8	25.0	8.1	109	15.9	2.84	4.0	2.7	8	8.3	105	91	5.2	138	23	1.15	1.8	34	7.39	42	3.9
11231966	3	3.70957446808511	76	M	Other races	72.7	0	0	0	0	0	0	1	0	1	0	4	22	3	33	36	6	17	72	106	71	8	99	95.8	37.6	12.5	188	12.8	3.94	13.1	3.4	12	7.7	110	116	4.8	139	22	1.13	1.8	55	7.19	272	1.5
12602610	4	4.30625	47	M	Other races	69.0	0	1	0	0	0	0	1	0	0	0	4	47	1	22	22	3	12	86	111	56	14	94	95.8	26.1	8.3	48	20.5	3.37	8.5	1.9	11	7.0	104	67	4.1	136	30	1.05	1.2	41	7.46	132	1.1
16920763	4	6.07741935483871	81	M	WHITE	71.0	0	1	0	0	1	0	0	0	1	1	6	79	4	51	34	12	20	79	98	45	19	94	95.8	28.8	9.7	217	16.7	3.49	15.8	2.2	17	7.7	112	155	3.9	140	14	1.16	1.3	24	7.37	84	1.3
19692617	4	6.36363636363636	81	F	WHITE	65.55	0	1	0	0	1	0	1	0	0	0	8	79	3	61	51	9	31	57	126	48	13	100	95.8	30.9	10.4	121	16.1	3.07	16.8	2.5	13	8.8	99	76	4.2	132	25	1.2	1.8	39	7.4	168	1.1
16563463	4	6.57975460122699	67	M	WHITE	128.994444444444	0	1	0	0	0	0	1	0	1	0	9	101	4	66	53	5	29	112	73	48	15	100	95.8	40.1	13.5	163	12.8	3.97	14.6	1.5	11	9.1	108	127	6.6	135	18	1.46	3.6	46	7.19	336	1.1
12860204	4	8.19583333333333	66	F	WHITE	62.3	0	1	0	0	0	0	1	0	0	0	10	90	3	53	37	8	28	89	110	79	22	100	95.8	33.0	11.1	72	17.5	3.16	5.0	2.8	13	8.7	111	163	6.2	133	16	1.23	2.1	25	7.41	80	2.1
19933770	4	11.9142857142857	61	F	Other races	99.5	0	1	1	1	0	0	1	0	0	0	21	124	4	70	53	10	39	94	131	52	14	100	95.8	26.6	8.9	42	16.5	2.57	6.1	3.4	24	8.8	108	201	6.0	133	11	1.14	4.9	23	7.26	191	3.4
11022710	1	0.289795918367347	50	F	WHITE	75.5	0	0	0	0	0	0	0	0	0	0	10	87	2	40	38	1	26	67	83	59	17	100	95.9	26.5	8.4	245	18.1	3.46	7.5	2.6	11	6.1	111	106	3.0	145	30	0.93	1.6	47	7.39	19	1.1
15680945	1	0.290588235294118	40	F	WHITE	34.0	0	0	0	0	0	0	0	0	0	0	4	56	4	35	38	0	22	132	99	65	34	100	95.9	31.5	9.3	255	15.1	3.01	7.1	2.0	9	6.5	112	86	4.0	138	24	1.18	1.3	86	7.03	51	2.2
17468994	1	0.564532019704433	69	F	WHITE	51.4	0	0	0	0	0	0	0	0	0	0	4	34	3	54	27	9	12	67	105	54	12	100	95.9	34.2	11.3	203	14.1	3.96	7.8	4.0	14	8.5	104	167	3.6	139	21	1.16	1.5	36	7.39	237	1.2
14266489	1	0.783214285714286	73	F	WHITE	117.0	0	1	1	1	0	1	0	0	0	1	7	59	4	54	42	8	29	57	96	55	28	100	95.9	28.2	8.4	280	17.0	3.18	23.0	2.2	14	7.5	116	130	4.2	146	16	1.2	3.3	37	7.22	167	1.3
12720595	2	1.21333333333333	87	M	WHITE	66.0	0	1	1	0	0	0	1	0	0	0	9	40	2	40	37	9	22	67	124	66	23	99	95.9	28.7	8.8	150	16.7	2.56	11.4	2.1	6	8.1	106	120	4.3	142	36	1.22	0.8	69	7.31	41	1.2
19046487	2	1.31012658227848	85	M	WHITE	66.8	0	0	1	1	1	0	1	0	1	0	7	69	3	50	57	8	24	92	156	98	13	100	95.9	37.1	13.3	158	14.9	4.13	10.3	2.8	14	7.3	104	146	3.4	141	25	1.06	1.5	30	7.51	140	1.2
10038598	2	1.35734463276836	93	F	WHITE	54.65	0	0	0	0	0	0	1	0	1	0	12	69	3	55	54	9	23	110	163	80	16	100	95.9	45.1	12.2	354	17.1	4.09	11.7	2.6	20	8.2	112	160	4.2	146	24	1.12	1.3	54	7.23	88	4.0
12750983	2	1.64811715481172	53	M	Other races	154.0	0	0	1	0	0	0	0	0	0	1	10	88	4	49	44	4	32	79	136	73	30	100	95.9	31.4	9.0	239	19.1	3.46	13.2	2.1	13	8.2	104	119	5.1	143	36	1.17	1.1	72	7.29	34	1.1
10196073	3	2.06222222222222	88	F	WHITE	50.0	0	1	0	1	1	0	0	0	0	0	12	132	4	80	49	5	34	95	71	33	23	70	95.9	33.3	9.7	405	16.4	3.14	26.3	1.4	35	8.2	97	109	7.5	132	13	1.12	11.9	43	7.06	69	2.7
12684128	3	2.06518518518519	24	F	Other races	110.666666666667	0	0	0	0	0	0	0	0	0	0	9	67	4	39	38	1	21	100	97	50	23	100	95.9	41.0	13.6	270	13.9	5.04	21.1	3.4	14	9.0	113	127	3.8	142	19	1.15	4.1	44	7.22	355	1.2
11409471	3	3.03393665158371	59	F	WHITE	67.2	0	1	0	0	0	0	0	0	0	0	14	119	4	64	51	4	36	75	84	53	16	97	95.9	23.3	7.0	221	15.3	2.23	23.2	2.7	47	6.4	77	138	3.3	129	6	0.68	21.0	27	6.93	72	3.4
13757309	3	3.375	92	M	Other races	62.9	0	0	1	0	0	1	0	0	1	1	11	54	2	49	47	12	25	69	123	80	17	100	95.9	36.3	11.4	96	14.4	3.72	7.0	3.5	18	8.2	108	102	4.5	140	22	1.16	0.7	49	7.24	29	1.1
14356315	4	4.71356783919598	82	F	Other races	70.8	0	1	1	0	0	0	1	0	0	0	7	86	3	54	41	8	25	92	71	22	13	100	95.9	39.2	12.1	199	15.3	4.15	7.1	3.0	18	8.6	106	104	4.7	140	21	1.09	3.6	35	7.36	77	5.4
17842950	4	4.83769633507853	63	M	WHITE	100.9	1	1	0	1	0	0	1	0	0	0	11	94	4	61	52	6	29	101	169	75	26	100	95.9	33.3	11.4	382	12.8	3.76	9.5	2.9	19	8.5	98	360	5.7	132	18	1.1	4.4	30	7.38	49	1.2
15054040	4	5.46853146853147	76	M	Other races	89.8083333333333	0	1	1	1	1	0	1	0	1	0	13	85	4	66	51	8	32	89	113	72	16	100	95.9	21.1	6.4	143	17.2	2.19	7.1	3.9	15	8.8	89	247	3.4	135	34	1.19	1.1	61	7.34	80	2.7
10884607	4	7.01014492753623	56	M	Other races	66.1	1	1	0	0	0	0	0	0	0	1	4	42	4	22	30	5	17	83	152	71	24	89	95.9	35.3	12.0	69	15.8	4.07	22.9	2.6	16	10.2	93	80	4.7	128	29	1.33	2.2	39	7.47	60	1.4
11004856	4	11.8823529411765	62	M	WHITE	88.0	0	1	0	1	0	0	0	0	0	0	13	104	3	70	38	7	35	94	82	33	16	100	95.9	24.4	8.0	68	17.3	2.49	22.8	2.3	16	8.1	93	95	6.4	125	23	1.13	5.5	39	7.37	75	1.8
18539548	1	0.298170731707317	85	M	WHITE	64.0	0	0	0	1	0	0	1	0	0	0	10	107	3	78	55	6	27	87	103	66	22	91	96.0	21.3	6.8	328	14.8	2.41	5.6	2.3	11	6.2	117	118	3.8	140	17	1.08	1.8	32	7.32	346	2.7
12656944	1	0.300399201596806	60	M	Other races	65.3	1	0	0	0	0	0	0	1	1	0	7	19	3	26	32	2	16	65	105	66	18	93	96.0	33.2	10.6	501	16.1	3.78	21.3	3.1	14	8.2	99	122	4.5	133	23	1.12	1.3	49	7.26	70	1.2
18205087	1	0.349397590361446	86	M	WHITE	86.0	1	0	0	0	1	0	1	0	0	1	3	47	4	48	38	12	19	82	144	87	32	95	96.0	24.4	7.4	664	18.1	2.7	11.7	3.3	15	8.8	102	94	4.9	139	23	1.24	1.4	54	7.22	26	1.3
18207922	1	0.395913461538462	84	F	WHITE	53.4	1	1	0	0	1	0	0	0	0	1	4	57	3	43	28	5	22	74	151	53	27	98	96.0	31.7	10.4	416	16.6	3.29	23.4	2.8	14	8.6	98	155	3.8	140	35	1.17	1.7	65	7.32	213	1.1
19066271	1	0.488636363636364	77	F	WHITE	79.7	1	0	0	0	0	1	0	0	0	1	9	54	3	40	44	4	24	70	103	62	11	99	96.0	30.6	9.7	176	15.4	3.5	9.6	3.5	10	8.5	98	139	4.2	134	26	1.16	2.5	42	7.38	82	1.3
16511521	1	0.491014492753623	71	M	WHITE	107.4	0	0	0	0	1	1	1	0	0	1	2	56	4	45	41	5	25	110	159	75	18	100	96.0	39.3	11.8	345	14.9	4.38	42.5	2.5	15	9.5	101	170	4.5	132	15	1.64	7.6	58	7.05	196	1.3
19934922	1	0.507692307692308	91	F	WHITE	45.7	1	1	0	0	0	0	0	0	1	0	8	88	3	63	55	6	26	66	147	78	26	100	96.0	28.3	9.7	234	15.5	3.34	11.1	2.5	12	6.4	111	164	4.3	138	21	1.19	3.1	33	7.39	99	0.9
13806922	1	0.954028436018957	91	F	WHITE	59.9	1	1	0	0	0	0	0	0	0	0	6	41	3	49	46	8	22	57	153	66	16	100	96.0	26.2	8.5	211	16.1	3.08	7.3	2.9	11	7.9	111	90	3.3	141	24	1.2	1.1	37	7.41	434	1.1
13873595	1	1.00645161290323	88	M	WHITE	67.9	0	0	1	0	1	0	1	0	1	0	3	34	2	31	39	12	13	55	120	50	12	100	96.0	31.2	11.0	155	13.3	3.4	6.0	3.5	12	8.2	109	114	3.7	139	17	1.16	1.3	26	7.41	111	1.1
15621186	1	1.05384615384615	79	M	Other races	106.0	0	1	1	1	1	0	1	0	1	0	9	85	3	68	42	14	25	64	112	54	21	97	96.0	29.0	9.1	364	16.9	3.29	7.9	2.6	19	7.7	102	216	4.0	140	28	1.11	2.1	51	7.33	31	1.9
14485852	2	1.1037037037037	58	M	WHITE	84.0	1	0	0	0	0	0	0	0	0	0	4	62	3	44	43	3	24	90	130	77	21	99	96.0	35.8	12.2	243	15.6	4.59	11.5	3.0	14	8.4	105	123	3.5	143	31	1.18	3.1	40	7.48	91	1.0
11145671	2	1.19868995633188	81	F	WHITE	57.45	1	1	0	0	0	0	0	0	0	0	2	37	3	49	37	6	16	67	97	61	11	98	96.0	28.5	8.7	229	14.6	3.25	10.7	2.0	12	8.0	105	157	4.4	139	25	1.06	3.0	60	7.21	47	1.2
15225489	2	1.27654320987654	79	F	WHITE	69.2	1	1	0	1	1	1	0	0	0	1	7	87	4	60	41	11	26	113	143	66	27	99	96.0	35.4	10.9	243	17.4	3.75	10.9	3.1	13	8.5	108	271	3.8	142	30	1.4	1.3	57	7.31	157	2.1
18914188	2	1.34527027027027	77	M	WHITE	91.0	1	1	0	0	1	0	1	0	1	0	10	101	3	76	49	4	30	60	123	71	20	100	96.0	34.5	12.2	148	16.9	3.44	13.4	3.8	16	8.7	105	187	5.2	135	20	1.14	3.4	35	7.35	160	2.4
18421337	2	1.40840336134454	92	M	Other races	68.5	0	0	1	0	1	0	1	0	1	0	8	79	4	67	42	7	26	106	101	75	22	100	96.0	24.6	8.1	357	18.2	2.67	24.2	2.5	10	7.8	104	94	5.4	136	33	1.09	2.0	59	7.33	21	1.4
14286042	2	1.50241935483871	32	M	Other races	68.0	0	0	0	0	0	0	0	0	0	0	2	40	3	25	34	1	11	81	88	52	11	100	96.0	37.1	13.6	124	14.7	4.29	11.0	4.4	18	10.1	116	85	3.6	148	12	0.43	5.8	42	7.02	430	2.4
18358099	2	1.58252032520325	55	M	WHITE	110.8	0	1	0	0	0	0	0	0	0	0	4	57	4	27	34	3	23	122	134	77	27	99	96.0	31.0	10.6	246	16.6	3.29	12.7	2.4	14	8.2	103	127	4.9	135	23	1.22	2.5	44	7.31	60	1.7
10235988	2	1.70909090909091	87	M	Other races	80.5	0	1	1	0	1	0	1	0	1	0	10	44	3	61	38	7	24	56	100	41	13	89	96.0	24.7	7.7	198	17.5	2.48	16.7	3.1	8	9.2	99	106	4.2	138	35	1.1	1.5	59	7.39	18	2.7
14399359	2	1.83870967741935	92	M	WHITE	80.0	0	1	1	0	0	0	0	0	0	0	4	34	2	31	25	7	15	71	124	65	17	99	96.0	31.2	10.2	124	14.7	2.91	9.7	2.3	14	8.2	108	130	3.9	141	20	1.0	2.7	43	7.27	73	1.5
13545680	2	1.92936507936508	60	M	WHITE	140.7	0	1	0	1	0	0	0	0	1	0	9	41	3	36	34	2	17	80	123	61	20	100	96.0	37.7	12.6	252	14.3	4.32	21.6	3.7	20	7.5	105	366	4.6	141	24	1.03	1.6	51	7.26	56	1.2
14981236	3	2.74226804123711	62	M	WHITE	90.0	0	1	1	0	0	1	0	0	0	1	9	32	3	39	29	6	20	63	138	77	15	94	96.0	30.8	10.2	194	15.1	3.54	15.1	3.3	13	8.5	113	109	4.5	141	27	1.24	3.5	53	7.3	432	1.3
12764979	3	2.86153846153846	20	M	WHITE	79.4333333333333	0	0	0	0	0	0	0	0	0	0	7	40	3	24	36	0	11	114	83	48	18	100	96.0	27.0	9.7	78	15.1	3.07	11.8	3.1	12	6.6	109	206	4.8	136	23	0.84	3.6	45	7.3	355	1.7
19992885	3	2.94117647058824	51	M	WHITE	103.55	0	0	0	0	0	0	0	0	0	0	4	31	3	27	31	3	17	67	57	52	12	100	96.0	23.9	8.0	102	15.2	2.5	6.7	2.4	12	7.6	102	118	3.3	136	23	0.81	2.5	25	7.55	456	1.4
15812572	3	3.09310344827586	86	M	WHITE	93.9	0	1	1	0	1	0	1	0	1	0	7	53	3	41	33	7	26	69	100	53	23	98	96.0	24.3	7.8	116	15.0	2.76	10.9	3.2	17	8.5	91	136	4.6	131	25	1.14	3.3	49	7.34	32	1.3
19907774	3	3.26666666666667	65	F	Other races	47.5	0	1	1	0	0	0	0	0	0	0	11	67	4	42	40	5	26	93	92	52	20	100	96.0	15.8	5.3	69	18.3	1.75	5.1	1.4	19	7.5	102	71	4.9	133	21	1.01	2.1	32	7.42	61	2.8
12971878	3	3.28442211055276	41	F	Other races	69.5	0	0	0	0	0	0	1	0	0	0	8	24	4	31	36	1	15	65	104	87	23	100	96.0	40.5	13.3	199	14.4	4.34	15.9	3.2	13	7.7	121	117	4.2	154	23	1.0	3.2	47	7.3	44	1.4
10701573	3	3.60683760683761	66	M	Other races	56.4	1	1	0	0	0	0	0	0	0	0	10	84	2	40	37	3	19	75	95	59	14	100	96.0	23.0	7.7	117	19.9	2.09	4.7	3.2	27	7.7	106	181	4.4	148	19	1.03	6.8	30	7.39	333	1.1
19730381	3	3.81449275362319	56	M	Other races	88.8	1	1	0	1	0	0	1	0	1	0	10	91	4	57	56	6	28	103	145	80	19	97	96.0	45.3	15.2	207	14.9	5.26	22.0	2.9	15	9.0	106	311	4.8	146	28	1.14	3.3	69	7.2	20	1.0
12311328	3	4.01807228915663	87	F	WHITE	62.0	0	1	1	0	0	0	1	0	0	0	10	76	4	60	40	13	25	82	98	44	13	100	96.0	31.6	9.8	83	17.9	3.35	20.6	2.1	15	7.8	106	147	4.1	141	28	1.11	0.9	69	7.19	50	1.3
10600393	4	4.13846153846154	75	M	Other races	131.0	1	1	0	1	0	0	0	0	1	0	7	63	2	47	33	6	30	61	129	62	16	100	96.0	38.8	11.8	104	14.0	3.96	10.8	3.1	13	7.8	111	166	6.7	137	12	0.8	5.3	44	7.06	304	1.5
16929344	4	4.395	66	F	WHITE	70.5	0	1	0	0	0	0	0	0	0	0	13	74	3	46	22	5	23	63	140	82	18	100	96.0	27.9	9.4	80	16.8	2.79	4.5	3.6	18	9.8	104	116	6.2	137	18	1.25	2.1	39	7.26	138	1.5
16502573	4	4.6030303030303	67	M	WHITE	89.7	0	1	0	1	0	0	0	0	0	0	4	54	2	34	21	4	23	70	148	74	15	96	96.0	23.3	8.6	264	14.5	2.63	7.5	2.5	18	7.7	82	313	3.9	112	17	1.12	1.2	26	7.41	79	1.3
18959097	4	4.65	83	M	WHITE	115.0	1	0	0	0	0	0	0	0	0	0	4	51	2	39	35	7	22	54	139	68	17	99	96.0	39.5	12.9	232	14.7	4.35	8.5	2.8	13	9.7	99	117	7.5	133	32	1.31	2.5	53	7.37	18	1.1
12601474	4	4.86451612903226	82	M	Other races	65.0	1	1	0	1	0	0	1	0	1	0	5	83	3	46	41	6	27	108	152	80	17	100	96.0	27.3	9.4	186	13.5	3.01	11.5	3.4	17	8.5	103	258	4.3	137	21	1.13	1.2	31	7.43	103	1.1
16046203	4	4.91621621621622	44	M	Other races	57.3	0	1	1	0	0	0	0	0	0	0	9	109	3	57	43	5	30	106	125	72	20	100	96.0	31.9	10.5	148	17.6	3.49	10.8	3.9	22	9.1	107	125	3.0	138	13	1.21	2.9	20	7.39	248	1.7
16995942	4	5.25	77	F	Other races	69.2	1	1	0	0	1	0	1	0	1	0	13	53	4	70	46	4	25	86	107	55	17	100	96.0	40.1	12.9	168	15.0	4.61	20.1	3.2	18	9.6	104	408	5.1	136	27	1.21	2.2	48	7.34	86	1.8
11266938	4	5.296875	85	F	WHITE	65.6	0	1	1	0	1	0	1	0	1	0	5	71	2	39	41	7	23	75	107	33	27	96	96.0	21.3	6.9	160	19.8	2.33	8.4	2.9	13	8.6	95	152	4.6	139	31	1.09	1.3	47	7.41	303	1.9
19545081	4	5.474	66	M	Other races	100.7	0	0	0	1	0	0	1	0	0	0	9	43	2	23	25	8	21	74	153	76	13	100	96.0	30.0	9.8	150	22.8	3.0	5.2	2.8	13	8.8	94	75	4.2	137	38	1.11	3.0	59	7.4	72	2.5
15040875	4	9.16515151515151	91	M	WHITE	65.0	0	1	1	0	0	0	1	0	0	0	7	65	4	49	37	8	21	83	138	50	13	92	96.0	33.4	11.5	132	14.1	3.66	14.0	3.1	17	7.8	87	128	3.3	117	26	0.99	1.9	29	7.56	41	1.4
11381569	4	11.2088888888889	84	F	WHITE	104.0	0	1	1	0	0	0	1	0	0	0	11	87	3	78	38	11	28	64	134	60	16	100	96.0	24.5	8.3	45	17.8	2.37	4.5	2.0	11	8.2	119	80	4.3	145	19	1.13	2.7	27	7.44	164	1.7
11439955	4	11.5280898876404	85	F	WHITE	75.8	1	1	0	0	1	0	0	0	1	0	10	86	4	61	53	4	32	100	116	66	26	96	96.0	35.2	10.6	356	15.5	3.72	23.3	2.8	21	8.4	105	275	3.4	149	26	1.14	5.6	30	7.53	118	2.4
19906669	1	0.418635170603675	62	M	WHITE	72.1	1	0	0	0	0	0	0	0	0	0	8	51	4	44	42	3	19	86	91	61	14	99	96.1	37.5	12.6	381	13.4	3.96	1.0	3.0	16	8.2	113	133	4.3	143	19	1.24	4.3	38	7.3	381	1.4
10701918	1	0.691495601173021	92	M	Other races	93.2	0	0	1	1	0	0	0	0	0	0	2	38	2	41	34	7	24	67	140	59	13	96	96.1	25.0	8.1	341	14.6	2.92	9.6	2.8	9	8.3	100	228	6.0	131	30	1.2	1.3	48	7.39	157	1.1
15041543	1	0.991044776119403	79	F	WHITE	50.0	0	0	0	0	0	0	0	0	0	0	2	20	4	39	32	4	14	72	95	50	14	100	96.1	33.5	11.4	268	12.5	3.75	15.5	3.2	12	8.6	120	134	3.1	153	24	1.24	3.2	42	7.35	150	1.1
13974723	2	1.27255813953488	66	M	Other races	69.0	0	1	1	0	0	1	1	0	0	1	13	79	3	54	49	7	25	79	79	53	14	100	96.1	25.9	8.6	215	14.5	2.67	12.5	3.6	20	7.8	96	182	5.3	133	25	1.05	2.6	37	7.43	163	1.2
16759306	2	1.40283400809717	45	M	Other races	132.0	0	1	0	0	0	0	0	0	0	0	4	19	4	29	30	0	14	61	109	63	12	97	96.1	42.8	14.9	247	12.5	4.66	9.8	4.4	13	9.2	106	149	4.4	137	29	1.17	1.5	60	7.27	64	1.1
13429075	2	1.58282208588957	82	F	WHITE	68.5	0	1	1	0	1	0	1	0	0	0	4	70	4	49	41	8	30	101	120	98	20	99	96.1	29.6	8.8	326	21.2	3.9	23.2	3.4	20	8.3	103	117	4.3	141	18	1.1	3.2	34	7.35	30	1.3
19061908	2	1.65019011406844	75	M	Other races	71.9	0	1	0	0	0	0	1	0	0	0	2	37	3	30	27	4	12	127	124	111	23	90	96.1	37.4	11.4	263	16.9	4.34	7.4	2.2	9	8.1	106	148	4.7	138	26	1.16	1.8	47	7.36	19	1.8
19232236	2	1.65714285714286	42	M	WHITE	145.5	0	0	0	0	0	0	0	0	0	0	13	91	4	66	37	5	31	86	134	75	18	97	96.1	23.9	8.1	42	18.0	2.65	0.3	2.5	15	8.0	95	95	3.8	134	32	1.13	2.5	42	7.48	60	1.3
14262378	3	2.09	92	M	WHITE	63.1	0	1	1	1	0	0	0	0	0	0	3	45	4	42	34	8	15	76	123	60	19	99	96.1	32.8	10.7	240	15.1	3.46	13.8	2.6	14	7.9	106	71	4.3	138	20	1.18	1.6	33	7.38	83	1.4
18209563	3	2.1875	66	M	Other races	67.4	0	1	1	1	0	0	0	0	0	0	5	79	1	49	39	7	33	70	101	45	12	91	96.1	15.5	5.0	160	15.2	1.69	11.6	3.0	19	8.0	115	88	6.0	141	16	1.23	0.9	33	7.27	66	1.2
19574873	3	2.95491803278689	82	F	WHITE	70.0	1	1	0	1	1	0	1	0	0	0	7	80	4	57	40	8	29	81	99	46	15	100	96.1	27.4	9.0	366	14.8	3.22	18.6	3.5	12	8.7	106	60	2.8	140	25	1.16	2.0	45	7.33	414	2.8
18341312	3	3.2363238512035	70	M	WHITE	72.1	1	1	0	1	1	0	1	0	1	1	8	77	4	63	50	8	30	120	121	61	26	96	96.1	35.7	12.0	457	17.8	4.25	33.0	2.9	20	9.2	94	273	5.5	135	30	1.14	2.1	47	7.4	94	2.3
16716784	3	3.89601990049751	84	M	WHITE	81.5	0	1	1	0	0	0	1	0	0	0	10	99	2	73	38	11	36	76	105	44	24	98	96.1	20.9	6.9	201	15.9	2.51	6.0	3.3	16	6.4	103	75	3.9	132	17	1.06	1.4	27	7.4	66	1.9
18874386	3	3.90443686006826	24	F	Other races	78.0	0	0	0	0	0	1	0	0	0	1	6	58	3	21	28	3	18	86	81	25	15	100	96.1	31.0	10.1	293	14.7	3.24	7.1	4.2	16	9.5	99	136	3.9	143	34	1.27	1.0	66	7.3	53	1.1
11885313	4	4.21061946902655	72	M	Other races	78.15	0	1	0	0	0	0	0	1	1	0	7	58	3	46	38	4	30	68	111	67	14	100	96.1	17.0	5.9	113	13.3	1.74	12.6	2.1	18	7.8	107	106	4.5	136	20	0.84	1.7	35	7.35	326	1.4
17959484	4	4.53982300884956	61	M	WHITE	101.6	0	1	0	0	0	0	0	0	0	0	16	108	4	66	48	5	32	111	87	60	27	89	96.1	20.9	7.2	226	23.1	1.99	28.9	3.8	22	8.9	103	114	4.4	138	22	1.12	4.8	36	7.37	30	2.1
10761467	4	4.97686567164179	81	F	WHITE	74.5	0	1	1	0	0	0	0	0	0	0	11	75	4	58	47	7	26	92	108	81	15	92	96.1	41.7	13.3	268	16.9	4.14	27.2	2.3	16	8.1	113	116	4.6	138	13	1.12	1.5	28	7.24	422	3.3
19378363	4	5.82781456953642	60	M	Other races	92.3	0	1	0	1	1	0	1	0	0	0	8	75	4	32	39	3	24	113	105	85	23	100	96.1	34.2	11.2	151	15.6	4.17	12.6	2.3	17	8.5	89	140	4.3	132	23	1.05	7.5	29	7.49	31	1.8
18470053	4	8.03731343283582	84	F	Other races	60.0	1	0	0	0	0	0	1	0	0	0	6	44	3	40	36	6	12	87	136	81	12	99	96.1	37.5	12.3	134	15.6	3.91	10.7	2.7	17	6.4	115	147	3.6	144	20	1.18	2.0	37	7.32	35	2.0
15420677	4	8.5	47	M	Other races	60.0	1	1	0	0	0	0	0	0	0	0	12	75	4	47	39	2	21	83	101	52	16	100	96.1	39.0	11.9	48	20.4	3.7	3.4	3.5	32	7.3	104	140	4.0	143	8	0.96	11.3	35	6.95	68	1.1
15595831	4	8.73770491803279	92	M	WHITE	61.4	0	1	1	1	0	0	1	0	0	0	13	70	4	72	44	9	23	79	86	49	21	92	96.1	28.4	9.2	122	13.5	3.15	12.2	3.2	19	7.6	109	109	4.6	141	15	1.12	2.5	25	7.36	84	1.5
11282634	4	10.750184501845	47	F	Other races	60.0	0	0	0	1	0	0	0	0	0	0	11	48	3	37	25	5	21	98	166	79	14	100	96.1	36.1	11.9	271	15.2	3.61	14.6	3.4	28	10.2	90	243	5.2	135	22	1.09	2.5	30	7.41	92	1.7
15601158	4	11.3176470588235	60	F	Other races	94.0	0	1	0	0	0	0	0	0	0	0	13	59	2	50	28	4	26	69	182	109	17	91	96.1	28.5	9.5	51	22.5	2.75	10.0	2.6	14	7.8	98	81	4.4	131	24	1.16	2.6	32	7.47	57	3.4
15386471	1	0.32952380952381	32	F	WHITE	58.9	0	0	0	0	0	0	0	0	1	0	6	40	4	15	47	1	19	90	108	58	21	98	96.2	27.1	8.5	105	18.8	2.99	6.9	3.0	13	9.2	96	71	4.7	134	28	1.47	1.4	46	7.37	64	1.2
15379660	1	0.630414746543779	49	M	Other races	99.1	1	0	0	0	0	0	0	0	0	0	3	19	2	15	18	0	8	78	142	105	14	100	96.2	36.7	12.5	217	15.2	4.33	11.4	3.8	15	8.0	100	205	4.1	138	29	1.2	3.1	48	7.38	113	1.0
19969918	1	0.686440677966102	77	M	Other races	53.5	1	0	0	1	1	0	1	0	1	0	6	39	4	37	36	5	22	126	110	84	22	95	96.2	28.5	9.2	236	13.4	2.98	6.4	2.5	12	7.7	114	91	4.0	147	25	1.17	3.1	41	7.38	36	1.4
19860377	1	0.823529411764706	54	F	Other races	47.0	1	1	0	1	1	0	0	0	0	0	8	71	4	47	40	5	25	90	83	51	31	96	96.2	26.9	8.9	323	14.4	2.61	26.4	2.2	13	6.4	113	293	4.2	139	19	1.03	0.6	52	7.15	95	0.9
12749568	1	0.988702928870293	58	M	WHITE	45.8	0	1	1	0	0	0	0	0	0	0	11	110	4	71	48	2	29	98	107	81	23	100	96.2	29.1	8.8	239	16.5	3.3	4.1	2.5	13	7.7	115	177	3.3	144	20	1.18	0.9	36	7.34	66	1.4
11730560	2	1.06961722488038	90	F	Other races	59.3	0	1	0	1	1	1	1	1	1	1	8	77	4	55	34	9	28	67	84	35	25	100	96.2	33.4	10.3	418	20.0	3.6	24.1	1.0	15	8.4	113	185	4.2	145	19	1.14	1.2	34	7.33	37	1.3
19022591	2	1.11620111731844	78	M	WHITE	74.1	0	1	1	1	1	0	0	0	1	0	8	75	3	54	38	9	24	74	99	58	18	95	96.2	31.4	9.9	537	15.6	3.56	12.5	2.5	19	7.6	98	48	5.6	126	17	1.03	2.2	39	7.23	43	1.2
12490757	2	1.26	79	M	WHITE	94.7	0	1	0	0	1	0	0	0	1	0	3	44	4	47	36	7	20	129	135	88	31	98	96.2	33.2	10.9	200	18.5	3.34	16.3	1.9	13	7.8	101	91	4.5	138	27	1.24	2.4	35	7.48	101	1.6
14552104	2	1.7	63	M	WHITE	95.25	0	1	1	1	1	0	0	0	1	0	3	42	3	40	34	6	19	70	169	93	14	94	96.2	45.4	15.1	195	15.6	5.68	11.0	3.6	16	10.8	98	604	5.9	128	24	1.42	3.0	50	7.28	70	0.9
13060659	2	1.82840236686391	61	F	WHITE	80.0	1	1	0	0	0	0	0	0	0	0	10	81	4	50	39	2	34	107	118	51	6	79	96.2	31.2	10.0	338	14.3	3.3	42.8	1.9	15	4.8	113	95	3.4	145	17	0.72	1.2	77	6.91	67	1.1
18051253	2	1.98716216216216	61	F	WHITE	75.5	0	1	0	0	0	0	0	0	0	0	10	64	3	61	42	7	32	85	91	64	19	93	96.2	21.1	7.9	296	18.6	2.14	15.1	2.6	22	7.5	92	117	2.4	130	18	0.85	4.0	31	7.38	45	1.7
10828404	2	2.00955631399317	80	M	Other races	77.9	1	0	0	1	0	0	0	0	0	0	8	69	4	61	40	6	23	83	93	63	33	96	96.2	26.5	7.6	293	20.5	2.96	11.4	3.1	12	10.3	118	119	5.1	149	22	1.45	2.7	37	7.38	190	1.4
19937374	3	2.72897196261682	50	M	WHITE	87.0	0	0	0	0	0	0	0	0	0	0	9	55	4	27	32	1	20	81	125	91	21	100	96.2	24.4	7.7	107	17.2	2.46	16.6	2.2	15	6.5	115	236	3.6	143	19	0.93	5.3	50	7.17	145	1.7
11098316	3	2.91176470588235	66	M	Other races	87.0	0	0	0	1	0	0	0	0	0	0	8	33	4	34	37	4	22	76	148	68	14	100	96.2	27.3	7.7	51	19.7	3.24	6.8	3.8	9	8.8	117	182	4.2	145	20	1.29	3.3	57	7.17	131	3.2
16786096	3	3.43119266055046	48	F	Other races	102.1	0	1	0	0	0	0	0	0	0	0	7	58	4	32	35	3	18	106	85	64	20	100	96.2	32.0	10.4	109	17.2	3.11	12.7	2.8	13	7.1	109	37	3.5	135	17	1.0	2.1	32	7.31	48	1.8
10268877	3	3.55177304964539	64	M	WHITE	88.9	1	1	0	1	0	0	1	0	1	0	8	57	3	51	35	7	24	93	146	85	22	99	96.2	40.0	12.8	141	15.8	4.74	8.0	3.0	17	8.7	106	185	4.9	141	19	1.18	8.7	59	7.1	125	1.8
19097438	4	5.34146341463415	86	M	WHITE	74.7	0	1	1	0	0	0	1	0	1	1	10	72	3	70	42	11	36	86	94	45	18	96	96.2	30.0	9.6	82	16.9	3.13	29.3	3.0	13	8.1	130	390	5.9	158	18	1.14	2.0	37	7.28	66	1.2
18715522	4	5.48653846153846	64	M	WHITE	97.0166666666667	0	1	1	1	1	0	1	0	1	0	12	61	4	58	47	12	34	76	106	78	24	87	96.2	48.2	15.1	156	17.7	5.52	13.2	3.3	18	8.7	98	171	5.3	137	20	1.01	2.4	36	7.36	77	2.1
18263240	4	5.50632183908046	89	F	WHITE	43.2	0	1	0	1	1	0	1	0	1	0	13	91	4	73	45	8	35	104	123	46	27	91	96.2	42.7	13.8	174	15.3	4.42	31.5	2.6	26	8.0	99	299	4.2	135	14	1.17	11.5	42	7.13	36	1.4
17763085	4	7.75384615384615	72	M	WHITE	70.3	0	0	1	1	0	0	0	1	1	0	9	78	4	63	47	11	30	106	135	86	27	100	96.2	32.4	9.7	169	17.8	2.97	14.1	3.6	42	8.8	87	729	6.7	134	8	1.15	12.1	27	7.08	50	1.6
14395893	4	12.9	65	F	Other races	75.05	0	1	0	0	0	0	1	1	1	0	10	88	4	70	43	4	30	76	76	61	30	100	96.2	41.3	12.9	238	13.8	4.42	5.7	1.6	17	6.8	105	467	2.5	144	24	0.99	6.3	61	7.22	59	1.6
14590709	1	0.6015625	69	M	WHITE	51.2	1	1	0	1	1	1	0	0	0	1	3	57	3	47	41	9	25	66	128	66	21	99	96.3	40.7	13.0	256	14.6	4.44	8.3	3.4	17	8.2	99	302	5.5	140	40	1.01	1.8	63	7.4	76	1.3
11516798	1	0.694736842105263	48	M	WHITE	92.2	0	0	0	0	0	0	0	0	0	0	7	63	3	55	33	4	20	62	101	68	19	99	96.3	39.2	13.6	171	13.7	4.03	6.2	2.5	12	8.5	105	87	3.6	139	29	1.18	1.1	42	7.43	70	1.3
11275654	1	0.699259259259259	78	M	Other races	60.45	0	1	1	0	0	0	0	0	1	0	3	35	4	34	44	6	20	71	95	61	19	100	96.3	19.6	6.3	405	17.9	2.31	10.6	3.3	17	9.9	112	94	4.2	145	20	1.2	1.0	30	7.41	359	1.2
12370921	1	0.729961089494163	57	F	WHITE	103.1	0	1	0	0	1	0	0	0	0	0	4	29	3	38	35	7	14	88	151	69	32	96	96.3	29.7	10.0	257	17.8	3.53	16.8	2.9	14	8.3	102	163	3.9	139	29	1.01	2.2	42	7.44	61	1.2
13609416	1	0.88042328042328	81	M	Other races	74.5	0	1	1	0	0	1	1	0	0	1	6	69	2	58	33	8	29	90	126	50	17	91	96.3	29.5	8.5	189	20.2	3.46	4.1	2.1	7	6.3	118	83	3.9	148	35	1.08	1.2	100	7.13	72	1.1
11913203	1	0.931221719457013	81	M	WHITE	86.0	1	0	0	0	1	0	1	0	0	0	5	52	4	46	37	7	22	121	120	95	20	91	96.3	37.1	11.8	221	15.4	4.15	13.3	2.7	9	8.4	100	145	4.2	140	41	1.19	1.0	84	7.28	88	3.8
10506564	1	1.02872928176796	48	F	WHITE	71.2	0	1	0	1	0	0	1	0	0	0	5	40	4	28	30	4	23	103	127	90	22	97	96.3	29.6	9.4	181	15.9	3.25	19.5	2.7	12	8.6	114	117	3.3	154	25	1.24	4.3	35	7.47	66	2.5
16148712	2	1.21650485436893	61	M	WHITE	98.2	1	0	0	1	0	0	1	0	1	0	13	86	4	55	40	4	24	103	163	104	23	94	96.3	41.4	14.4	206	14.5	4.85	11.1	4.1	17	8.5	102	154	3.9	137	29	1.06	1.6	49	7.37	64	1.1
15746216	2	1.59	68	F	WHITE	89.0	0	1	1	1	0	1	1	0	1	1	9	57	4	45	37	7	29	90	106	60	21	100	96.3	29.1	8.9	240	17.9	3.13	18.9	3.1	13	8.6	100	212	4.2	138	24	1.11	2.3	46	7.34	120	1.4
15295946	2	1.59758064516129	93	F	WHITE	55.0	0	1	0	0	0	0	1	0	1	0	5	51	4	49	35	7	27	137	122	70	23	100	96.3	20.7	6.4	248	18.6	2.34	14.4	2.1	10	7.7	114	94	3.9	143	17	1.04	6.2	35	7.31	28	1.7
12373771	2	1.74383561643836	70	M	Other races	86.25	1	1	0	0	1	0	0	0	1	1	4	44	4	34	34	4	16	60	104	56	18	100	96.3	31.8	10.2	292	18.5	4.24	15.5	3.5	18	8.8	113	119	4.9	143	21	1.18	1.1	41	7.25	148	1.1
19308042	2	1.84242424242424	85	M	WHITE	54.2	0	1	1	0	0	1	1	0	1	1	5	58	4	40	42	12	21	72	111	55	16	100	96.3	26.5	8.9	165	13.9	2.57	20.8	2.0	10	6.5	107	138	3.6	136	24	0.99	1.0	38	7.4	189	1.3
15416872	2	2.01639344262295	41	F	Other races	65.0	0	1	0	0	0	0	0	0	0	0	12	68	3	42	45	3	21	72	106	90	20	100	96.3	36.1	12.0	61	14.3	4.05	6.5	3.3	12	8.0	114	111	3.4	143	21	1.08	2.6	38	7.33	53	2.4
19365146	3	2.18565217391304	63	M	WHITE	94.35	0	1	1	1	0	0	1	1	1	0	7	83	4	51	29	6	19	101	95	75	14	99	96.3	36.0	12.0	230	15.1	4.11	31.8	2.4	13	7.2	89	537	3.9	121	18	1.0	4.4	29	7.42	61	1.6
11296394	3	2.18695652173913	64	F	Other races	60.0	0	1	0	0	0	0	0	0	0	0	8	42	4	52	38	2	16	92	71	52	20	100	96.3	17.3	5.9	161	16.7	1.89	16.1	2.5	9	7.5	108	191	4.8	138	22	1.14	2.3	35	7.41	179	1.6
11840035	3	2.44571428571429	88	M	WHITE	95.0	0	1	0	0	0	0	0	0	1	1	14	89	4	70	54	5	23	110	78	50	28	99	96.3	33.8	11.1	105	15.3	3.48	10.5	1.8	13	8.5	100	107	4.6	135	31	1.0	2.4	61	7.29	40	2.0
16055653	3	2.57058823529412	79	M	WHITE	99.2	0	0	1	1	0	0	1	0	0	0	4	50	4	40	39	9	22	95	115	59	20	99	96.3	29.4	8.7	204	19.1	2.83	16.5	3.8	12	8.7	109	91	4.1	146	26	1.19	1.4	42	7.4	61	5.0
19197066	3	3.08411214953271	82	F	Other races	57.7333333333333	0	1	1	1	1	0	1	0	1	0	8	96	4	63	53	10	25	116	120	50	29	87	96.3	27.4	7.6	107	17.7	2.56	42.2	1.5	35	8.1	104	176	5.0	139	4	1.2	14.2	17	6.89	243	1.4
12821617	3	3.23114754098361	59	M	Other races	85.0	1	0	0	0	1	0	0	0	1	0	3	30	4	34	21	5	15	81	107	71	14	100	96.3	30.1	9.8	122	24.4	3.01	17.6	3.4	17	8.3	107	148	3.7	144	24	1.32	1.7	38	7.41	48	1.0
18083893	4	5.84705882352941	68	F	Other races	106.7	0	1	0	1	1	0	0	0	1	0	14	63	3	51	43	6	21	62	141	74	17	98	96.3	48.5	16.6	68	16.7	5.36	17.1	2.4	19	8.1	109	137	4.4	140	15	0.85	5.2	27	7.33	127	1.3
13703994	4	9.61315789473684	63	M	WHITE	153.7	0	1	0	1	1	0	0	0	0	1	9	63	1	35	42	10	29	59	121	57	16	96	96.3	29.0	10.1	76	15.1	3.05	3.7	3.3	14	8.8	107	113	4.8	140	26	1.21	1.0	51	7.29	83	1.4
19021139	1	0.48955223880597	50	M	WHITE	60.0	0	0	0	0	0	0	0	0	0	0	10	77	4	49	38	4	28	117	82	49	13	99	96.4	21.9	7.4	201	17.2	2.28	13.9	1.3	10	6.4	96	119	4.7	121	19	0.55	3.5	50	7.16	144	3.0
18484451	1	0.683969465648855	49	M	Other races	79.7	1	0	0	0	0	0	0	0	0	0	5	71	4	36	42	1	20	57	135	82	22	98	96.4	31.7	10.9	262	15.3	3.23	37.8	1.9	11	7.3	106	98	3.9	140	30	1.12	0.9	53	7.34	244	1.4
10517819	1	0.751100244498777	81	F	WHITE	63.6	1	1	0	0	0	0	1	0	0	0	15	128	4	88	61	6	31	114	96	51	36	96	96.4	32.7	10.3	409	18.6	3.37	12.4	2.0	15	6.7	116	42	3.4	141	13	0.9	1.8	30	7.23	61	2.7
12074672	1	0.814440433212996	39	M	WHITE	88.2	1	0	0	0	0	0	0	0	0	0	8	40	3	30	29	0	18	75	101	64	21	97	96.4	52.9	17.0	277	17.2	5.53	16.5	2.9	16	7.8	105	121	3.8	139	22	1.12	2.7	54	7.2	175	0.9
11169203	1	0.95036496350365	74	F	WHITE	51.6	1	0	0	0	0	0	0	0	0	0	10	96	4	63	56	6	30	102	99	12	25	79	96.4	27.1	12.3	137	15.9	4.1	4.4	3.5	12	7.3	114	168	5.6	138	17	1.12	2.6	29	7.37	130	1.6
16417669	2	1.14619883040936	62	M	Other races	68.0	1	1	0	0	0	0	0	0	0	0	9	38	4	40	39	5	19	90	164	92	16	90	96.4	31.0	10.6	171	14.2	2.98	27.4	2.3	11	7.7	111	132	3.2	145	25	1.3	2.3	44	7.38	40	1.5
19047028	2	1.33333333333333	74	F	Other races	81.3	0	1	1	1	1	0	0	0	0	0	6	66	3	56	42	7	20	96	118	81	20	96	96.4	39.7	12.9	360	13.2	4.48	5.0	2.7	16	9.2	98	282	3.9	138	21	1.25	1.6	30	7.46	73	1.0
13559838	2	1.4974358974359	64	M	Other races	105.6	1	0	0	0	1	0	1	0	0	0	11	48	3	51	43	3	21	69	130	104	14	98	96.4	34.5	11.3	117	13.3	3.7	5.2	3.0	10	7.1	117	107	4.1	143	21	1.06	1.0	52	7.2	100	1.3
18658236	2	1.54444444444444	92	M	Other races	91.6	1	1	0	1	0	0	0	0	0	0	5	56	4	37	31	5	19	91	104	52	27	96	96.4	25.7	9.0	162	15.2	2.77	9.2	2.3	13	7.5	103	158	4.1	138	27	1.16	2.1	42	7.39	60	1.6
13272020	2	1.55952380952381	75	M	Other races	85.0	0	1	0	1	0	1	1	1	1	1	5	55	4	49	50	7	30	85	109	68	20	96	96.4	21.4	6.9	252	18.1	2.4	18.7	2.7	6	8.4	109	162	3.9	146	30	1.22	0.8	42	7.47	71	1.6
18366602	2	1.98534482758621	88	F	WHITE	50.5	0	1	0	0	0	0	0	0	0	1	10	76	4	75	51	11	25	118	113	50	24	94	96.4	35.0	11.4	116	11.8	3.26	9.5	2.5	13	7.7	115	117	3.6	147	26	1.11	2.6	49	7.32	55	1.5
14066157	3	2.07550200803213	69	M	WHITE	114.75	0	1	1	1	1	0	1	0	1	0	8	46	4	43	36	9	24	62	108	59	16	100	96.4	33.7	10.5	249	17.0	3.75	9.7	2.6	12	7.8	98	320	4.1	136	31	1.07	1.3	50	7.39	40	1.8
17873552	3	2.24295774647887	81	M	WHITE	81.5	0	1	1	1	1	0	1	0	1	0	6	46	4	35	33	9	12	110	132	68	24	95	96.4	31.0	10.1	142	17.3	3.47	13.3	2.1	17	7.5	107	176	4.0	140	24	1.1	2.4	44	7.33	30	2.0
18503414	3	2.27272727272727	89	M	WHITE	90.7	1	1	0	1	0	0	0	0	1	0	15	133	3	88	67	7	45	68	106	54	21	98	96.4	22.3	7.0	110	18.0	2.28	9.4	2.7	10	9.3	86	121	4.3	127	35	1.45	1.1	69	7.29	48	1.3
10913779	3	2.31617647058824	92	M	Other races	93.7	0	0	0	0	0	0	0	0	0	0	6	45	3	42	28	4	20	89	98	51	21	95	96.4	27.2	10.0	68	12.3	3.18	3.9	3.2	14	7.8	96	71	4.5	125	23	1.18	0.8	36	7.4	73	1.1
18832951	3	2.78356164383562	61	F	Other races	72.0	0	1	0	0	0	0	0	0	0	0	2	57	3	53	30	4	19	53	92	45	16	100	96.4	32.0	10.3	219	13.8	3.38	5.5	3.0	16	8.8	111	102	5.1	136	17	1.24	1.3	34	7.3	149	1.3
19243783	3	2.93684210526316	91	F	WHITE	81.0	0	1	0	0	0	0	1	0	1	0	3	42	3	43	33	5	15	80	155	81	14	97	96.4	36.1	12.2	190	16.4	4.03	11.4	3.3	19	8.8	105	254	3.5	144	34	1.08	2.1	50	7.43	75	1.4
16935205	3	3.18055555555556	67	M	WHITE	96.9	0	1	0	1	0	0	1	0	0	0	11	62	3	46	45	4	14	88	117	73	18	100	96.4	41.3	13.5	144	15.3	4.53	14.2	2.7	13	7.8	105	225	4.3	141	30	1.07	2.2	55	7.32	195	3.3
13777749	3	3.64137931034483	87	M	WHITE	101.4	0	1	1	0	0	0	1	0	1	0	6	60	3	47	37	8	21	100	109	73	22	91	96.4	55.2	16.7	145	16.8	5.54	6.6	3.8	16	9.7	103	98	5.2	144	32	1.22	1.9	54	7.36	118	1.7
16230279	3	3.92727272727273	74	F	WHITE	61.7	0	0	0	0	1	0	0	0	0	0	13	110	4	59	42	6	34	94	122	62	16	95	96.4	32.5	10.6	55	19.1	2.48	3.3	3.3	15	9.8	119	244	3.7	157	34	1.24	3.8	44	7.48	62	1.8
15533039	4	4.21171171171171	82	M	WHITE	54.55	0	1	0	0	1	0	1	1	1	0	10	26	3	33	38	8	19	127	114	93	26	98	96.4	47.0	15.3	111	18.0	4.98	9.3	3.4	16	8.3	104	98	3.7	141	24	1.19	1.5	45	7.31	31	1.3
14497007	4	4.58666666666667	69	F	WHITE	79.0	1	1	0	0	0	0	0	0	0	0	5	38	4	38	24	6	20	54	95	61	15	100	96.4	36.8	13.1	90	14.9	4.4	8.4	2.5	10	8.8	108	121	4.1	141	28	1.29	2.6	42	7.41	90	1.2
18030470	4	4.68571428571429	61	F	WHITE	65.8	0	1	1	0	0	0	1	0	0	0	6	51	3	51	36	8	23	79	109	59	23	91	96.4	29.8	10.0	77	16.2	3.45	4.3	2.7	16	7.8	110	114	3.3	143	24	1.16	0.9	31	7.48	54	1.2
16442524	4	5.27142857142857	51	F	Other races	80.8	1	0	0	0	0	0	1	0	0	0	5	54	4	21	32	3	17	111	100	66	23	97	96.4	32.4	10.5	119	15.4	3.66	23.1	2.0	10	7.3	103	103	4.0	135	32	1.13	2.2	49	7.41	60	1.6
15348074	4	6.00412371134021	36	F	Other races	63.6	1	1	0	0	0	0	0	0	0	0	11	62	4	39	39	0	28	110	109	83	0	98	96.4	42.1	14.2	291	12.1	4.68	19.9	3.2	19	6.3	109	109	2.8	145	22	1.0	5.4	60	7.15	36	1.6
16931085	4	9.58623853211009	75	M	WHITE	96.4	0	1	1	1	1	0	1	0	0	0	7	81	3	43	35	8	29	77	162	58	10	95	96.4	33.3	10.3	109	18.0	3.89	4.8	3.7	16	8.7	100	84	3.9	142	31	1.11	4.5	46	7.42	183	1.2
14930582	4	9.80542986425339	32	M	Other races	71.1	0	0	0	0	0	0	0	0	0	0	8	69	4	24	25	6	18	111	139	85	24	96	96.4	43.5	13.6	221	20.2	4.99	21.7	1.5	18	7.7	96	55	4.0	133	26	0.99	2.8	24	7.13	223	2.0
16514696	1	0.256267409470752	67	M	WHITE	127.0	0	0	0	0	0	0	1	0	1	0	11	99	2	66	44	5	37	56	134	75	19	96	96.5	35.9	10.5	359	17.1	3.61	9.7	2.7	10	8.8	95	201	4.2	142	48	1.14	0.7	85	7.34	68	1.1
16209869	1	0.377245508982036	92	F	Other races	42.0	1	0	0	1	0	0	1	0	0	0	4	49	3	35	37	9	19	56	102	52	17	98	96.5	32.9	11.1	334	15.3	3.58	16.0	3.1	12	8.2	114	136	3.8	144	24	1.14	1.1	29	7.51	54	1.2
10855190	1	0.614814814814815	77	F	WHITE	86.0	1	1	0	1	1	0	0	0	1	0	14	59	4	53	45	9	30	73	95	63	22	100	96.5	20.2	6.2	135	13.8	2.25	8.5	2.6	7	7.5	112	238	4.5	140	23	0.98	3.4	43	7.31	98	1.8
18968631	1	0.694389438943894	64	M	WHITE	107.1	1	0	0	0	1	0	1	1	1	0	4	31	4	27	24	5	13	110	128	76	20	98	96.5	34.6	10.1	303	15.7	4.09	13.7	4.4	19	9.0	97	198	3.9	138	28	1.08	2.8	37	7.47	62	1.2
13572100	1	0.695774647887324	58	F	WHITE	61.0	1	1	0	0	0	0	0	0	0	0	5	72	3	26	32	4	19	85	126	52	16	99	96.5	28.2	9.8	142	12.9	3.09	10.6	3.0	12	9.3	106	129	4.1	141	28	1.23	1.4	38	7.46	310	1.1
17715939	1	1.0255033557047	64	M	WHITE	72.0	1	0	0	0	0	0	0	0	0	0	4	58	3	32	46	5	19	131	253	140	32	93	96.5	34.0	11.5	149	14.5	3.74	7.0	3.8	13	7.9	114	77	3.0	146	25	1.21	0.8	32	7.49	78	1.0
12040485	2	1.08571428571429	39	M	WHITE	53.5	0	0	0	0	0	0	0	0	0	0	6	70	3	44	39	5	15	120	115	53	17	100	96.5	20.3	7.1	168	13.9	1.94	9.1	2.2	24	6.6	92	67	4.4	120	23	1.1	11.6	32	7.48	66	2.7
17811958	2	1.1	55	M	Other races	79.2	0	1	0	0	0	0	1	0	0	0	10	51	3	37	28	7	28	71	91	38	18	100	96.5	29.8	10.8	105	17.3	3.13	8.4	3.1	14	8.6	100	118	3.1	133	22	0.74	2.7	35	7.39	402	1.3
15401089	2	1.21044176706827	63	F	WHITE	110.0	0	1	0	1	1	0	0	0	0	0	8	63	4	39	51	3	19	102	113	48	29	98	96.5	38.4	12.2	249	12.6	4.07	3.6	2.1	20	8.0	106	196	4.9	138	20	1.1	2.7	38	7.32	158	1.3
13990571	2	1.30249584026622	77	F	Other races	66.4	1	1	0	1	1	0	0	0	0	0	10	53	4	44	42	7	30	97	106	46	27	100	96.5	27.3	7.9	601	20.6	3.03	33.8	2.3	45	7.8	94	139	4.9	148	13	1.07	22.0	31	7.2	53	1.2
11134447	2	1.55987394957983	76	F	Other races	79.0	1	1	0	0	1	0	0	0	0	0	8	59	4	61	40	5	22	94	143	66	25	93	96.5	39.2	12.7	476	12.8	4.32	15.4	3.3	18	8.7	101	149	5.6	137	27	1.15	2.2	38	7.44	106	1.3
19633787	2	1.72681704260652	58	M	WHITE	139.2	1	0	0	1	1	0	0	0	0	0	9	85	4	52	39	6	26	142	111	84	24	95	96.5	40.6	13.0	399	15.8	4.84	37.6	2.3	17	7.9	92	420	4.6	130	23	1.12	1.6	58	7.22	80	1.2
18973233	2	2.01197604790419	60	M	WHITE	81.8	0	1	0	0	0	0	1	0	0	0	3	42	2	36	29	4	9	74	110	63	14	97	96.5	33.4	11.7	167	14.4	3.35	14.0	3.1	16	7.9	106	156	4.3	142	32	1.02	1.5	37	7.53	83	1.2
18336329	2	2.04790697674419	83	M	WHITE	70.0	0	1	1	1	1	0	0	0	1	0	7	61	2	58	39	10	26	53	172	76	18	99	96.5	28.4	9.6	215	14.2	2.95	8.7	2.2	12	8.0	104	220	3.8	134	20	1.09	1.9	36	7.37	126	1.2
12209212	3	2.35	28	F	WHITE	73.0	0	0	0	0	0	0	0	0	0	0	5	53	3	15	29	1	16	126	126	78	35	91	96.5	31.9	11.1	60	12.8	3.74	11.1	2.4	14	7.4	107	143	3.1	141	25	1.07	1.3	38	7.42	98	1.2
13487953	3	2.43939393939394	83	M	WHITE	66.7	1	1	0	0	0	0	0	0	0	0	13	68	3	45	38	8	22	132	135	85	35	100	96.5	29.3	9.6	132	20.4	3.92	13.5	3.5	16	7.2	109	121	4.4	140	21	0.96	2.6	32	7.4	129	1.3
10991191	3	2.44978165938865	57	F	Other races	76.2	0	0	1	0	0	0	0	0	0	0	5	43	4	26	40	6	19	97	146	84	16	97	96.5	29.2	9.6	229	14.7	3.56	15.3	3.4	18	9.1	97	126	3.1	137	26	1.18	3.4	41	7.4	97	1.1
17514797	3	2.51194539249147	64	M	WHITE	125.0	1	1	0	0	0	0	0	0	0	0	6	82	4	49	36	2	27	113	108	64	23	97	96.5	28.9	9.2	293	16.2	3.26	15.9	2.3	17	8.0	100	96	4.9	131	28	1.13	1.1	42	7.42	38	1.3
10273466	3	2.55131964809384	86	M	WHITE	76.7	1	1	0	1	0	0	0	0	0	0	9	68	2	60	50	7	23	84	123	74	13	100	96.5	32.5	10.6	341	17.2	3.36	4.0	2.9	22	8.5	106	205	4.9	142	16	1.12	1.7	63	7.03	46	1.1
16151763	3	2.84395973154362	70	M	WHITE	91.6	0	0	0	0	0	0	0	0	0	0	7	67	4	51	30	6	26	79	131	80	13	100	96.5	23.3	7.8	298	19.2	2.39	11.9	3.0	15	10.1	101	107	5.0	130	19	1.41	2.8	23	7.52	109	1.9
16034438	3	3.47388535031847	55	M	WHITE	93.5	0	1	0	0	0	0	0	0	0	0	16	85	3	55	46	4	28	128	129	65	13	94	96.5	32.6	10.5	157	16.8	2.71	10.8	3.3	15	9.6	102	136	4.4	136	24	1.34	4.7	62	7.17	51	2.9
19054991	3	3.49107981220657	60	M	Other races	76.0	0	1	0	0	0	0	0	0	1	1	10	54	4	38	41	3	24	91	93	65	33	95	96.5	46.6	15.6	213	13.5	5.04	19.8	3.6	13	8.4	106	104	5.6	139	21	1.14	4.4	57	7.19	30	1.2
10545747	3	3.71958041958042	75	M	WHITE	97.3	0	1	1	0	1	0	1	1	1	0	10	75	4	58	45	10	40	100	122	70	29	92	96.5	26.4	9.0	286	13.3	2.89	19.3	3.2	20	8.2	90	175	4.7	130	30	0.96	1.3	35	7.52	71	1.2
19403960	3	4.03058252427184	55	F	WHITE	50.0	0	0	0	0	0	0	1	0	0	0	8	57	3	23	24	4	14	64	96	60	18	100	96.5	21.9	6.6	206	22.9	2.13	6.7	1.6	22	8.1	97	93	3.9	135	18	1.12	8.2	27	7.41	286	2.1
14710894	4	4.36542056074766	81	M	WHITE	71.4	1	0	0	0	1	0	0	0	1	1	4	50	4	45	31	13	28	92	113	51	29	99	96.5	25.2	9.0	107	18.2	2.78	28.9	2.9	13	7.6	102	239	4.6	134	26	1.15	1.8	36	7.45	427	1.8
14835862	4	4.59152542372881	80	M	WHITE	80.2	1	0	0	0	1	1	1	0	1	1	8	71	4	72	54	8	30	110	153	96	25	98	96.5	23.9	8.3	118	21.0	2.6	2.0	3.2	16	7.9	106	164	5.0	142	30	1.13	2.2	53	7.34	140	1.9
13325402	4	5.3	61	F	Other races	70.0	0	0	0	0	0	0	1	0	1	0	12	97	4	68	48	7	33	74	124	79	23	97	96.5	26.2	8.2	264	17.3	2.77	15.1	3.2	24	14.3	96	168	5.4	137	25	1.08	1.8	40	7.38	80	0.9
15521036	4	5.35294117647059	60	M	WHITE	70.6	0	0	0	0	0	0	0	0	0	0	11	74	4	34	34	4	19	97	102	53	27	96	96.5	20.3	6.6	51	23.8	1.69	9.0	2.6	9	8.4	109	127	3.9	138	22	1.18	2.4	38	7.37	48	2.6
13920715	4	5.72142857142857	78	F	WHITE	53.3	0	1	0	0	1	0	1	1	1	0	4	67	4	54	46	6	26	66	89	53	11	88	96.5	25.1	8.3	140	15.8	2.34	13.6	2.9	13	7.7	98	125	4.6	129	19	1.12	1.8	46	7.24	44	1.1
14789588	4	9.46323529411765	58	M	WHITE	83.35	0	0	0	1	0	0	0	0	0	0	13	68	2	55	39	7	21	70	81	51	16	100	96.5	25.4	9.2	68	20.3	2.92	7.9	3.2	15	11.0	98	114	4.0	133	26	1.16	2.2	39	7.41	223	1.3
19931382	4	11.031884057971	55	M	WHITE	109.0	1	1	0	0	0	0	0	0	0	0	9	49	4	38	39	3	31	132	151	92	26	95	96.5	28.6	9.5	69	18.2	2.71	3.2	3.1	25	6.0	110	65	3.4	142	16	0.86	8.2	30	7.31	60	1.1
18135694	1	0.29047619047619	40	F	WHITE	79.9	0	0	0	0	0	0	0	1	1	0	9	30	3	21	30	3	9	61	110	59	19	97	96.6	33.0	10.8	252	13.7	3.38	4.9	2.8	7	8.9	97	70	3.5	135	30	1.23	1.1	42	7.45	147	1.0
15941661	1	0.320338983050848	65	F	Other races	70.0	1	1	0	1	1	0	0	0	0	0	2	48	4	33	34	3	21	115	92	53	18	96	96.6	29.2	9.6	236	15.6	3.47	19.0	2.1	14	6.6	110	145	2.9	139	18	1.13	5.3	21	7.52	208	1.3
16260703	1	0.573658536585366	90	M	WHITE	69.3	0	1	0	0	0	0	1	0	1	0	11	41	3	62	44	6	16	99	144	64	15	100	96.6	35.2	11.0	205	18.8	3.22	11.4	2.7	10	8.2	111	101	3.5	144	29	1.18	1.0	47	7.38	415	1.4
17464078	1	0.585781990521327	51	M	WHITE	84.0	0	0	0	0	0	0	0	0	0	0	5	38	3	33	30	4	18	62	97	52	13	100	96.6	24.5	8.4	211	14.5	3.0	5.7	2.4	13	7.1	110	115	4.2	140	20	1.1	1.2	35	7.34	220	1.8
10625497	2	1.16173913043478	74	M	WHITE	63.6	1	0	0	0	1	0	0	0	1	1	2	43	4	35	35	6	23	89	103	68	14	100	96.6	22.9	7.5	115	17.9	2.99	9.6	3.0	10	8.0	116	111	3.3	145	26	1.12	2.4	47	7.33	417	1.3
15672898	2	1.21880108991826	29	M	Other races	105.0	0	0	0	0	0	0	0	0	0	0	5	37	4	42	39	2	21	138	96	60	25	95	96.6	41.1	13.2	367	13.1	4.29	23.2	3.5	15	8.6	98	258	5.0	135	25	1.12	2.5	52	7.27	80	1.2
15740156	2	1.24193548387097	80	M	WHITE	83.4	1	1	0	1	1	0	1	0	1	0	4	42	2	35	31	6	21	58	124	106	13	100	96.6	28.9	9.6	310	14.9	3.3	10.6	2.8	13	7.6	107	100	3.4	139	29	0.92	1.5	49	7.36	27	1.7
19747328	2	1.24812030075188	54	F	WHITE	103.9	0	1	0	0	1	0	0	0	0	0	8	72	4	52	47	2	31	97	89	53	15	95	96.6	21.2	6.7	266	14.7	2.28	15.6	3.0	14	7.2	101	101	4.3	132	23	1.0	1.4	50	7.25	27	2.2
16661900	2	1.46049382716049	88	M	Other races	70.0	1	1	0	0	0	0	0	0	0	0	10	106	3	88	45	11	32	77	92	60	11	97	96.6	34.6	10.6	162	18.4	3.41	5.6	2.6	18	9.3	104	180	4.2	135	12	1.52	9.5	50	7.01	260	2.2
12051328	2	1.54195804195804	83	F	WHITE	80.0	1	1	0	0	1	0	0	0	1	0	7	47	4	47	34	4	24	72	99	48	20	100	96.6	25.7	8.3	286	17.9	2.62	13.3	3.0	16	7.7	108	114	3.9	137	22	1.1	1.0	28	7.46	219	1.1
10449651	2	1.83953488372093	98	M	WHITE	58.0	0	1	0	0	0	0	1	0	0	0	11	104	2	94	41	8	31	75	116	60	20	95	96.6	38.5	11.3	172	15.0	3.42	12.0	3.5	12	8.8	108	140	3.7	149	32	1.22	1.4	72	7.27	170	1.2
10464570	3	2.51454545454545	35	F	Other races	66.6	0	0	0	0	0	0	0	0	0	0	14	120	3	61	53	0	26	138	125	108	31	91	96.6	35.4	11.5	110	20.3	3.63	7.2	1.4	18	6.7	98	92	2.9	138	26	1.0	6.1	36	7.45	39	2.2
13396784	3	2.66518105849582	85	M	WHITE	75.0	1	1	0	1	0	0	1	0	1	1	11	89	4	68	60	8	34	102	93	61	30	100	96.6	33.5	10.3	359	15.7	3.6	27.5	1.7	18	9.7	120	268	6.2	152	19	1.33	2.1	36	7.32	389	1.1
16237481	3	2.9481981981982	90	M	WHITE	63.3	0	1	1	0	1	0	0	0	0	0	7	88	3	91	32	7	42	75	105	55	17	97	96.6	44.1	14.3	444	13.8	4.77	22.5	2.7	19	8.2	136	153	3.7	174	23	1.15	1.9	29	7.49	93	1.4
12935158	3	3.072	71	F	WHITE	54.4	0	1	0	0	0	0	1	0	0	0	10	68	3	44	27	7	27	86	96	50	16	100	96.6	36.7	12.6	225	19.5	4.14	13.8	2.8	17	9.6	100	151	5.5	133	15	1.09	1.4	29	7.31	26	13.8
15192243	3	3.14357541899441	69	M	WHITE	80.9	0	1	1	1	1	0	1	0	0	0	4	80	4	39	42	7	24	128	122	68	19	100	96.6	52.3	17.2	179	16.4	5.72	24.8	2.1	16	8.0	115	130	4.9	148	33	1.14	3.6	61	7.35	133	3.5
15607827	3	3.39	57	M	WHITE	90.7	1	1	0	0	0	0	0	0	0	0	11	87	4	42	49	1	27	124	106	69	15	69	96.6	40.5	13.0	160	15.4	4.31	1.6	1.0	13	6.1	119	158	3.9	149	21	1.03	6.8	51	7.2	40	2.1
13948726	3	3.47571428571429	58	F	WHITE	54.2	1	0	0	1	0	0	0	0	0	0	15	94	3	65	47	8	28	124	83	44	32	98	96.6	32.9	10.3	140	15.8	3.84	11.2	1.9	14	7.2	115	274	4.1	145	23	1.08	1.8	35	7.42	62	1.2
14899107	3	3.89312977099237	75	F	WHITE	68.75	0	1	1	1	1	0	1	0	1	1	10	64	3	46	38	11	20	70	138	45	16	100	96.6	28.0	10.0	131	18.4	3.24	5.2	2.4	20	7.6	108	159	4.8	143	22	0.73	5.4	33	7.41	204	1.7
19869118	3	3.94740406320542	72	M	WHITE	82.0	1	1	0	0	1	0	1	0	0	0	6	65	4	50	43	7	26	88	94	57	31	90	96.6	38.4	13.1	443	13.7	4.12	17.6	3.2	24	8.0	99	172	6.2	130	13	1.08	2.6	29	7.25	314	1.4
11981742	3	4.04444444444444	68	F	WHITE	57.9	0	1	0	0	1	0	0	0	0	0	7	72	4	68	40	8	17	86	95	66	21	99	96.6	26.6	8.2	81	15.6	2.78	3.5	2.4	9	6.4	105	77	5.1	133	25	1.01	4.0	60	7.24	40	3.0
14650943	4	4.39163498098859	61	M	WHITE	68.0	0	1	0	1	0	0	0	0	0	0	16	97	4	78	55	6	39	79	137	58	11	100	96.6	21.0	6.8	263	14.3	2.36	9.0	2.4	12	7.1	115	208	5.2	141	21	1.15	1.4	37	7.35	274	1.8
12260772	4	4.64268292682927	73	F	WHITE	86.46	1	1	1	1	1	1	0	1	1	1	11	119	4	69	47	11	39	167	81	54	28	97	96.6	38.0	11.4	410	14.8	4.17	57.6	1.7	27	7.4	97	305	4.9	134	11	0.92	9.6	37	7.11	95	1.3
11266631	4	4.82352941176471	56	M	WHITE	92.6	0	1	0	1	0	0	0	0	0	0	9	87	3	61	50	5	26	96	120	65	19	97	96.6	24.3	8.2	119	15.9	2.52	7.7	2.3	23	7.7	111	233	4.8	140	10	1.04	8.5	17	7.38	92	3.3
14776370	4	4.94387755102041	66	F	Other races	107.8	0	0	1	1	0	1	0	0	0	1	8	58	3	23	42	8	19	75	125	54	17	93	96.6	36.2	11.5	98	13.7	3.28	4.1	3.8	14	8.8	105	146	5.1	144	29	1.23	3.0	50	7.36	80	1.1
12312248	4	5.78983050847458	70	F	WHITE	48.5666666666667	0	1	1	0	0	0	0	0	0	0	16	93	3	64	48	5	21	87	118	76	17	100	96.6	22.7	7.6	59	14.0	2.16	10.1	1.8	12	7.4	114	139	3.0	142	21	1.32	4.9	28	7.46	36	1.6
10997090	4	6.02601156069364	85	M	WHITE	80.0	0	0	0	0	0	0	0	0	0	0	11	80	3	69	51	4	24	70	109	44	9	95	96.6	40.9	12.3	346	13.3	3.97	36.5	2.0	13	7.2	112	173	3.5	146	24	1.05	5.3	69	7.12	124	6.0
13850641	4	6.37894736842105	77	F	WHITE	50.2	1	1	0	0	0	0	1	0	1	1	10	71	3	54	42	8	32	67	181	124	14	100	96.6	33.4	10.9	95	15.6	3.59	22.4	2.7	14	8.1	101	241	3.7	143	37	1.08	2.0	61	7.37	111	1.8
19883399	4	6.85507246376812	85	M	Other races	103.5	0	1	1	1	0	0	1	0	1	1	6	65	4	47	40	12	25	85	147	71	19	92	96.6	27.5	8.7	138	16.0	3.07	20.8	3.0	19	8.1	111	248	4.1	152	28	1.12	2.1	36	7.48	60	1.1
14832532	1	0.289447236180905	52	F	WHITE	76.3	1	1	0	1	1	0	0	0	0	0	4	69	4	46	25	7	27	97	108	50	15	97	96.7	23.1	6.9	1592	15.1	2.79	18.2	2.7	13	8.5	97	225	5.6	129	25	1.21	2.8	35	7.45	100	1.3
16853729	1	0.318356164383562	104	F	Other races	57.0	1	0	0	1	0	0	0	0	1	0	11	105	4	74	43	6	29	80	88	68	20	94	96.7	36.2	11.3	365	15.9	3.85	17.0	3.1	11	8.3	106	152	4.7	139	24	1.16	1.5	44	7.37	76	1.1
17337453	1	0.446969696969697	91	M	WHITE	59.1	1	0	0	0	0	0	0	0	0	0	4	40	3	44	38	4	19	70	114	58	15	100	96.7	27.1	8.8	198	15.6	2.59	6.2	2.6	6	7.2	108	112	3.9	137	25	1.09	0.8	45	7.34	213	1.3
15719690	1	0.479411764705882	76	F	WHITE	88.0	1	0	0	0	0	1	0	0	0	1	5	47	3	41	36	10	18	110	119	69	27	91	96.7	36.9	12.4	612	16.9	3.88	5.3	2.5	16	8.1	100	242	4.6	135	27	1.03	1.5	37	7.46	84	1.6
14595767	1	0.66	33	M	Other races	76.0	0	0	0	0	0	0	0	0	0	0	7	62	3	16	41	2	7	103	89	47	12	99	96.7	35.2	11.5	210	13.6	4.16	15.9	2.7	13	7.1	115	129	3.6	143	21	1.12	3.9	30	7.44	159	1.3
17988662	1	0.681547619047619	57	M	Other races	73.1	1	0	0	0	1	0	0	0	1	0	8	73	4	39	39	3	19	89	146	46	21	100	96.7	30.5	10.4	336	13.8	3.31	24.9	2.2	11	8.3	101	92	4.1	136	33	1.14	2.3	50	7.41	107	1.5
11408874	1	0.847058823529412	87	M	WHITE	80.3	1	0	0	0	1	0	1	0	0	0	8	92	3	68	42	11	22	71	112	60	16	100	96.7	30.3	9.4	425	18.1	3.0	15.3	2.7	12	8.2	96	131	4.6	134	31	1.07	1.3	49	7.4	171	1.1
12538508	1	0.85226586102719	95	M	WHITE	75.1	0	1	1	1	1	0	0	0	1	1	3	50	4	36	38	9	13	102	134	51	25	94	96.7	37.2	11.5	331	13.2	4.1	25.7	3.9	16	8.6	101	383	4.4	132	23	1.07	1.4	33	7.44	77	1.2
16954193	1	0.903658536585366	90	F	WHITE	45.2	1	0	0	0	0	0	0	0	0	1	2	59	4	40	34	5	19	127	131	101	26	99	96.7	34.2	11.0	246	15.3	3.44	20.8	3.7	14	9.0	102	108	3.9	138	31	1.1	2.0	52	7.36	29	1.1
12570381	1	1.02279411764706	77	F	WHITE	69.0	1	1	0	0	0	0	1	0	0	0	5	100	3	56	49	4	28	71	134	73	24	100	96.7	30.1	9.7	272	17.6	3.14	13.5	2.9	18	8.9	102	101	4.5	137	26	1.19	1.9	42	7.38	203	1.2
17551672	2	1.09937888198758	64	F	WHITE	80.3	0	1	1	0	0	0	1	0	0	0	11	76	3	62	48	6	26	85	116	57	20	99	96.7	35.6	10.9	322	24.7	4.54	24.3	3.1	15	7.8	107	205	5.3	133	16	1.18	2.0	46	7.12	144	1.2
16051778	2	1.22748091603053	80	F	WHITE	68.1	1	1	0	0	1	1	1	0	0	1	7	48	4	46	51	6	23	94	99	68	25	99	96.7	34.4	10.8	262	17.1	3.96	13.0	3.5	15	7.5	110	229	4.1	144	29	1.07	2.5	49	7.36	250	1.3
12780018	2	1.26	88	F	WHITE	64.7	0	1	1	0	1	0	1	0	0	0	11	75	2	66	40	10	34	71	106	73	19	93	96.7	25.9	8.0	190	18.8	2.95	5.6	2.9	8	10.4	108	84	5.6	136	21	1.37	0.8	37	7.37	51	1.1
17288685	2	1.43884892086331	71	F	Other races	82.6	1	1	0	1	0	0	0	0	0	0	12	117	4	76	58	6	41	97	130	60	14	84	96.7	30.1	9.3	278	14.1	3.25	19.9	2.9	15	7.1	98	392	5.3	133	30	1.04	3.2	92	7.09	55	1.2
11770833	2	1.45544554455446	64	M	WHITE	72.9	1	0	0	0	0	1	0	0	0	1	7	35	4	44	31	10	16	96	98	62	25	100	96.7	36.2	11.6	202	13.6	3.29	12.3	2.3	9	7.7	103	143	4.0	133	24	1.12	1.7	49	7.28	70	1.3
11084839	2	1.51685393258427	63	F	Other races	90.6	1	1	0	1	1	1	0	0	0	1	5	88	4	67	38	5	33	125	104	88	13	100	96.7	46.6	15.4	356	13.2	5.18	9.1	3.6	25	10.4	102	291	3.6	140	16	1.24	9.0	34	7.26	138	1.4
15514054	2	1.78205128205128	92	F	Other races	52.0	0	0	0	0	0	0	0	0	0	0	9	86	4	53	47	4	20	94	126	97	25	98	96.7	34.0	11.3	156	13.8	4.01	17.2	2.8	17	8.9	107	104	4.4	143	22	1.23	5.8	70	7.11	61	1.1
17256683	2	1.81584158415842	66	M	WHITE	86.0	0	0	0	0	0	1	0	0	1	1	6	59	3	39	38	6	15	94	127	109	16	98	96.7	25.2	7.9	101	18.1	2.54	6.3	2.3	10	7.7	94	147	2.8	141	41	1.0	0.8	48	7.52	163	2.7
16980881	2	1.84093959731544	83	F	WHITE	70.5	0	1	1	1	0	0	1	0	1	0	5	40	4	34	35	9	23	78	126	51	22	100	96.7	25.0	8.8	298	17.5	2.87	7.9	3.1	14	8.6	102	121	3.6	137	27	1.1	1.1	33	7.5	57	1.2
10986576	3	2.09754601226994	51	M	WHITE	86.4	0	1	0	0	0	0	0	0	0	0	3	30	4	22	29	9	17	99	145	103	25	92	96.7	19.0	6.4	163	15.5	2.0	16.3	2.4	12	7.0	101	145	3.4	135	29	1.08	1.0	42	7.44	52	1.2
14339745	3	2.11075949367089	35	M	Other races	104.2	0	1	0	0	0	0	0	0	0	0	7	42	3	34	34	5	17	95	115	68	22	97	96.7	21.8	7.2	158	14.4	2.22	11.6	3.4	15	8.6	103	149	5.7	136	19	1.21	1.4	37	7.33	89	2.2
17680528	3	3.21570881226054	42	M	Other races	80.0	1	0	0	0	0	0	0	1	1	0	7	53	4	39	41	2	13	103	150	100	38	100	96.7	49.5	15.9	261	13.2	5.25	24.3	3.5	15	7.1	109	135	4.5	142	23	1.11	2.9	52	7.24	34	1.0
12110689	3	3.21844660194175	82	M	WHITE	93.0	1	0	0	0	0	0	1	0	0	0	5	40	3	39	33	7	21	125	119	65	26	92	96.7	25.9	9.5	103	16.2	3.13	9.4	2.6	15	7.1	107	124	4.4	141	22	1.13	3.2	33	7.41	208	2.5
10157454	3	3.27761194029851	63	M	WHITE	93.8	0	1	1	1	1	1	1	0	1	1	12	40	3	36	31	8	20	75	124	90	20	100	96.7	22.5	7.0	134	14.7	2.5	9.5	2.9	18	10.3	96	329	5.0	132	22	1.37	0.9	49	7.24	49	3.0
18521624	3	3.28877551020408	58	M	WHITE	103.8	1	1	0	1	1	1	0	0	0	1	13	96	2	58	45	8	31	79	80	53	18	100	96.7	35.4	12.0	98	18.3	3.4	8.7	2.0	11	8.9	92	150	4.9	126	26	1.24	4.2	44	7.36	68	1.9
19270543	4	4.61237785016287	49	F	WHITE	93.4	0	1	0	1	0	0	0	0	1	0	9	55	4	38	41	2	23	106	83	49	28	100	96.7	32.2	11.0	307	13.5	3.17	13.9	3.0	21	7.1	104	748	3.8	132	13	1.02	3.0	33	7.2	138	1.2
12841679	4	5.10471204188482	86	M	WHITE	81.8	0	1	0	0	1	0	0	0	1	0	11	89	4	82	51	11	28	93	103	54	25	97	96.7	33.3	10.0	191	23.8	3.77	18.9	2.2	20	7.2	108	74	4.8	136	14	1.1	5.0	32	7.22	75	1.6
19563762	4	5.45607476635514	57	F	WHITE	69.6	0	1	0	0	0	0	0	0	0	1	19	128	4	85	58	3	45	99	111	77	15	86	96.7	42.8	13.0	107	15.6	3.91	8.2	2.1	15	6.2	125	106	3.4	158	23	0.79	2.8	96	6.96	62	1.1
10098215	4	5.57647058823529	58	F	WHITE	51.9	0	1	0	0	0	0	1	0	0	1	9	68	2	28	33	7	22	85	98	71	20	100	96.7	37.6	13.4	119	16.0	4.22	10.8	4.4	18	9.6	110	148	4.8	147	26	1.21	2.9	39	7.41	38	1.1
11822488	4	6.04645161290323	90	M	WHITE	82.1	1	1	0	0	1	0	1	0	0	0	9	37	4	46	29	11	12	91	137	124	25	98	96.7	39.9	12.8	155	13.5	4.23	15.9	3.1	13	8.9	103	183	4.3	142	30	1.07	1.8	51	7.38	32	1.1
15642112	4	6.2961038961039	81	M	Other races	58.0	1	1	0	1	0	0	0	0	0	0	5	62	3	44	35	11	18	80	110	50	19	99	96.7	26.0	8.1	77	19.2	2.82	6.3	2.2	9	8.1	122	170	4.3	150	20	1.09	1.6	34	7.39	45	1.1
14749304	4	6.4247191011236	81	F	WHITE	61.2	0	0	1	0	1	0	0	0	1	0	4	54	4	38	29	6	23	96	165	85	23	94	96.7	27.3	9.1	267	22.3	2.87	24.0	2.8	17	8.6	107	137	4.0	149	36	0.99	1.4	56	7.4	40	2.7
10230936	4	10.2	92	M	WHITE	62.25	0	1	1	0	1	1	1	1	1	1	5	61	3	60	34	9	29	81	144	97	16	94	96.7	30.7	10.1	160	15.0	2.82	8.2	3.5	19	8.9	101	112	5.0	140	23	1.14	2.5	42	7.33	52	4.2
19283977	1	0.173360655737705	55	F	Other races	100.0	0	0	0	0	0	0	0	0	0	0	3	27	2	21	35	1	11	71	128	67	19	100	96.8	29.3	9.8	244	13.6	3.02	6.1	2.9	12	4.3	130	68	1.9	143	29	0.91	1.8	39	7.47	392	2.3
13835573	1	0.365829145728643	74	M	WHITE	73.25	1	0	0	0	0	0	0	0	0	1	3	57	4	38	30	4	15	104	62	36	13	100	96.8	29.2	9.6	199	15.9	3.56	4.6	2.9	13	8.0	110	111	4.6	142	27	1.14	1.4	38	7.45	186	1.3
13990624	1	0.45414364640884	48	M	WHITE	76.1	0	0	0	0	0	0	0	0	0	0	3	34	3	33	29	2	23	64	97	47	21	92	96.8	26.2	9.9	181	14.7	3.36	7.3	2.8	12	7.5	67	101	3.6	102	26	1.12	1.6	38	7.43	102	1.1
18224196	1	0.541990291262136	79	F	WHITE	55.7	1	0	0	0	0	0	1	0	0	0	3	33	3	35	32	5	15	97	94	65	20	97	96.8	23.2	7.3	412	14.9	2.32	7.4	2.9	14	8.0	103	102	4.5	138	31	1.16	0.9	57	7.32	92	3.9
10887818	1	0.589169675090253	74	M	WHITE	101.0	0	1	0	0	1	0	1	0	1	0	14	90	3	85	45	5	40	68	135	109	20	85	96.8	35.8	12.8	277	11.8	3.89	16.4	2.9	1	9.5	83	154	5.0	108	28	1.25	2.8	44	7.4	30	3.4
15709736	1	0.683916083916084	89	M	WHITE	72.7	0	1	0	0	1	1	1	0	1	1	3	33	2	48	37	8	21	73	143	76	18	100	96.8	28.9	9.1	286	14.5	3.27	17.8	2.7	15	8.3	104	136	3.6	141	28	1.13	1.0	43	7.4	40	2.5
17769704	1	0.745714285714286	63	M	WHITE	132.0	0	1	0	0	0	0	0	0	0	0	5	31	3	30	30	8	7	107	123	65	30	93	96.8	41.7	13.2	175	14.8	4.65	21.7	2.1	18	9.8	93	151	4.9	131	23	1.39	2.8	34	7.43	69	1.5
10228423	1	0.781938325991189	56	F	WHITE	49.7	0	1	1	1	0	1	1	0	1	1	9	64	3	40	39	9	28	106	173	79	16	100	96.8	38.6	11.3	454	17.8	4.33	14.6	3.1	11	9.5	97	144	6.8	134	33	1.41	1.3	93	7.18	41	1.2
19973580	1	0.793770491803279	70	F	WHITE	99.0	0	0	0	0	0	1	0	0	1	1	3	37	3	25	24	3	19	100	122	71	29	100	96.8	38.3	12.2	305	15.8	4.44	17.7	4.2	31	9.6	97	116	4.9	141	25	1.15	3.7	39	7.4	118	0.9
17558139	1	0.999342105263158	71	M	WHITE	77.5	1	1	0	1	0	0	0	0	0	0	10	94	2	71	45	4	27	73	197	73	20	92	96.8	35.5	11.8	152	12.1	3.72	9.5	2.3	9	8.2	106	212	4.2	139	29	1.18	1.5	36	7.51	69	1.1
13180512	1	1.00275590551181	62	F	Other races	80.0	0	0	0	0	0	0	0	0	0	0	4	54	3	46	40	5	17	60	113	73	18	95	96.8	38.1	12.9	254	13.2	4.3	15.5	3.6	16	9.2	104	190	4.5	143	24	1.12	3.8	37	7.4	139	1.1
13121870	1	1.01092636579572	71	M	WHITE	53.3	1	1	0	0	0	1	0	0	1	1	6	48	4	45	37	5	23	89	163	68	23	90	96.8	32.0	9.9	421	13.6	3.46	23.9	2.4	19	9.0	99	126	4.1	142	37	1.27	0.9	88	7.21	60	1.1
19863436	2	1.11767441860465	66	F	WHITE	79.0	0	0	0	1	0	0	1	0	0	0	2	34	2	25	16	6	15	71	128	67	28	92	96.8	31.0	10.8	215	14.7	3.5	12.9	3.3	11	8.8	100	161	3.1	135	16	1.1	3.2	45	7.29	121	1.1
16070199	2	1.20634920634921	86	M	WHITE	78.4	1	1	0	1	0	0	1	0	0	0	12	71	3	67	43	8	22	75	147	74	15	98	96.8	35.1	10.8	126	17.4	5.05	3.1	2.4	10	7.4	102	157	3.8	142	45	1.11	1.3	102	7.23	75	2.0
14505633	2	1.33945578231293	72	M	Other races	103.6	0	1	0	1	1	1	1	0	1	1	4	26	3	37	32	11	19	79	121	75	22	93	96.8	49.1	15.0	147	13.4	5.17	3.6	3.7	11	8.3	100	187	4.3	143	43	1.13	1.2	110	7.18	54	1.1
15612556	2	1.34427480916031	49	F	WHITE	81.5	0	0	0	0	0	0	1	1	1	1	5	23	1	32	29	3	10	67	101	46	20	99	96.8	23.7	8.1	262	14.4	2.71	6.9	2.7	12	7.8	114	99	4.0	141	22	1.27	0.9	33	7.41	96	1.2
15396410	2	1.85616438356164	86	M	WHITE	88.85	0	1	0	0	1	0	1	0	1	0	5	60	2	48	22	5	25	53	105	56	18	94	96.8	23.7	7.5	292	15.6	2.55	13.1	2.5	19	7.9	94	141	3.1	138	40	1.12	1.2	63	7.39	40	1.4
19629401	2	1.85934065934066	59	F	Other races	55.4	0	0	0	0	0	0	0	0	0	0	10	103	4	65	50	4	30	123	106	56	27	96	96.8	24.7	8.1	91	18.6	2.98	10.8	2.5	11	9.3	102	76	4.4	136	26	1.31	1.0	50	7.33	59	1.7
10564844	2	2.05797101449275	65	M	WHITE	77.8	1	0	0	0	1	0	0	0	0	0	4	62	3	41	40	3	15	132	99	69	33	96	96.8	33.0	10.9	138	19.3	3.45	9.7	2.1	19	7.0	111	111	3.5	140	15	1.0	2.5	24	7.39	79	1.6
19450948	3	2.07804154302671	50	M	Other races	62.5	0	0	0	0	0	0	1	0	0	0	10	65	2	50	25	12	19	108	97	86	25	93	96.8	26.1	8.5	337	17.8	3.04	17.1	2.6	18	9.8	98	145	4.8	138	25	1.18	1.5	46	7.35	108	1.6
11746096	3	3.0589641434263	85	M	WHITE	65.9	1	0	0	1	0	0	1	0	1	1	2	50	4	34	37	8	15	103	130	77	33	95	96.8	37.1	11.7	502	16.8	3.91	16.0	4.0	18	9.4	94	427	4.1	135	27	1.14	4.6	35	7.48	80	1.7
13844441	3	3.16831683168317	63	F	WHITE	63.6	0	1	1	1	0	0	0	0	0	0	8	74	3	43	24	10	26	66	124	98	15	97	96.8	28.8	9.0	202	16.6	3.22	9.9	3.1	17	8.5	110	115	4.6	146	23	1.28	1.0	31	7.46	67	1.1
13731047	3	3.43170731707317	72	F	Other races	66.4333333333333	0	1	1	1	0	0	0	0	1	0	9	24	3	37	30	7	14	87	137	52	9	100	96.8	33.8	11.6	82	14.5	4.08	8.6	2.8	14	9.2	117	190	4.4	142	21	1.25	4.4	34	7.39	341	1.4
15797399	3	3.99715909090909	87	M	WHITE	80.0	0	1	0	0	0	0	0	0	1	0	6	96	4	78	49	11	31	129	123	65	17	99	96.8	22.9	9.5	176	15.8	3.25	14.8	2.0	16	6.6	111	154	4.5	140	19	0.91	1.6	26	7.45	209	1.1
16739156	4	4.7719298245614	67	M	Other races	72.5	1	1	0	0	0	0	0	0	0	0	16	109	3	67	51	5	36	97	98	61	21	99	96.8	23.5	7.2	57	21.2	2.13	13.6	3.2	7	9.0	114	122	4.8	146	27	1.31	4.5	54	7.31	33	2.5
10306702	4	5.73493975903614	86	M	Other races	71.3333333333333	0	1	1	0	0	0	0	0	0	0	5	42	4	36	36	6	14	117	146	98	21	96	96.8	47.8	16.1	83	14.7	4.82	17.9	2.7	14	6.4	104	116	4.4	134	21	1.02	1.9	32	7.42	88	1.4
10886362	4	6.6219512195122	72	M	WHITE	112.5	1	1	0	1	0	0	1	0	1	0	6	45	3	42	40	8	20	97	108	42	14	100	96.8	30.5	10.0	123	15.5	3.56	14.4	3.2	17	8.7	102	109	3.6	139	31	1.08	3.89	45	7.43	348	1.6
13697582	4	7.06602870813397	78	M	Other races	105.2	0	1	1	0	0	0	1	0	1	0	8	50	4	40	39	9	35	82	117	88	23	90	96.8	23.8	7.6	209	14.4	2.42	14.3	2.7	13	8.7	86	128	6.0	129	32	1.12	1.1	69	7.26	179	1.5
11752511	4	7.36666666666667	51	M	WHITE	83.75	0	1	0	1	1	0	0	0	0	0	11	52	1	31	32	5	20	80	114	44	26	100	96.8	26.6	9.5	72	14.2	2.58	7.7	2.9	32	9.8	90	226	4.4	131	12	1.27	15.0	20	7.39	70	1.9
15742396	4	10.3008403361345	67	F	Other races	47.6	1	1	0	1	0	1	0	0	0	1	10	95	3	58	48	4	31	105	121	63	24	100	96.8	20.5	6.7	119	19.1	2.98	22.8	2.0	22	7.4	99	159	4.1	128	13	1.04	10.8	32	7.2	40	1.3
17480993	4	11.22	52	M	WHITE	62.325	0	0	0	0	0	0	1	1	1	0	13	62	3	54	39	5	19	73	117	80	12	96	96.8	38.5	12.0	160	13.7	3.61	5.8	3.3	14	8.5	99	21	5.9	135	28	1.3	0.3	88	6.97	87	1.1
18567432	4	12.469387755102	53	F	WHITE	75.0	0	1	0	0	0	0	0	0	0	0	16	100	4	54	41	4	32	102	78	50	31	97	96.8	30.1	10.1	49	16.4	3.0	18.8	1.8	8	7.3	104	82	4.2	129	20	1.02	1.5	34	7.37	69	1.9
14787905	4	12.7616438356164	64	M	WHITE	88.8	0	1	0	0	0	1	0	0	0	1	12	83	4	45	27	6	32	102	95	60	19	100	96.8	46.0	15.7	73	15.0	4.67	11.6	3.7	27	8.8	102	128	5.5	136	15	1.09	4.4	33	7.23	45	1.4
12953729	1	0.3232	88	F	WHITE	80.1	1	1	0	0	0	0	1	0	1	1	3	41	2	34	35	6	12	101	112	50	18	94	96.9	34.7	9.8	500	18.1	3.99	11.7	2.8	12	8.0	101	107	4.0	142	35	1.1	0.9	65	7.32	89	2.8
14113895	1	0.353225806451613	44	F	Other races	81.15	0	0	0	0	0	0	0	0	0	0	9	51	4	27	26	2	14	59	88	55	21	100	96.9	37.2	12.4	248	14.9	3.97	5.4	3.1	12	8.5	109	175	4.1	143	26	1.2	1.7	41	7.39	73	1.4
18061218	1	0.547931034482759	82	F	WHITE	50.6	0	0	0	0	0	0	0	0	0	1	3	31	2	42	34	6	14	67	116	70	19	96	96.9	44.8	14.9	290	14.1	4.88	5.8	3.5	15	9.1	105	140	4.5	139	27	1.13	1.3	44	7.38	160	0.9
13763294	1	0.806122448979592	59	F	WHITE	50.0	1	0	0	0	1	0	0	0	0	0	5	60	4	48	36	7	22	108	104	66	19	92	96.9	28.3	9.1	147	15.8	3.14	0.8	2.5	12	7.4	110	125	4.5	144	34	1.09	0.8	77	7.23	129	1.1
11976443	1	0.841610738255034	87	F	WHITE	70.7	0	1	0	0	0	0	1	0	1	0	7	61	3	56	53	5	31	82	122	63	22	96	96.9	26.9	8.7	447	14.8	3.03	25.4	2.1	12	7.5	91	68	4.8	130	35	0.92	1.0	60	7.35	73	4.0
19316367	1	0.96420233463035	70	F	WHITE	63.0	1	0	0	0	0	0	0	0	0	0	4	33	0	49	32	6	17	56	132	60	16	100	96.9	37.0	12.4	257	13.1	3.68	8.9	3.9	9	8.4	105	160	3.8	134	22	1.18	1.5	39	7.35	208	1.1
14411780	1	1.04279835390946	71	F	WHITE	87.7666666666667	0	1	0	0	1	0	1	0	1	0	4	49	3	39	34	4	22	124	104	49	32	94	96.9	36.8	11.4	486	13.2	3.78	20.2	3.1	9	8.4	98	168	4.2	138	33	1.14	1.5	50	7.43	35	1.7
19645295	2	1.25980629539952	85	F	Other races	52.2	0	1	1	1	0	0	1	0	1	0	10	45	3	53	45	15	22	110	116	67	23	95	96.9	24.0	7.1	413	17.0	2.79	12.1	2.6	15	11.2	99	302	6.5	132	27	1.37	2.7	62	7.22	18	1.3
14239539	2	1.31923076923077	67	M	WHITE	85.4	0	1	1	1	0	1	1	0	1	1	2	52	3	29	31	7	13	112	94	63	26	90	96.9	31.0	9.5	364	15.2	3.73	6.5	3.2	16	8.8	94	85	4.1	134	22	1.11	2.9	42	7.3	54	6.0
16203033	2	1.33214285714286	92	F	WHITE	65.9	1	0	0	0	0	1	1	0	0	1	4	59	3	47	34	6	19	90	144	60	30	99	96.9	33.6	10.4	280	19.1	3.1	10.3	4.0	11	8.1	103	140	5.1	145	43	1.05	0.8	79	7.32	70	1.1
10347234	2	1.33701657458564	95	F	WHITE	64.0	0	1	1	0	0	0	0	0	1	0	9	50	3	47	27	7	25	112	146	53	16	96	96.9	23.9	6.8	181	16.0	2.86	6.9	3.1	24	12.1	106	221	3.4	148	26	1.13	1.1	35	7.47	390	1.5
14434596	2	1.42621359223301	86	M	WHITE	80.5	1	1	0	0	0	0	1	0	1	1	4	38	3	44	26	8	18	115	151	132	21	100	96.9	31.2	10.6	309	14.4	3.27	21.9	3.9	15	8.8	102	243	4.2	135	23	1.11	2.5	33	7.43	135	1.3
16648276	2	1.54728682170543	34	M	Other races	67.3	0	1	0	0	0	0	0	0	0	0	9	89	4	48	42	1	26	85	164	118	16	94	96.9	43.5	13.6	387	13.2	4.96	33.7	4.3	14	7.4	103	269	3.6	141	24	1.16	3.1	82	7.1	161	1.3
15808752	2	1.54901960784314	71	F	WHITE	57.7	1	1	0	0	0	0	1	1	1	1	8	56	4	49	36	6	21	74	134	74	20	100	96.9	33.3	10.7	204	13.8	3.66	21.6	2.8	15	7.2	112	214	4.2	141	18	0.98	3.3	34	7.32	116	1.2
17851873	2	1.64347826086957	88	F	WHITE	51.15	0	1	1	0	0	1	1	1	1	1	6	82	3	58	46	12	25	97	116	80	19	91	96.9	25.2	7.5	115	18.9	2.72	10.5	2.1	13	9.3	102	95	5.0	142	32	1.23	1.4	67	7.27	42	1.4
14342500	2	2.02441314553991	58	M	WHITE	122.0	0	0	1	1	0	0	0	0	0	0	5	36	3	24	26	5	18	77	105	71	21	95	96.9	33.5	10.4	426	16.1	3.59	10.6	2.9	16	8.2	115	198	4.2	147	24	0.95	1.1	35	7.43	91	1.3
19865314	3	2.17204301075269	60	M	Other races	119.8	0	1	0	1	0	1	1	0	0	1	7	65	3	51	43	5	30	108	127	71	12	99	96.9	42.4	14.5	186	13.3	4.31	27.3	4.2	15	9.0	102	175	6.2	140	35	1.09	1.1	77	7.25	105	1.0
15630485	3	2.37808219178082	56	M	WHITE	118.8	0	1	0	1	0	0	0	0	0	0	14	107	2	59	44	5	33	125	146	77	32	96	96.9	32.3	11.4	146	15.6	3.46	8.7	3.2	18	8.9	110	148	3.5	143	21	1.21	3.1	31	7.43	141	1.3
14280728	3	2.40528634361233	91	M	WHITE	79.5	0	1	1	0	0	1	1	1	1	1	10	67	3	58	45	9	30	69	127	61	21	91	96.9	29.5	9.7	227	16.5	2.69	15.3	3.6	15	9.0	102	93	4.0	145	32	1.17	1.2	52	7.38	38	1.1
16703831	3	2.94518518518518	66	M	WHITE	183.2	1	0	0	0	1	1	0	1	1	1	7	53	3	42	35	8	23	91	152	100	24	95	96.9	27.1	8.3	270	17.8	3.14	16.2	3.5	15	8.6	103	141	5.0	136	18	1.09	2.6	27	7.44	74	1.6
19738586	3	3.63287671232877	91	F	WHITE	51.0	0	0	0	0	0	0	1	0	1	0	10	67	4	58	50	7	23	121	67	42	18	96	96.9	29.3	9.8	146	13.6	3.2	32.4	2.6	19	6.1	113	76	4.0	141	15	1.14	3.5	37	7.18	73	6.5
11905585	4	4.69074074074074	58	M	WHITE	109.7	0	1	1	1	0	0	0	0	0	1	6	41	2	20	32	10	20	83	154	65	19	95	96.9	27.5	9.9	108	15.6	3.28	5.9	3.4	13	9.0	112	106	4.4	143	22	1.06	1.0	36	7.39	64	1.2
13142540	4	5.00487804878049	83	F	Other races	65.5	0	1	1	1	0	0	1	0	0	0	6	72	3	59	41	10	25	90	65	45	10	100	96.9	23.6	7.9	82	16.4	2.55	8.2	1.7	5	7.1	100	33	3.4	139	27	1.1	1.9	40	7.42	63	1.0
14687655	4	5.30869565217391	65	M	WHITE	70.0	0	1	0	0	0	0	0	0	0	0	15	76	4	60	36	5	31	78	99	48	16	90	96.9	37.7	12.2	115	20.5	3.85	21.0	2.8	22	8.1	118	107	5.1	143	12	1.1	3.3	25	7.28	89	1.8
10303555	4	6.12658227848101	55	M	WHITE	92.85	0	1	0	0	0	0	0	0	0	0	9	74	4	41	24	5	22	119	119	63	24	97	96.9	23.3	7.5	79	17.4	2.14	10.8	3.5	16	8.8	116	177	3.9	147	19	1.25	1.5	34	7.34	98	2.3
13306142	4	6.75733333333333	63	F	Other races	74.8	0	0	1	1	0	1	1	0	0	1	8	52	2	36	24	8	22	95	140	39	17	93	96.9	28.0	9.0	225	20.4	3.11	11.5	3.3	13	8.9	93	225	4.7	129	24	1.19	0.6	46	7.33	100	1.2
16939424	4	6.815770609319	68	F	Other races	49.3	0	1	0	0	0	0	0	0	0	0	9	69	4	56	44	2	29	81	101	57	27	100	96.9	35.9	11.6	279	13.2	3.9	20.1	3.5	18	7.6	106	171	3.5	145	20	1.18	4.2	37	7.31	135	1.2
12773650	4	7.06666666666667	73	M	WHITE	105.2	0	0	1	1	1	0	1	0	1	0	6	59	3	33	27	8	26	90	105	69	17	95	96.9	27.3	8.1	186	18.0	2.61	9.2	2.7	15	8.4	107	148	4.5	142	27	1.09	3.3	44	7.4	338	1.2
15162437	4	8.084	71	M	WHITE	120.1	0	1	0	0	0	0	0	0	1	0	8	94	2	58	37	6	28	97	116	61	22	93	96.9	30.8	10.3	75	17.1	3.15	7.4	3.1	15	9.0	102	109	4.8	132	19	1.22	2.8	31	7.39	74	1.7
17811156	4	10.7581196581197	68	M	Other races	70.1	0	1	1	0	1	0	0	0	0	1	7	65	2	64	36	8	29	99	127	70	17	96	96.9	29.0	9.8	117	16.3	3.42	4.7	1.4	13	7.0	110	134	5.4	133	18	1.02	3.7	30	7.29	35	1.0
13157308	4	12.1571428571429	80	M	WHITE	77.0	1	1	0	0	0	0	1	0	0	0	4	55	4	43	43	8	17	71	90	45	23	99	96.9	46.1	14.0	308	18.8	4.96	20.1	3.0	13	8.8	98	158	4.1	135	23	1.0	1.2	40	7.35	238	2.3
19395626	4	13.018064516129	61	F	Other races	82.0	0	0	0	1	1	0	0	0	1	1	5	42	1	33	31	10	22	74	177	59	23	100	96.9	32.5	10.8	155	15.6	3.96	9.1	3.2	14	8.5	94	189	4.8	135	32	1.13	0.7	46	7.43	60	1.1
12699874	1	0.318857142857143	86	M	WHITE	79.1	1	0	0	0	0	0	0	0	0	1	8	45	2	40	48	6	18	52	101	50	12	100	97.0	31.1	10.3	350	12.3	3.29	17.4	2.7	11	7.4	108	154	4.2	139	25	1.04	1.0	43	7.35	37	2.6
12780216	1	0.405405405405405	63	F	WHITE	45.65	0	0	0	0	0	0	1	0	0	1	2	64	4	50	46	10	19	135	107	81	27	95	97.0	34.2	11.2	481	14.1	3.89	22.7	2.9	14	8.5	104	145	4.3	139	25	1.26	5.0	39	7.4	32	1.4
10745072	1	0.486888888888889	93	M	WHITE	65.0	1	1	0	0	0	0	0	0	0	0	5	56	3	46	46	7	27	52	166	76	24	100	97.0	35.5	11.0	450	15.1	3.66	17.6	3.5	15	9.1	104	115	4.9	140	27	1.18	0.5	46	7.36	118	1.0
12393285	1	0.498305084745763	76	F	WHITE	55.15	1	0	0	0	0	0	0	0	0	0	4	44	1	42	26	5	24	68	140	53	20	99	97.0	29.8	11.1	236	12.6	3.51	12.7	2.6	14	7.2	78	92	3.2	109	22	0.94	1.2	26	7.52	73	1.2
10192748	1	0.5	85	F	WHITE	51.3	1	0	0	0	1	0	1	0	1	0	7	46	2	77	48	8	28	79	139	56	20	92	97.0	31.6	10.5	120	17.2	3.03	3.1	3.9	14	9.6	112	96	4.5	146	48	1.21	0.5	119	7.19	393	1.0
15695493	1	0.541894060995185	81	F	WHITE	74.4	0	1	0	0	0	0	0	0	0	0	2	45	3	47	31	10	16	75	100	60	20	95	97.0	33.4	10.4	623	16.0	3.94	15.6	2.4	19	8.4	104	102	2.9	144	32	1.19	1.4	47	7.43	169	1.6
16857974	1	0.603125	80	F	WHITE	40.5	1	1	0	1	1	1	0	1	1	1	5	42	2	32	37	7	18	113	137	64	23	100	97.0	37.7	13.2	288	13.4	4.38	6.7	2.8	29	9.7	94	176	3.2	140	18	1.29	4.0	20	7.55	27	1.1
19342909	1	0.631498470948012	55	F	WHITE	56.55	0	0	0	0	0	0	0	0	0	0	5	52	2	27	30	4	15	90	108	56	15	100	97.0	27.0	8.8	327	18.1	2.73	8.2	2.9	15	8.1	109	150	4.0	143	31	1.2	0.7	52	7.36	78	1.7
17409226	1	0.733532934131736	88	F	Other races	64.1	1	1	0	0	1	1	1	0	0	1	5	65	3	50	32	8	25	67	82	50	32	97	97.0	20.4	6.5	167	14.9	2.07	9.8	1.5	13	6.4	106	86	3.4	134	23	1.03	2.1	43	7.31	33	1.1
13399504	1	0.787984496124031	69	M	Other races	48.4	0	1	1	1	0	0	0	0	0	0	8	58	3	41	37	6	21	109	106	55	22	100	97.0	27.1	8.2	516	14.7	2.84	28.0	2.3	20	8.1	104	314	4.5	135	17	1.1	1.8	35	7.28	160	1.1
14998916	1	0.842441860465116	60	M	WHITE	77.0	0	1	0	0	0	0	0	0	0	0	14	68	4	57	46	3	35	117	128	70	20	95	97.0	30.6	10.3	172	12.2	3.11	8.6	2.9	8	8.9	101	101	4.7	142	44	1.31	0.6	76	7.35	64	1.2
12433579	1	0.914673913043478	63	M	WHITE	50.9	0	1	0	0	0	0	0	0	0	0	3	54	2	49	26	8	16	66	102	56	17	97	97.0	24.4	7.4	184	16.1	2.42	5.6	2.6	18	10.8	120	81	3.0	150	22	1.63	1.1	29	7.48	75	1.4
12533588	1	0.968253968253968	65	F	WHITE	77.65	0	1	1	0	1	1	1	0	0	1	5	73	4	40	40	7	30	80	149	62	21	92	97.0	25.1	7.1	378	18.6	2.6	25.3	3.0	9	9.4	91	143	3.0	142	56	0.94	1.1	103	7.32	45	2.8
19775450	1	1.01111111111111	34	M	Other races	83.1	0	0	0	0	0	0	0	0	0	0	5	36	3	38	30	6	10	131	95	67	15	89	97.0	47.8	14.6	234	16.4	4.85	3.1	1.4	6	7.2	108	121	5.5	134	21	0.89	3.1	49	7.26	75	1.5
10804305	1	1.05179282868526	93	F	WHITE	47.8	1	0	0	0	0	0	0	0	0	0	4	38	4	33	38	5	14	87	153	82	27	95	97.0	45.8	15.3	251	13.3	4.9	15.9	3.7	19	9.0	101	142	3.4	140	35	1.1	2.1	52	7.42	37	1.0
10261771	2	1.18	48	F	WHITE	74.5333333333334	0	0	0	0	0	0	0	0	0	0	6	52	3	50	42	5	18	114	142	101	32	94	97.0	27.1	9.2	150	16.8	2.89	9.2	3.1	5	8.7	96	137	4.3	142	53	1.18	1.1	88	7.37	45	1.1
14756130	2	1.22027972027972	54	M	WHITE	53.6	0	1	0	0	1	0	0	0	0	0	4	15	3	31	27	3	17	67	97	55	18	99	97.0	36.6	11.4	143	14.7	3.78	8.4	3.3	13	8.0	108	132	3.3	146	27	1.08	1.0	44	7.38	67	1.4
19758118	2	1.30088495575221	87	F	WHITE	45.8	0	1	1	0	1	0	1	0	0	0	3	49	2	47	43	8	17	139	102	73	34	90	97.0	47.2	15.0	226	17.4	5.65	7.4	3.0	17	8.8	103	99	2.9	140	22	1.05	1.3	51	7.2	91	1.1
11893091	2	1.34939759036145	91	F	WHITE	74.4	0	1	1	0	1	0	1	0	1	0	10	72	3	72	40	7	35	66	145	42	26	95	97.0	25.6	8.4	332	13.7	2.97	10.4	3.6	15	8.3	99	123	4.1	135	24	1.09	2.5	42	7.34	120	2.8
18302204	2	1.60185185185185	52	M	WHITE	148.7	0	1	0	0	0	0	0	0	0	0	6	69	3	37	34	4	18	94	124	73	15	98	97.0	22.1	7.0	216	20.9	2.44	14.6	3.0	17	7.7	105	153	5.1	136	24	1.07	1.7	49	7.28	63	1.6
10926122	2	1.70116279069767	73	F	Other races	87.0333333333334	1	0	0	1	1	0	0	0	0	0	3	38	2	31	28	5	11	90	119	88	16	100	97.0	34.8	11.5	172	15.6	4.33	17.1	3.6	15	8.8	106	249	5.4	139	23	1.13	1.1	34	7.42	72	1.1
19911133	2	1.7830985915493	90	F	WHITE	57.1	1	0	0	0	1	0	1	0	0	1	6	47	2	45	31	8	11	114	103	87	21	90	97.0	41.7	13.3	142	13.4	4.04	4.7	2.7	14	8.6	108	103	4.7	139	27	1.06	1.2	44	7.37	41	1.3
11577197	2	1.89692307692308	87	M	WHITE	104.6	0	0	1	1	1	0	1	0	0	0	6	55	1	42	29	10	19	89	77	38	18	98	97.0	33.1	10.5	65	17.4	3.04	7.9	3.2	12	7.8	106	149	7.4	133	28	1.0	0.9	53	7.31	46	3.4
17161040	2	1.91715976331361	58	M	WHITE	127.0	0	0	1	1	0	0	1	0	0	0	3	38	3	21	19	7	15	106	168	96	16	94	97.0	36.7	11.5	169	14.6	4.14	13.2	3.8	15	8.1	104	287	4.4	141	26	1.13	2.9	44	7.37	102	1.1
13630099	2	1.93167259786477	78	M	WHITE	81.5	0	1	1	1	1	1	1	0	1	1	5	41	1	45	40	9	29	60	107	70	14	100	97.0	32.6	9.8	281	15.1	3.58	5.5	3.2	14	8.4	105	101	5.3	138	21	1.14	1.2	41	7.32	171	1.1
10596067	3	2.20357142857143	49	F	WHITE	59.5	0	0	0	0	0	0	0	0	0	0	6	16	1	32	26	0	14	77	89	75	16	100	97.0	35.4	12.4	168	14.4	3.57	9.5	3.0	11	6.1	113	77	4.2	145	26	0.98	2.1	52	7.29	44	1.1
13448568	3	2.38636363636364	92	F	WHITE	63.2	0	1	0	0	1	0	0	0	0	1	4	71	4	43	35	7	31	59	160	69	15	99	97.0	27.0	8.8	242	15.6	3.1	7.2	3.2	18	8.9	106	119	5.4	143	23	1.21	0.7	52	7.23	44	1.0
17905362	3	2.44454148471616	61	M	WHITE	88.7	0	1	0	1	0	0	1	0	0	0	5	55	1	49	23	10	17	63	118	80	17	99	97.0	28.9	9.3	229	14.3	3.15	10.5	3.2	16	8.8	100	139	4.2	140	35	1.11	0.9	53	7.41	67	1.3
14707889	3	2.44776119402985	58	F	WHITE	47.3	0	1	0	0	0	0	0	0	0	0	6	63	2	51	31	4	20	83	95	54	17	99	97.0	22.5	7.9	67	16.7	2.05	23.3	2.9	12	8.6	93	89	6.1	118	23	1.01	3.3	37	7.39	55	2.5
11666315	3	2.5	62	M	WHITE	56.3	0	0	0	1	1	0	1	0	1	0	7	68	1	60	37	9	26	77	102	78	15	100	97.0	25.2	8.0	84	15.3	2.62	2.3	2.9	10	6.2	109	87	3.2	141	27	0.91	2.1	31	7.53	21	1.4
10371956	3	2.59502487562189	73	F	WHITE	70.2	0	0	1	1	1	0	1	0	0	1	10	47	3	46	42	9	28	73	111	39	22	92	97.0	31.6	9.4	201	14.6	3.11	15.9	3.0	11	9.2	97	121	4.6	137	29	1.41	0.7	98	7.1	58	1.1
15318463	3	2.62096774193548	54	M	Other races	73.2	0	0	0	0	0	0	0	0	0	1	7	60	3	45	33	9	21	102	119	73	20	99	97.0	20.7	7.8	62	16.8	2.07	4.7	3.0	6	8.4	85	188	3.8	132	47	1.17	1.1	62	7.48	272	1.1
12598727	3	2.80147783251232	75	F	Other races	69.4	0	1	1	0	0	0	1	0	1	0	3	76	4	52	52	8	21	60	154	109	9	100	97.0	34.5	11.3	203	14.7	3.89	9.6	3.0	17	8.2	107	191	3.6	141	21	1.09	5.1	29	7.45	152	1.1
10952156	3	2.81865284974093	95	M	WHITE	82.9333333333334	0	1	0	0	0	0	1	1	1	0	4	86	3	62	45	7	28	97	116	81	23	92	97.0	26.1	8.9	193	17.5	2.65	21.7	2.4	16	7.7	112	111	3.4	148	22	1.11	1.8	35	7.39	35	1.6
17125981	3	2.84698795180723	78	F	WHITE	107.5	1	1	0	1	0	0	0	0	1	0	8	49	3	44	35	7	28	94	118	32	14	93	97.0	25.8	8.4	166	13.8	2.82	11.5	2.8	12	7.5	107	143	4.0	143	34	1.09	1.5	48	7.44	65	1.5
18385602	3	2.85087719298246	62	M	Other races	66.7	0	0	0	0	0	0	0	0	1	1	2	68	2	38	30	4	15	51	106	65	17	98	97.0	27.6	9.6	114	15.5	3.16	4.5	3.3	17	8.7	97	157	4.1	132	24	1.24	2.0	44	7.33	247	1.4
19735459	3	3.30352941176471	84	M	WHITE	87.6	0	1	1	0	1	1	1	0	0	1	6	69	2	49	49	11	28	88	191	59	24	99	97.0	30.0	9.1	170	20.8	2.96	3.3	2.5	17	8.5	100	189	4.2	140	30	1.14	0.9	49	7.38	99	1.1
12020348	3	3.36	94	F	WHITE	56.5	1	0	0	1	1	0	1	0	1	1	10	89	3	62	47	8	27	77	118	60	19	100	97.0	26.1	8.3	225	15.7	2.93	14.0	3.4	17	8.0	107	117	4.3	138	19	0.94	1.9	41	7.26	83	6.0
15628528	3	3.39393939393939	75	M	Other races	76.3	0	1	1	1	0	1	1	0	0	1	7	51	4	45	31	8	16	69	101	57	24	95	97.0	40.1	13.2	165	17.1	4.17	12.9	2.7	13	8.3	107	91	4.3	138	21	1.26	1.0	32	7.41	73	4.7
19667420	3	3.44919786096257	91	M	WHITE	69.0	0	0	0	0	0	0	1	0	1	0	9	63	3	46	38	7	22	76	107	64	19	99	97.0	34.0	10.0	187	19.4	3.46	13.5	3.3	17	10.0	94	107	4.2	140	32	1.29	2.7	47	7.42	29	2.7
13792260	3	3.67894736842105	88	M	WHITE	70.7	0	0	1	0	0	0	0	0	0	0	7	55	4	50	44	6	25	101	148	74	34	96	97.0	32.8	10.6	228	16.2	3.23	22.7	2.8	16	8.6	115	107	4.0	148	24	1.22	1.4	36	7.42	84	1.1
12392956	3	3.77981651376147	83	F	WHITE	86.9	1	1	0	0	1	0	0	1	1	0	10	95	4	71	49	7	26	137	96	60	26	97	97.0	44.9	13.9	109	15.0	4.49	20.0	2.8	15	8.8	135	535	4.5	169	20	1.28	6.4	35	7.35	33	1.4
18215356	3	3.79770114942529	91	M	WHITE	86.8	1	0	0	0	1	0	1	0	1	0	6	37	2	35	27	7	11	96	102	82	21	93	97.0	36.7	13.2	87	13.4	3.85	9.6	4.0	15	8.5	102	151	3.9	141	25	1.06	1.6	38	7.42	252	2.6
15208852	3	3.98986175115207	75	M	WHITE	116.0	1	1	0	0	1	0	0	0	1	0	9	56	4	45	36	3	24	77	182	95	22	100	97.0	31.3	10.4	217	14.9	3.49	33.5	1.8	12	6.9	99	108	4.4	132	23	1.0	1.2	36	7.39	84	1.2
14351762	3	4.04682274247492	74	M	WHITE	73.0	1	1	0	0	1	0	0	0	1	0	4	62	4	46	39	7	22	120	94	68	18	98	97.0	36.0	12.2	299	14.6	4.05	20.5	2.6	22	8.0	95	105	4.4	129	17	1.16	6.9	25	7.45	87	1.6
15396448	4	4.16697674418605	64	F	WHITE	93.0	0	1	0	0	1	0	0	0	0	0	6	72	2	46	47	5	25	50	157	82	11	97	97.0	35.6	11.9	215	13.6	3.84	6.6	4.1	15	9.0	103	93	5.0	139	19	1.08	1.1	39	7.28	86	1.0
19813898	4	4.25238095238095	92	M	WHITE	91.4	0	0	1	0	0	0	1	0	1	0	5	51	2	48	32	14	13	130	114	82	20	92	97.0	45.8	15.2	126	16.5	4.69	10.1	3.5	16	9.2	98	122	4.2	137	22	1.26	3.1	38	7.38	44	4.2
14568429	4	4.3045643153527	71	M	WHITE	72.2	0	1	1	0	1	0	1	0	1	0	10	72	4	46	39	6	21	97	112	49	43	95	97.0	34.3	10.7	241	15.9	3.18	12.6	2.5	13	8.3	101	157	4.3	138	22	1.01	6.7	28	7.49	286	2.2
19605487	4	5.18255033557047	66	M	WHITE	80.0	0	1	1	1	0	0	0	0	0	0	7	57	2	45	32	8	33	61	161	78	23	100	97.0	27.8	9.7	149	15.7	3.06	6.5	5.0	21	8.5	111	124	6.9	140	19	1.12	1.2	29	7.4	491	1.3
14848066	4	5.30555555555556	29	F	WHITE	57.3	0	0	0	0	0	0	0	0	0	0	15	93	4	60	37	1	28	138	100	53	19	92	97.0	24.2	8.8	36	14.5	2.92	0.1	2.0	19	6.3	101	259	2.6	139	24	0.96	5.4	41	7.36	81	1.3
19932819	4	5.30677966101695	75	M	Other races	180.0	0	1	1	0	0	0	1	0	0	0	7	103	3	70	36	7	31	96	113	82	30	96	97.0	26.1	8.4	177	17.1	3.13	17.4	2.4	18	8.9	100	89	4.2	141	34	1.22	1.1	57	7.37	40	1.2
16407546	4	5.68484848484848	36	F	WHITE	60.0	0	1	0	0	0	0	0	0	0	0	4	61	4	29	33	2	6	128	132	90	16	100	97.0	38.5	13.3	99	14.8	4.49	21.5	1.9	17	6.6	106	180	4.6	134	18	0.98	3.7	32	7.35	112	1.0
13188963	4	5.97905759162304	69	M	WHITE	82.9	0	1	1	1	1	0	1	0	0	0	5	61	3	27	35	6	24	71	121	76	23	100	97.0	37.7	11.9	191	19.5	4.27	40.1	3.1	21	9.7	101	88	4.6	137	20	1.2	1.0	28	7.44	129	1.1
16354831	4	6.01807228915663	43	F	WHITE	58.7	0	1	0	0	0	0	0	0	0	0	6	68	2	36	40	1	20	94	111	65	39	86	97.0	39.1	13.9	249	11.8	4.58	8.1	2.7	16	8.2	110	98	4.2	142	17	1.22	0.8	27	7.39	52	1.1
16886087	4	6.53125	72	M	WHITE	73.3	0	1	1	0	0	1	1	1	1	1	15	66	3	60	39	9	36	74	91	55	24	99	97.0	34.2	10.9	96	15.7	3.77	8.7	2.7	15	8.2	97	417	4.4	133	25	1.08	2.1	50	7.29	108	1.1
19624160	4	7.39756097560976	51	M	Other races	72.0	1	1	0	1	0	0	0	0	0	0	10	71	1	44	29	5	20	72	152	86	16	99	97.0	52.8	17.4	41	15.9	4.9	5.5	3.0	11	9.6	106	128	5.1	138	26	1.04	2.9	36	7.45	78	1.8
10968257	4	7.7093023255814	82	M	Other races	96.3	0	1	1	0	1	0	1	0	1	0	8	80	4	60	44	7	34	63	145	88	15	100	97.0	35.6	11.8	172	14.6	4.17	27.1	3.0	15	8.4	100	184	2.7	139	28	1.1	2.0	59	7.3	32	1.2
14149424	4	7.72740740740741	92	M	WHITE	48.7	0	1	0	0	0	1	1	0	1	1	4	48	3	45	29	6	20	112	92	77	30	100	97.0	39.2	12.5	135	15.2	3.94	7.0	3.6	23	10.2	99	173	5.1	139	24	1.02	3.7	43	7.34	37	1.4
17564125	4	8.22346368715084	51	M	Other races	70.0	0	1	1	0	0	0	0	0	0	0	8	54	2	41	36	3	25	99	96	66	18	99	97.0	33.8	10.7	358	18.4	3.53	15.9	3.4	22	8.6	88	117	6.4	131	22	1.07	2.0	48	7.29	49	1.1
14115319	4	8.37289156626506	77	M	WHITE	57.1	0	0	0	0	0	0	0	0	1	0	7	66	3	52	39	6	21	81	110	70	14	92	97.0	29.6	9.1	166	17.5	3.11	14.4	2.7	18	8.8	104	82	4.1	146	35	1.15	2.0	52	7.42	29	2.1
18387688	4	8.8038062283737	60	F	Other races	47.8	0	0	1	0	1	0	0	0	0	0	9	66	2	37	37	3	21	80	106	72	15	94	97.0	35.0	11.3	289	17.7	3.81	9.3	3.3	21	7.5	89	57	4.2	136	31	1.07	0.9	102	7.12	33	1.1
18162448	4	8.94866666666667	79	F	Other races	44.8	0	1	1	0	0	1	0	0	0	1	10	77	4	61	44	8	32	84	102	65	17	100	97.0	31.6	10.4	150	16.0	3.48	30.1	1.6	19	6.0	123	108	3.3	156	14	0.96	2.4	30	7.27	129	2.1
10972902	4	9.49375	71	M	Other races	73.8	0	1	0	0	0	1	0	1	1	1	9	71	3	54	37	5	31	112	96	51	45	96	97.0	31.0	10.2	128	16.0	3.37	23.9	2.1	13	8.0	101	108	4.8	133	23	1.06	1.6	48	7.3	44	2.1
10282975	4	9.74850299401198	50	F	WHITE	53.8	0	0	0	1	0	0	0	0	0	0	6	62	3	34	20	4	20	91	155	41	18	100	97.0	24.5	8.3	167	14.1	2.38	3.2	2.4	8	6.5	82	824	3.7	111	31	1.08	0.9	58	7.32	163	3.3
10688510	4	12.4090909090909	60	M	WHITE	119.2	0	1	1	1	0	0	1	0	1	0	10	74	3	57	41	6	24	120	125	66	0	100	97.0	29.9	9.3	220	14.6	3.51	35.0	3.2	22	8.5	98	407	4.5	130	26	1.17	4.9	46	7.35	192	1.3
10467385	1	0.166309012875536	61	M	Other races	60.0	0	0	0	0	0	0	0	0	0	0	5	36	3	38	32	2	19	122	122	76	14	100	97.1	32.3	10.4	466	13.9	3.46	10.8	2.3	13	8.1	99	158	4.3	138	35	1.11	1.1	85	7.2	116	1.1
17883584	1	0.351111111111111	47	F	Other races	39.8	0	1	0	0	0	0	0	0	0	0	3	53	3	33	24	6	22	79	75	47	20	99	97.1	27.6	8.6	270	18.1	3.05	17.4	2.3	11	7.4	97	136	3.7	132	28	1.04	1.2	52	7.35	39	2.0
11264212	1	0.4	59	F	WHITE	80.8	0	0	0	0	0	1	0	0	1	1	4	53	3	31	42	1	18	52	104	54	12	98	97.1	30.7	9.7	333	13.3	3.58	9.7	3.0	15	8.6	109	103	3.8	150	32	1.18	0.8	47	7.42	61	1.2
16308768	1	0.475800711743772	41	M	Other races	85.5	0	0	0	0	0	0	1	0	0	0	2	47	3	25	31	2	10	120	172	67	39	88	97.1	32.1	10.1	281	14.2	3.84	19.2	2.9	15	8.7	98	125	4.6	131	26	1.06	0.7	40	7.4	62	1.0
16198286	1	0.48195652173913	70	F	Other races	54.0	1	1	0	1	0	0	0	0	0	1	4	65	4	38	45	5	23	110	157	82	18	98	97.1	33.6	11.3	460	13.9	4.16	27.4	3.0	12	8.5	101	76	5.3	143	40	1.24	1.3	63	7.4	108	1.0
16756464	1	0.676	83	F	WHITE	95.4	1	1	0	1	1	0	0	0	0	1	4	44	3	44	44	9	16	99	129	72	14	100	97.1	25.5	8.3	475	18.2	3.15	12.5	3.6	17	8.7	111	137	4.9	142	21	1.2	0.9	37	7.35	233	1.5
12927832	1	0.742741935483871	62	F	WHITE	86.7333333333333	1	0	0	0	1	0	0	0	0	0	3	43	3	40	39	8	13	82	113	68	12	100	97.1	38.7	12.1	248	17.2	4.7	9.4	3.7	12	8.8	100	165	3.3	137	34	1.17	2.2	46	7.46	326	1.2
17549585	1	0.846715328467153	53	M	WHITE	76.0	1	0	0	0	1	0	0	0	0	0	6	46	3	22	41	4	12	97	92	57	18	94	97.1	45.1	14.9	137	16.8	5.23	9.4	2.2	15	8.5	105	92	4.5	137	29	1.31	0.9	49	7.37	132	1.1
13689402	1	0.8592	65	F	WHITE	80.0	1	0	0	0	0	0	0	0	0	0	5	44	3	27	21	5	18	118	158	52	16	98	97.1	26.9	9.4	125	20.3	2.66	12.6	4.0	14	9.4	89	115	3.8	125	27	1.31	3.8	60	7.23	93	1.8
11296318	1	0.886330935251799	77	F	WHITE	87.6	1	1	0	1	1	0	1	0	1	0	6	84	3	44	44	8	23	100	115	70	21	96	97.1	34.1	11.4	278	16.4	4.0	10.9	2.9	14	10.2	103	219	4.6	140	32	1.37	2.2	56	7.35	18	1.9
19509694	1	0.889530685920578	57	M	Other races	84.45	0	1	1	1	1	1	0	0	0	1	4	37	2	34	25	4	10	86	127	73	20	96	97.1	32.2	10.7	277	13.7	3.93	10.9	2.8	12	8.5	102	229	3.2	138	27	1.18	1.0	36	7.47	73	1.3
10032381	2	1.07438016528926	64	F	WHITE	77.75	0	1	0	0	0	0	1	0	0	0	5	53	4	47	36	3	20	115	142	128	22	95	97.1	24.6	8.1	363	14.7	2.51	21.5	2.2	13	7.1	105	116	3.2	138	29	1.04	1.2	49	7.36	207	1.3
16936839	2	1.08852459016393	68	M	WHITE	70.0	0	0	0	0	0	0	0	0	0	0	2	26	1	28	37	3	11	61	128	83	15	100	97.1	38.6	13.1	183	14.5	3.92	8.4	4.1	15	8.3	109	86	5.3	143	26	1.23	1.5	37	7.44	98	1.8
13441205	2	1.11428571428571	91	M	WHITE	94.1	0	1	1	1	0	0	1	0	1	0	11	113	4	68	49	8	26	79	137	94	18	97	97.1	30.6	10.0	259	14.7	3.14	18.0	2.4	10	7.4	125	250	3.4	158	25	1.17	2.3	44	7.34	43	1.7
11713970	2	1.16648351648352	71	F	WHITE	39.9	0	1	0	0	0	0	1	0	1	0	8	52	3	60	29	7	23	68	61	27	14	100	97.1	29.8	10.5	182	17.6	3.35	14.8	2.5	14	7.1	120	112	3.2	146	16	1.02	0.9	35	7.26	267	1.5
14675172	2	1.2663967611336	82	F	Other races	45.25	1	0	0	0	1	1	1	0	1	1	7	66	3	53	47	8	20	84	118	64	15	98	97.1	28.3	8.9	247	18.8	3.69	9.6	2.7	10	8.1	97	119	3.0	140	23	1.1	8.8	34	7.43	70	1.4
11311104	2	1.27547169811321	64	M	WHITE	144.7	0	1	0	0	0	0	0	0	0	0	3	60	2	38	40	3	17	68	128	60	32	94	97.1	39.5	12.3	265	13.8	3.88	8.8	2.8	6	8.6	102	122	5.3	134	27	1.1	1.2	69	7.21	122	1.0
15593882	2	1.32278481012658	92	F	Other races	71.0	0	0	1	1	1	0	0	0	0	0	6	71	4	50	39	9	19	52	140	62	16	99	97.1	25.3	8.1	237	14.9	2.94	11.9	2.7	15	7.7	108	269	4.9	138	21	1.18	0.9	29	7.45	285	1.3
13109280	2	1.36086956521739	84	F	WHITE	47.0	1	1	0	0	0	0	1	0	1	1	9	74	3	57	49	10	41	61	112	58	14	99	97.1	26.3	9.1	184	13.5	2.88	8.2	2.6	15	7.4	95	123	2.8	128	23	1.0	1.4	36	7.4	205	1.5
17572795	2	1.45460992907801	77	M	WHITE	87.5	1	0	0	0	1	0	1	0	1	0	9	50	1	48	34	7	26	80	127	60	10	100	97.1	19.9	6.8	141	13.7	2.16	7.3	3.0	9	8.4	111	101	3.4	141	28	1.24	3.6	49	7.35	434	1.3
16733466	2	1.5084388185654	88	F	WHITE	38.7	1	1	0	0	0	1	1	0	1	1	6	47	4	43	47	7	24	117	189	98	30	100	97.1	34.7	11.6	237	15.1	3.57	18.1	4.1	13	10.1	91	148	4.7	133	37	1.22	3.2	78	7.26	89	1.1
18578458	2	1.52705882352941	81	M	WHITE	61.0	1	1	0	0	1	0	1	0	0	0	6	49	1	56	48	7	27	62	115	68	17	94	97.1	35.8	11.4	170	14.0	3.64	7.1	3.7	14	7.8	104	137	3.5	140	24	1.01	2.1	27	7.54	338	1.4
12211122	2	1.6422480620155	66	M	Other races	88.4	0	1	1	0	0	0	0	0	0	0	4	59	3	27	32	4	26	110	113	92	23	96	97.1	34.2	10.1	258	15.4	3.52	4.7	2.9	12	10.9	121	90	6.1	159	29	1.39	1.1	51	7.33	59	1.1
16336544	2	1.81654135338346	33	M	Other races	64.4	0	0	0	0	0	0	0	0	0	0	8	32	3	19	33	0	8	110	129	92	10	100	97.1	46.9	15.5	133	14.6	5.59	19.7	3.2	20	8.1	103	139	3.5	145	23	1.02	3.1	38	7.37	56	1.3
12864426	2	1.8356	41	F	WHITE	64.0	0	1	0	1	0	0	1	0	0	0	11	73	3	41	44	4	24	114	104	39	23	100	97.1	25.7	9.2	250	18.5	2.84	21.5	2.5	16	6.8	112	150	3.8	142	22	0.96	4.5	33	7.41	339	2.4
18697476	2	1.85748502994012	73	F	WHITE	87.4	0	0	0	0	0	0	1	0	1	0	2	29	3	23	23	5	18	79	141	75	27	94	97.1	34.0	11.4	334	15.3	3.73	13.0	3.5	13	9.6	86	81	4.1	127	31	1.19	2.5	39	7.49	96	1.2
10185152	3	2.2125	44	M	WHITE	53.9	0	1	1	1	0	0	0	0	0	0	7	56	4	29	29	4	19	94	107	70	20	83	97.1	22.5	6.9	200	19.7	2.56	16.0	2.1	14	8.4	115	185	4.5	141	14	1.29	1.2	36	7.21	47	1.8
14980329	3	2.35987261146497	77	F	WHITE	84.85	0	0	1	0	0	0	0	0	0	0	2	48	2	52	37	14	18	105	105	55	12	92	97.1	27.5	8.9	157	16.7	3.44	7.2	2.6	20	8.6	112	195	5.3	143	21	1.13	0.9	57	7.15	72	1.5
11199493	3	2.40979381443299	88	M	WHITE	56.7	0	0	1	1	1	0	0	0	0	0	5	70	3	48	31	9	13	110	146	68	25	93	97.1	35.8	12.0	194	14.8	3.7	16.4	2.3	14	7.1	108	243	3.4	141	25	1.0	1.7	33	7.48	103	2.1
16665617	3	2.63255395683453	76	M	WHITE	77.5	0	1	0	0	0	0	0	0	0	1	3	74	3	31	47	4	21	126	120	62	27	89	97.1	35.9	11.8	556	14.8	4.19	10.5	3.4	16	9.0	100	196	4.4	139	29	1.11	1.9	37	7.49	60	2.0
13245622	3	2.8125	65	F	WHITE	86.5	1	1	0	1	0	0	0	0	0	0	7	35	2	40	26	6	21	71	111	65	20	100	97.1	32.7	11.4	120	15.6	3.86	9.5	3.2	17	8.4	97	147	3.9	129	20	1.2	2.4	27	7.46	192	1.5
14283608	3	2.86329113924051	52	F	WHITE	45.2	0	1	1	0	0	0	1	0	0	0	6	81	2	47	25	7	27	123	71	60	18	96	97.1	26.8	8.3	158	19.1	3.57	5.7	3.3	21	9.0	85	98	5.8	129	30	0.91	1.6	46	7.4	26	1.4
18386668	3	2.94050632911392	72	M	WHITE	91.0	0	1	1	0	0	0	0	0	0	0	3	34	2	29	24	5	16	68	111	50	15	96	97.1	21.1	7.2	158	14.7	2.49	19.1	2.9	11	7.6	104	100	4.9	133	24	1.0	1.6	38	7.42	182	1.7
16773335	3	2.96058394160584	91	F	WHITE	81.5	1	0	0	0	1	0	1	0	0	0	7	47	3	49	40	6	21	117	128	79	24	100	97.1	35.2	10.9	274	16.3	3.87	13.3	2.9	23	7.0	94	136	3.1	141	37	0.93	1.6	120	7.07	152	1.3
12501269	3	2.97872340425532	69	M	WHITE	88.9333333333333	0	1	1	1	0	0	1	0	0	0	8	36	2	43	31	6	18	89	189	86	12	100	97.1	36.8	11.3	188	14.9	4.2	11.8	3.8	15	7.4	113	150	4.2	143	20	1.1	0.6	44	7.24	134	1.1
19462953	3	3.13690476190476	67	F	WHITE	64.8	1	1	0	0	0	0	0	0	0	0	7	50	3	38	32	2	22	61	123	83	20	100	97.1	25.1	8.2	168	17.2	2.43	4.8	2.8	11	12.5	117	119	5.1	148	22	1.84	1.4	35	7.4	43	1.0
11722351	3	3.33831775700935	73	M	WHITE	120.0	0	1	1	1	1	0	0	0	0	0	6	54	3	43	37	7	22	50	121	42	14	100	97.1	30.0	10.7	214	15.5	3.29	12.4	2.9	14	8.0	103	171	3.9	137	26	1.03	1.3	35	7.46	285	1.0
16985841	3	3.45078369905956	79	F	WHITE	87.3	0	0	1	1	0	1	1	0	1	1	5	79	3	38	32	11	20	85	93	44	25	92	97.1	25.0	8.7	319	14.6	2.95	18.3	2.7	20	8.9	98	200	4.6	135	38	1.06	0.9	57	7.42	48	1.1
14035383	3	3.71337579617834	92	M	Other races	81.0	1	1	0	0	0	0	1	0	0	0	12	73	2	56	41	6	20	64	97	52	19	100	97.1	30.8	9.4	157	17.5	3.66	5.3	2.0	19	7.4	94	126	3.7	126	19	1.05	6.2	29	7.42	97	2.8
13151959	3	3.98358208955224	87	M	WHITE	62.95	0	1	0	0	0	0	1	0	0	0	11	80	4	68	39	5	35	101	85	70	19	92	97.1	29.2	9.5	134	17.9	2.61	1.2	2.6	16	9.5	99	103	3.7	136	27	1.22	1.9	62	7.23	67	2.1
18396266	3	4.07755102040816	89	M	Other races	74.3	1	1	0	0	0	0	0	0	0	0	13	74	3	57	48	5	21	73	135	74	18	98	97.1	40.5	13.5	294	14.3	4.36	19.3	1.9	13	7.5	105	109	3.7	140	27	1.01	1.4	44	7.38	69	1.4
18241418	4	4.69333333333333	61	M	Other races	115.6	1	1	0	0	0	1	0	1	1	1	16	93	3	76	50	7	35	112	181	102	20	99	97.1	29.7	10.3	60	16.7	3.18	13.8	2.4	9	8.7	114	126	4.6	146	24	1.22	1.2	58	7.24	52	1.3
14459053	4	4.83137254901961	78	F	Other races	70.3	0	1	1	1	1	0	0	0	0	0	8	56	2	48	44	11	24	87	121	46	17	99	97.1	27.4	8.4	51	17.7	2.48	3.9	2.9	14	7.8	119	197	3.9	145	18	1.11	2.1	34	7.32	128	1.2
15032392	4	5.08333333333333	60	F	WHITE	87.1	1	1	0	1	0	0	0	0	0	0	7	60	3	36	28	6	18	76	132	66	17	100	97.1	27.2	9.2	90	18.4	2.86	12.9	1.8	17	7.3	104	227	4.1	135	24	0.9	2.3	45	7.31	124	2.1
13876820	4	5.39239130434783	65	F	Other races	75.7	1	1	0	0	0	0	0	0	0	0	5	70	3	68	31	5	26	105	125	79	33	93	97.1	23.2	6.3	92	23.5	2.4	267.2	3.9	14	9.0	99	208	4.5	134	22	1.79	1.1	34	7.42	61	1.2
13073377	4	5.55686274509804	53	F	WHITE	109.1	0	1	0	0	0	0	0	0	0	0	6	76	3	31	30	6	29	83	98	61	26	92	97.1	23.9	8.0	153	12.9	2.25	7.8	2.5	14	7.2	105	164	4.0	137	23	1.07	0.7	45	7.3	65	1.1
13802373	4	5.7	87	M	WHITE	63.7	0	1	1	1	0	0	1	1	1	0	7	65	2	57	37	11	21	62	98	51	15	95	97.1	32.7	9.5	135	17.2	3.09	12.4	3.0	9	8.7	113	275	5.5	147	25	1.24	2.8	55	7.28	23	1.5
10437879	4	6.01333333333333	64	F	WHITE	75.0	0	1	1	1	1	1	1	0	0	1	10	58	2	44	49	9	31	78	131	70	23	90	97.1	22.7	7.0	90	19.8	2.27	6.7	2.5	23	7.4	115	197	7.9	147	13	1.32	4.8	61	6.95	57	1.2
15198228	4	6.11830065359477	70	F	WHITE	90.6	0	1	0	1	0	0	1	0	0	0	10	75	3	65	50	9	29	118	105	78	16	95	97.1	31.3	10.2	153	17.2	3.55	9.2	3.1	22	7.3	105	165	3.2	144	22	0.94	2.4	46	7.26	45	2.8
15239071	4	6.32727272727273	58	M	Other races	62.7	0	1	0	1	0	0	1	0	0	0	17	127	3	87	49	8	38	98	75	42	18	99	97.1	29.7	10.2	154	15.6	3.33	19.5	1.9	13	7.8	108	96	5.7	135	21	1.22	1.9	33	7.4	391	1.4
16792259	4	7.228125	74	M	Other races	105.9	0	1	1	0	1	0	0	0	0	0	11	68	3	48	45	5	29	63	115	63	13	97	97.1	18.2	6.0	64	20.1	1.77	3.9	2.6	16	7.7	97	67	5.4	134	32	1.02	1.8	56	7.35	117	1.1
11129835	4	9.12298136645963	43	F	Other races	92.0	0	1	0	0	0	0	1	0	1	0	4	29	2	25	14	4	13	105	96	82	23	97	97.1	38.9	12.7	322	15.9	4.33	13.8	3.5	19	7.6	108	181	4.5	144	21	1.07	2.3	31	7.43	104	1.4
15324792	4	9.54436860068259	50	M	WHITE	93.8	0	1	0	0	0	0	0	0	1	0	10	69	4	36	32	4	23	111	133	68	19	97	97.1	35.8	11.9	293	15.7	4.32	12.8	3.1	26	7.1	99	249	6.0	139	21	0.97	3.3	39	7.33	129	1.2
11425407	4	9.775	83	M	Other races	98.9	0	0	0	1	1	0	1	0	0	0	12	51	2	40	26	11	20	65	110	80	17	84	97.1	30.6	10.1	156	20.7	3.7	12.6	3.2	16	8.1	95	200	6.0	130	27	1.03	1.4	40	7.43	153	1.5
18562484	4	10.3740157480315	67	M	WHITE	113.4	1	1	0	0	0	0	1	0	1	0	8	70	3	33	30	9	26	110	83	60	18	99	97.1	29.3	9.8	127	18.3	2.69	16.7	1.9	17	7.8	120	112	3.9	148	17	1.13	2.4	31	7.33	47	1.4
19622824	4	10.4023255813953	85	M	Other races	74.7	0	1	1	1	0	0	1	0	1	0	7	48	3	56	28	11	29	95	106	69	21	93	97.1	29.9	9.5	172	13.1	3.1	16.3	3.0	20	9.9	107	62	4.6	143	19	1.3	4.1	40	7.31	30	1.5
12605824	4	10.4583333333333	91	M	WHITE	71.8	0	0	1	1	1	0	1	0	1	0	10	47	3	43	29	10	19	84	121	60	12	97	97.1	47.8	15.4	60	15.6	5.28	13.1	3.1	15	8.1	107	196	4.7	141	24	1.18	2.9	42	7.35	93	1.9
18674404	4	12.1258426966292	91	F	WHITE	65.3	0	1	1	1	0	0	1	0	0	0	13	70	3	62	39	11	35	123	91	56	13	99	97.1	38.7	11.1	89	21.7	4.26	9.5	2.5	22	7.7	104	182	4.3	144	22	1.12	1.6	49	7.23	87	1.2
15642425	1	0.629787234042553	76	M	WHITE	83.0	0	0	0	0	0	0	0	0	0	0	6	59	4	53	48	5	22	160	141	118	27	96	97.2	36.8	12.5	141	13.9	3.7	17.2	2.8	10	7.9	102	126	3.8	140	30	1.21	1.6	51	7.36	70	1.1
16685952	1	0.636690647482014	74	F	WHITE	55.0	0	0	0	0	0	0	0	0	0	0	2	17	1	36	30	5	16	63	142	59	9	100	97.2	32.6	10.4	139	14.8	4.08	3.8	3.6	12	8.4	106	126	3.3	139	26	1.19	0.9	32	7.51	267	1.0
16438218	1	0.746496815286624	41	M	WHITE	68.0	0	0	0	1	0	0	0	0	0	0	5	62	3	37	48	8	28	110	117	73	26	97	97.2	19.9	6.6	157	20.5	2.29	7.7	2.9	15	8.3	101	94	4.6	135	25	1.1	1.6	35	7.44	70	1.4
14187001	1	0.756302521008403	93	M	WHITE	80.4	1	1	0	0	1	0	1	0	1	0	2	38	4	39	37	9	23	107	153	87	33	97	97.2	24.6	8.6	238	18.0	2.66	8.4	3.5	16	9.4	98	89	3.4	139	17	1.25	2.9	38	7.23	30	1.2
12283462	1	0.85	70	M	WHITE	78.0	0	1	1	0	0	0	0	0	0	0	6	57	3	35	36	10	17	99	92	52	15	97	97.2	33.8	11.3	338	16.6	3.73	5.7	2.2	16	10.2	103	91	5.3	134	21	1.36	1.4	29	7.46	84	1.1
13648140	1	0.965028901734104	86	M	WHITE	74.0	0	1	0	0	1	1	1	0	1	1	3	45	3	42	32	7	27	68	110	87	25	99	97.2	33.0	10.4	346	16.9	3.77	19.2	2.5	11	8.6	100	114	10.0	133	22	1.11	2.1	39	7.37	128	1.1
14243948	1	0.98	55	M	WHITE	146.7	1	0	0	1	0	0	1	0	1	0	3	48	2	31	31	3	22	152	135	91	26	91	97.2	38.9	11.7	180	15.0	4.6	7.2	2.9	10	8.2	89	207	4.5	132	43	1.1	0.7	92	7.26	114	1.9
13232661	1	0.98962962962963	63	M	Other races	106.4	1	1	0	0	0	1	0	0	0	1	7	65	4	50	37	3	25	109	103	57	22	94	97.2	47.9	14.0	270	22.0	6.08	15.9	3.4	28	9.5	95	317	3.1	135	17	1.22	11.6	38	7.24	49	2.3
14758569	2	1.09879518072289	92	F	WHITE	40.0	0	1	0	0	0	0	0	0	0	0	10	69	4	65	41	5	30	98	133	68	30	87	97.2	35.7	10.8	249	19.5	4.5	15.7	2.4	11	8.6	115	94	5.4	148	30	1.24	0.9	60	7.29	227	1.4
19658367	2	1.20412844036697	88	F	WHITE	56.0	0	0	1	1	0	0	1	0	1	0	6	71	2	65	39	10	28	87	160	76	18	95	97.2	32.7	10.4	218	17.2	3.75	7.4	3.7	14	9.6	102	146	5.3	140	37	1.51	1.0	59	7.39	65	1.0
11383618	2	1.20829875518672	92	F	Other races	86.4	0	1	1	1	1	0	0	0	0	0	6	49	2	48	30	9	20	106	164	141	21	100	97.2	31.0	9.7	241	15.3	3.43	7.9	3.0	14	8.3	99	178	4.7	136	36	1.22	1.5	85	7.21	60	2.3
12924843	2	1.22264150943396	75	F	Other races	58.0	1	0	0	0	1	0	0	0	0	0	8	84	2	80	55	5	32	81	110	60	11	98	97.2	33.6	11.2	106	17.6	3.95	5.6	2.5	10	8.6	113	171	3.7	148	29	1.14	0.8	46	7.39	83	1.0
17099928	2	1.23206106870229	53	M	Other races	91.2333333333333	1	0	0	0	0	1	0	0	0	1	8	39	3	30	27	2	19	83	106	68	24	98	97.2	36.6	12.5	262	11.1	3.71	23.4	3.9	20	7.1	96	146	4.5	128	17	0.95	3.1	40	7.21	320	1.0
17079101	2	1.24545454545455	83	M	WHITE	98.7333333333334	1	0	0	0	1	1	0	0	1	1	9	51	1	55	50	9	29	66	167	86	11	96	97.2	42.3	13.5	154	16.2	4.81	6.7	3.1	11	8.1	104	89	4.2	145	37	1.12	1.6	44	7.52	80	2.4
11477688	2	1.2664907651715	91	F	Other races	88.2	1	1	0	0	1	0	0	0	1	0	10	62	4	74	51	10	24	76	65	52	27	91	97.2	32.3	9.7	379	17.4	3.74	13.7	2.3	12	8.7	100	122	4.0	140	31	1.17	2.7	70	7.25	69	1.1
19460532	2	1.3	75	F	WHITE	96.0	0	0	0	0	1	1	0	0	0	1	11	44	3	41	34	6	25	97	94	36	23	94	97.2	29.6	10.2	85	17.9	3.06	8.8	2.6	10	7.3	112	118	4.2	138	24	1.13	1.3	36	7.42	82	1.0
15020653	2	1.33692946058091	46	F	WHITE	76.55	1	1	0	1	0	0	0	0	1	0	4	46	1	25	22	4	17	95	103	14	19	84	97.2	26.7	8.3	241	14.0	3.02	12.3	2.6	12	8.3	112	146	3.9	141	19	1.13	0.8	33	7.34	121	1.0
14932261	2	1.36373056994819	74	M	WHITE	82.7	0	1	1	0	0	0	0	0	1	0	3	46	2	36	33	9	11	66	140	50	19	95	97.2	31.5	10.2	193	14.4	3.02	9.9	2.3	16	8.3	100	167	4.9	136	26	1.2	1.8	43	7.37	71	1.9
17106902	2	1.39194915254237	77	F	Other races	36.1	0	0	0	0	0	1	0	0	0	1	4	50	3	40	38	4	20	83	88	53	30	98	97.2	24.7	7.5	236	14.6	2.28	12.8	2.4	12	7.3	112	243	3.9	149	35	1.1	1.9	96	7.15	357	1.4
14552561	2	1.5	64	M	WHITE	97.5	1	0	0	0	0	0	0	0	0	0	3	20	1	29	32	6	16	78	159	131	14	100	97.2	38.5	12.9	81	14.0	4.2	5.0	2.1	9	8.2	107	147	4.1	137	22	1.24	3.1	36	7.41	165	1.5
13528306	2	2.0	75	F	WHITE	70.0	1	0	0	0	0	0	0	0	0	0	5	36	4	47	34	3	19	96	74	58	14	100	97.2	44.0	14.3	166	16.1	5.22	20.7	2.6	13	6.5	116	98	4.4	141	18	1.03	3.0	42	7.21	279	1.2
15413673	3	2.08474576271186	90	F	WHITE	85.9	0	1	0	1	1	0	1	1	1	0	2	47	2	37	29	7	18	147	110	74	24	91	97.2	31.1	8.9	236	18.7	3.79	8.4	3.0	15	9.6	99	132	3.8	143	25	1.21	2.9	37	7.42	128	6.0
18977340	3	2.24807692307692	61	M	WHITE	79.0	1	1	0	0	0	0	0	0	0	0	12	76	2	66	52	2	22	112	107	80	19	100	97.2	41.4	13.5	208	13.2	4.04	8.4	3.1	28	8.5	93	439	4.3	135	12	1.05	10.7	29	7.2	440	1.1
11680360	3	2.37037037037037	91	F	WHITE	65.7	0	1	1	1	0	0	1	0	1	0	4	64	3	41	33	9	23	75	126	51	9	94	97.2	28.5	9.9	162	15.6	3.04	8.3	3.3	15	9.5	92	137	4.1	130	25	1.34	2.0	33	7.5	62	1.3
14601818	3	2.44155844155844	72	M	Other races	77.3	0	1	0	1	0	1	0	1	1	1	6	72	4	58	36	13	30	89	144	81	27	98	97.2	34.2	11.1	231	14.3	4.17	16.4	1.9	15	7.9	97	212	4.4	127	23	1.09	3.1	38	7.37	251	1.2
12211587	3	2.46984126984127	64	F	WHITE	130.0	1	1	0	1	1	0	0	0	0	1	9	94	3	72	50	4	28	74	126	39	14	100	97.2	24.1	8.2	126	14.2	3.0	5.6	2.5	11	8.5	112	98	5.5	137	28	1.31	3.4	38	7.47	425	1.2
16786828	3	2.51633663366337	58	F	Other races	75.0	0	0	0	1	1	0	0	0	0	1	8	60	4	37	38	3	25	132	116	62	16	99	97.2	36.5	12.9	202	15.1	4.32	2.4	2.8	11	7.3	120	235	4.0	144	17	1.14	2.7	40	7.21	173	1.5
14984375	3	2.86451612903226	75	M	WHITE	75.3	0	1	1	0	1	1	1	0	0	1	10	72	4	59	36	9	28	141	182	94	27	97	97.2	29.9	9.5	93	16.8	3.03	28.5	3.2	15	8.5	103	142	5.0	139	26	1.22	1.8	43	7.38	40	1.2
10397721	3	3.0	55	M	Other races	95.0	0	0	0	0	0	0	1	1	1	0	8	30	2	32	30	4	17	65	94	71	26	100	97.2	44.0	14.5	219	12.7	4.7	26.7	4.3	15	8.3	102	248	4.1	137	21	1.14	5.8	46	7.28	43	2.2
15426182	3	3.25256916996047	74	M	Other races	81.5	0	0	1	1	1	0	1	1	1	0	8	56	4	46	30	9	22	84	134	65	20	91	97.2	32.6	9.9	253	14.5	3.24	8.9	4.0	15	9.5	92	134	4.2	139	37	1.27	1.3	70	7.31	38	1.1
15012696	3	3.30701754385965	40	M	WHITE	83.35	0	1	0	0	1	0	1	1	1	0	6	49	3	23	26	3	13	117	106	79	25	100	97.2	43.8	14.7	171	15.4	4.35	12.5	3.1	27	8.0	96	106	4.4	132	13	1.04	5.3	20	7.39	129	3.2
10661086	3	4.09555555555556	60	M	WHITE	68.7	0	1	1	0	0	0	1	0	0	0	5	62	4	33	20	5	17	85	92	68	12	100	97.2	52.1	17.9	180	16.3	5.62	13.6	3.9	17	10.1	84	156	4.1	128	34	1.16	1.3	42	7.5	91	1.4
12667434	4	4.12307692307692	59	F	WHITE	66.8	0	1	0	0	0	0	0	0	0	0	12	68	3	78	42	10	27	95	102	55	12	100	97.2	24.3	8.6	91	17.2	2.76	16.1	3.3	19	14.2	108	127	3.2	148	25	1.49	6.5	35	7.44	373	1.3
18230098	4	4.26131386861314	89	F	WHITE	92.7	0	1	1	1	0	0	1	0	1	0	6	45	1	36	20	11	24	77	140	40	14	89	97.2	23.7	9.1	137	15.8	2.85	8.1	2.6	17	8.3	100	100	3.3	140	28	1.12	1.7	40	7.44	76	1.3
10843788	4	4.31967213114754	84	F	WHITE	84.8	1	1	0	0	1	0	1	0	1	0	10	36	3	51	37	7	30	78	68	49	24	100	97.2	33.5	11.2	244	14.0	3.79	13.0	3.2	17	8.5	103	160	4.4	133	21	1.16	0.9	45	7.26	101	1.4
18844580	4	4.77574468085106	78	M	Other races	70.1	0	1	1	1	0	0	1	0	0	0	3	55	3	42	32	8	18	77	142	56	26	93	97.2	23.6	7.7	235	16.0	2.49	12.8	2.7	23	8.4	105	209	4.1	142	19	1.09	2.0	30	7.4	46	1.4
16629524	4	4.9	60	F	Other races	111.1	0	0	1	1	0	0	1	0	0	0	9	56	3	43	42	7	29	68	84	30	0	100	97.2	28.2	8.5	221	15.6	2.83	15.2	2.4	23	8.8	91	267	3.7	136	28	1.24	1.3	69	7.2	46	2.1
17913318	4	4.91503267973856	88	M	WHITE	87.9	0	1	1	1	0	0	1	0	0	0	8	71	2	68	38	14	34	62	92	33	23	97	97.2	28.5	8.5	153	15.0	3.01	42.2	2.9	15	8.8	106	141	5.7	132	18	1.09	1.5	46	7.19	51	1.2
13265443	4	4.97938144329897	67	M	Other races	62.0	1	1	0	0	1	0	0	0	0	0	7	36	3	41	35	2	15	95	107	72	21	99	97.2	26.3	8.6	194	17.6	2.64	9.3	3.1	13	8.7	94	127	4.3	135	26	1.16	0.9	52	7.29	134	1.0
18730522	4	5.09052631578947	89	M	WHITE	64.8	0	1	1	0	0	0	1	0	0	0	13	61	3	57	32	7	23	103	99	76	28	100	97.2	38.6	11.9	95	16.8	3.2	16.2	2.6	21	8.5	111	53	6.1	140	16	1.19	3.5	37	7.23	45	3.0
15358721	4	5.58648648648649	80	F	WHITE	100.0	1	1	0	1	0	0	1	0	0	0	9	102	3	72	51	6	22	103	115	79	14	97	97.2	42.3	13.5	296	17.0	4.68	10.5	2.6	14	8.3	106	146	4.5	141	27	1.13	1.4	41	7.41	66	2.5
19956999	4	6.52666666666667	59	M	Other races	80.0	0	1	0	0	0	0	0	0	0	0	5	46	1	20	25	4	15	73	115	90	21	96	97.2	28.9	10.0	45	16.0	2.68	5.4	2.4	11	7.3	105	79	3.7	137	20	1.04	6.0	31	7.4	58	1.9
10407740	4	6.61538461538461	64	M	WHITE	87.2	1	1	0	1	0	0	0	0	0	0	16	68	3	41	40	6	23	108	144	68	33	100	97.2	21.5	7.0	39	21.7	2.08	12.5	3.6	9	9.4	107	210	6.5	140	27	1.36	1.0	71	7.17	66	2.2
14721276	4	6.98133333333333	57	M	Other races	115.566666666667	1	1	0	0	0	0	0	0	0	0	9	83	3	60	41	8	33	92	113	67	17	90	97.2	35.8	11.1	150	13.2	3.4	45.8	2.3	15	8.7	96	148	3.6	125	23	1.3	1.7	59	7.17	88	1.4
17100483	4	7.35155279503106	81	M	Other races	72.5	0	1	1	1	0	0	1	0	0	0	13	44	4	54	35	9	29	103	72	62	10	97	97.2	36.8	12.0	161	19.7	4.16	25.0	3.2	21	9.1	92	113	5.3	138	36	1.15	2.1	103	7.12	60	11.1
14747644	4	8.03478260869565	31	M	Other races	111.1	0	1	0	0	0	0	0	0	1	0	12	95	3	48	45	1	35	118	173	103	32	93	97.2	44.0	15.7	230	12.5	4.97	20.0	4.2	13	8.5	100	113	6.2	135	25	1.23	3.1	65	7.22	26	1.1
14690283	4	8.05090909090909	93	F	Other races	61.5	1	1	0	0	0	0	0	0	1	0	15	95	2	69	44	5	34	56	135	95	16	95	97.2	25.6	8.8	55	14.6	2.79	6.5	4.1	14	9.7	88	94	4.1	128	36	1.07	2.3	52	7.43	39	2.1
15893296	4	8.87388316151203	91	F	Other races	53.6	1	1	0	0	0	0	0	1	1	0	8	69	3	58	39	9	34	48	168	98	28	95	97.2	27.2	8.6	291	19.4	2.66	79.8	2.0	15	7.7	110	137	4.8	141	17	1.11	3.6	26	7.42	83	1.8
19970491	4	11.1625514403292	55	M	WHITE	85.2	1	1	0	0	0	0	0	0	0	0	13	74	2	54	42	1	30	66	102	56	14	97	97.2	36.8	12.4	243	14.0	3.57	8.8	2.3	14	4.6	115	93	4.4	145	18	0.78	0.8	49	7.15	88	1.1
15436319	4	11.9327102803738	82	M	WHITE	128.2	0	0	0	0	0	0	1	0	0	0	14	85	4	77	51	8	36	137	120	107	16	100	97.2	35.2	11.8	107	19.5	3.75	62.8	2.5	13	7.3	102	142	4.5	133	25	1.13	4.5	56	7.23	69	1.5
11350072	1	0.145252051582649	84	M	Other races	74.3	1	0	0	0	0	0	0	0	1	0	5	54	4	40	33	7	19	90	116	66	22	100	97.3	26.0	7.6	853	17.2	3.49	21.8	2.2	13	7.9	109	126	3.5	146	31	1.2	1.2	40	7.49	92	1.9
16114379	1	0.192098092643052	75	F	WHITE	48.25	1	0	0	0	0	1	0	0	0	1	3	43	3	37	45	5	25	74	115	57	30	99	97.3	34.5	11.0	367	14.0	3.89	11.5	3.2	12	8.9	99	160	4.2	134	26	1.23	0.8	48	7.33	228	1.1
11216730	1	0.285342019543974	55	F	WHITE	66.8	1	0	0	0	0	0	0	0	0	0	2	31	4	12	20	3	14	102	125	85	26	94	97.3	24.2	8.3	307	14.1	2.62	12.5	2.9	16	8.3	105	149	4.0	139	21	0.95	1.0	32	7.42	48	1.1
13929271	1	0.362790697674419	52	F	WHITE	60.1	0	0	0	0	0	0	0	0	0	0	3	56	3	44	32	8	14	106	158	74	22	93	97.3	33.8	10.9	387	13.1	4.1	16.4	2.6	11	8.1	104	143	4.3	137	25	1.08	3.0	42	7.37	345	1.1
18175192	1	0.426282051282051	52	M	WHITE	54.0	0	0	0	0	0	0	0	0	0	1	13	117	2	72	54	2	39	83	64	54	42	97	97.3	37.7	10.1	156	12.2	3.82	6.7	2.6	2	7.4	86	124	5.4	131	61	1.12	1.19	232	7.0	85	1.1
19894790	1	0.427156549520767	85	M	WHITE	42.0	0	1	0	0	0	0	0	0	0	1	6	51	4	49	42	5	21	98	101	62	28	100	97.3	26.0	7.8	313	15.7	2.91	11.3	2.1	12	7.4	116	114	3.0	148	31	1.16	2.0	73	7.22	163	1.7
17143462	1	0.427358490566038	92	F	Other races	50.0	1	1	0	0	0	0	0	0	1	0	5	46	4	41	39	5	16	83	105	46	18	100	97.3	26.9	8.8	212	14.1	2.89	11.7	2.7	10	6.4	112	153	3.6	138	21	1.1	0.7	39	7.32	120	1.0
15248866	1	0.494545454545455	58	F	Other races	86.8	1	0	0	0	0	0	0	0	0	0	8	32	3	44	29	2	29	54	119	66	15	100	97.3	24.9	9.2	165	12.1	2.6	13.5	2.5	9	8.8	81	96	2.4	108	23	1.56	1.9	43	7.32	61	1.5
17393801	1	0.505022831050228	86	M	WHITE	71.3	1	0	0	0	0	0	1	0	0	0	5	36	2	39	28	7	9	74	114	57	22	95	97.3	34.9	11.8	438	12.1	3.69	12.2	3.5	13	8.6	102	128	4.8	134	30	1.2	1.5	56	7.3	18	1.4
15784702	1	0.582278481012658	61	F	WHITE	90.0	1	0	0	1	1	0	0	0	0	1	12	95	4	71	52	7	33	127	136	86	27	100	97.3	40.1	13.1	316	13.6	4.38	29.5	3.8	18	7.0	109	581	4.2	141	17	1.03	5.6	50	7.11	92	1.2
17523078	1	0.594594594594595	78	M	WHITE	68.5	1	0	0	0	0	0	0	1	1	0	11	87	2	61	56	4	32	88	97	55	13	100	97.3	29.2	8.9	185	15.0	2.63	6.9	2.6	12	8.5	108	105	3.9	141	27	1.18	1.0	48	7.34	42	1.2
12323108	1	0.599140401146132	67	M	WHITE	85.6	0	1	0	0	0	0	1	0	0	0	8	82	3	70	53	10	31	110	123	86	29	95	97.3	32.4	9.9	349	15.9	3.92	13.1	2.7	17	8.8	87	142	5.0	130	29	1.17	2.3	64	7.25	48	1.3
15331526	1	0.631989924433249	95	F	WHITE	97.3	0	1	1	0	1	1	1	0	0	1	3	33	2	26	27	8	21	77	164	62	29	92	97.3	23.4	7.5	397	14.2	2.6	14.5	2.5	10	8.4	91	106	4.0	129	28	1.12	1.1	41	7.42	32	1.7
18527164	1	0.700471698113208	92	F	WHITE	84.3	0	1	1	0	0	1	1	0	0	1	4	48	2	36	32	8	25	94	118	65	15	100	97.3	26.8	8.0	212	17.7	2.91	7.9	3.1	15	8.8	89	129	4.8	134	45	1.22	2.4	90	7.29	173	4.9
10439781	1	0.735321100917431	70	F	WHITE	59.5	0	0	0	0	0	0	1	0	1	0	4	54	3	42	32	6	17	120	87	42	23	93	97.3	29.6	8.9	218	21.6	3.24	12.8	2.2	10	6.6	116	174	3.3	140	19	1.04	1.7	34	7.33	28	1.8
13651601	1	0.764814814814815	50	M	WHITE	59.5	1	1	0	0	0	0	0	0	0	0	7	31	3	21	23	3	19	118	89	52	19	93	97.3	25.7	8.3	216	15.2	2.67	5.1	3.7	17	7.3	111	102	3.9	140	18	1.14	3.9	36	7.3	80	1.7
12513827	1	0.876470588235294	77	F	WHITE	62.5	0	1	1	1	1	0	1	0	1	0	11	63	2	46	43	10	23	97	98	50	17	100	97.3	36.1	11.2	272	18.6	4.5	9.9	3.0	15	9.0	99	180	3.7	139	31	1.18	1.1	42	7.47	422	1.3
11522912	1	0.904545454545455	67	M	WHITE	92.6	0	0	0	0	0	0	0	0	0	0	3	12	1	26	27	5	12	91	155	94	15	99	97.3	36.1	11.7	110	17.2	3.78	8.5	3.1	15	9.3	109	91	3.6	141	21	1.09	1.3	25	7.52	170	6.0
10397451	1	1.0416	66	F	WHITE	49.85	0	1	0	0	1	0	0	0	0	1	4	47	3	23	26	4	13	98	112	72	18	89	97.3	39.9	13.3	375	13.4	4.71	12.3	4.0	10	9.3	103	146	4.1	137	25	1.26	2.0	32	7.5	61	1.0
15170006	1	1.04247104247104	91	M	Other races	106.3	0	1	1	1	0	0	0	0	0	0	4	57	2	67	42	17	24	56	82	55	23	100	97.3	30.6	9.5	259	15.6	3.1	40.2	2.7	11	7.1	104	137	4.8	135	22	1.08	1.8	36	7.38	88	1.4
16442766	2	1.06348547717842	80	M	WHITE	129.8	0	1	1	1	0	1	1	0	0	1	8	66	3	48	48	8	24	96	152	63	19	82	97.3	36.0	11.5	241	14.9	3.85	8.8	3.0	9	8.1	100	180	4.2	137	35	1.13	1.5	59	7.37	121	1.3
19561246	2	1.08791208791209	36	F	WHITE	79.8	0	1	0	0	1	0	0	0	0	0	10	68	3	31	39	1	25	94	156	99	27	92	97.3	26.7	8.3	91	16.5	2.8	19.0	1.8	10	6.8	104	117	3.5	132	29	1.05	1.3	46	7.39	100	1.7
16979454	2	1.13793103448276	26	F	Other races	93.6	0	0	0	1	0	0	0	0	0	0	3	50	3	21	31	2	13	118	113	47	14	100	97.3	17.0	9.9	116	14.0	3.34	2.7	2.0	9	7.8	117	175	4.9	141	22	0.95	0.8	37	7.37	245	1.4
19724632	2	1.15766738660907	80	F	Other races	61.7	1	1	0	1	0	0	0	1	1	0	4	65	3	44	42	7	24	109	109	78	28	93	97.3	22.4	6.9	463	19.8	2.71	28.8	2.7	22	8.0	101	68	5.2	133	16	1.06	1.2	23	7.43	110	2.8
10405463	2	1.20728744939271	88	M	WHITE	65.6	1	0	0	0	1	0	0	0	0	0	5	52	3	50	46	6	17	110	116	68	30	98	97.3	34.9	11.1	247	13.5	3.86	14.3	2.8	12	9.0	111	94	3.8	144	22	1.15	1.3	37	7.39	109	1.3
19813909	2	1.2507614213198	60	F	WHITE	39.5	0	1	0	0	0	0	0	0	0	0	12	89	4	65	47	1	23	86	95	46	25	99	97.3	40.7	14.2	197	13.8	4.23	1.0	2.7	4	8.1	79	115	4.9	119	49	1.18	1.1	111	7.23	20	1.1
17995511	2	1.28684210526316	58	M	Other races	70.0	1	0	0	0	1	1	1	0	0	1	7	26	3	32	29	5	10	82	106	71	20	100	97.3	35.5	11.7	152	13.3	3.88	12.6	3.3	13	7.6	110	107	5.1	140	24	1.01	1.2	39	7.38	213	1.2
19650793	2	1.30037313432836	91	M	WHITE	65.9	0	1	0	0	1	1	1	0	1	1	7	47	3	50	35	10	21	91	98	39	25	94	97.3	28.4	9.4	268	16.5	3.03	42.5	2.0	15	7.7	108	133	3.0	141	20	1.08	5.6	35	7.38	23	10.6
10589769	2	1.31044176706827	98	F	Other races	57.0	0	1	1	0	1	0	0	0	0	0	2	54	3	39	34	9	13	83	128	57	21	96	97.3	32.4	10.5	249	19.8	3.29	12.9	1.6	13	7.6	112	96	5.0	139	23	1.03	2.1	36	7.39	25	1.5
10259898	2	1.36776315789474	86	F	Other races	61.55	0	0	0	0	0	0	1	0	1	0	9	34	3	41	36	5	13	102	131	83	20	90	97.3	37.6	12.4	304	14.6	4.19	9.9	3.7	15	8.5	107	154	4.7	139	25	1.06	1.3	49	7.29	36	2.2
19889033	2	1.46666666666667	54	M	WHITE	115.866666666667	0	0	0	0	1	1	0	0	0	1	5	49	4	33	42	2	14	85	139	86	15	95	97.3	42.0	13.8	195	14.0	4.57	13.7	3.2	10	8.9	101	118	4.7	141	40	1.21	1.1	70	7.35	90	1.4
12726148	2	1.47794117647059	56	F	WHITE	115.8	1	1	0	0	0	0	1	0	0	0	9	59	3	51	43	3	22	120	141	90	28	92	97.3	38.1	12.6	272	14.6	4.14	2.6	2.3	16	7.3	111	162	3.7	138	20	1.1	4.0	60	7.11	106	1.1
11742505	2	1.48203125	72	F	Other races	87.25	0	0	0	1	0	1	1	0	0	1	6	33	3	43	25	6	19	94	98	77	31	94	97.3	37.6	11.6	128	17.8	3.67	12.3	3.5	10	8.6	90	97	3.9	140	51	1.15	1.0	81	7.39	84	1.1
17928698	2	1.58075117370892	77	M	Other races	67.5	1	1	0	0	1	0	1	0	0	0	3	57	3	49	37	10	15	97	115	83	25	95	97.3	40.9	12.8	213	14.4	4.38	14.9	2.8	17	8.8	105	115	3.8	141	24	1.11	3.2	36	7.42	94	1.3
11025341	2	1.66312849162011	94	M	WHITE	64.1	0	1	1	0	0	0	0	0	0	0	3	46	4	40	40	7	15	106	148	91	22	88	97.3	31.9	10.0	179	16.1	3.94	10.8	2.8	12	8.0	110	103	3.2	149	34	1.07	2.6	52	7.41	53	1.7
10801437	2	1.67685589519651	87	F	WHITE	70.3	1	0	0	0	1	0	0	0	0	0	2	26	3	42	29	11	19	97	116	56	26	96	97.3	25.9	8.7	229	16.8	2.81	26.3	3.2	11	7.8	112	105	3.3	143	26	1.11	2.5	49	7.31	65	1.2
12476201	2	1.68871595330739	32	M	Other races	70.2	0	1	0	0	0	0	0	0	0	0	2	30	3	19	21	2	11	86	135	68	18	98	97.3	23.7	7.4	257	14.1	2.66	35.4	2.4	11	8.5	102	111	6.0	139	26	1.44	2.2	46	7.34	251	1.9
17243724	2	1.9746192893401	81	F	Other races	47.0	1	1	0	1	1	0	0	0	0	0	7	84	4	73	54	9	29	87	147	67	20	99	97.3	20.8	6.7	197	12.7	2.09	13.4	2.9	13	8.2	106	217	5.0	139	21	1.14	1.4	34	7.4	219	1.1
17819251	2	1.99245283018868	77	M	WHITE	89.0	0	0	1	1	1	1	1	1	1	1	3	49	2	41	34	10	19	89	146	71	33	95	97.3	40.0	11.6	212	14.0	4.24	9.0	4.3	16	9.4	87	307	5.2	144	49	1.25	0.6	120	7.2	43	1.1
12595468	3	2.24888888888889	75	F	Other races	64.3	0	1	1	1	1	0	1	0	1	0	5	56	3	43	44	9	27	99	139	54	22	94	97.3	21.9	6.9	405	16.6	2.68	21.0	3.7	15	10.1	99	314	4.8	135	25	1.14	4.2	40	7.38	22	1.3
14560913	3	2.30547945205479	66	F	WHITE	79.8	0	0	0	0	0	1	1	0	0	1	9	61	2	53	46	6	25	100	134	69	42	92	97.3	24.5	8.0	146	17.5	2.58	5.4	2.6	10	8.0	109	149	4.1	141	22	1.16	1.1	30	7.46	77	1.2
19068849	3	2.32314814814815	54	M	WHITE	80.0	0	1	0	0	0	0	0	0	0	0	8	51	4	32	40	2	16	121	122	51	21	96	97.3	30.2	10.1	108	15.9	2.92	11.2	2.4	8	6.3	128	83	3.4	148	15	1.08	2.1	35	7.23	79	2.3
11582827	3	2.37234042553191	88	F	WHITE	44.0	1	1	0	0	0	0	0	0	0	0	11	106	3	72	47	5	37	91	150	59	14	100	97.3	13.9	4.7	47	13.9	1.5	3.8	4.7	9	9.0	115	91	4.0	142	26	1.23	1.8	39	7.41	355	2.7
10645376	3	2.41920529801324	87	M	WHITE	79.6	0	1	1	1	1	0	1	0	0	0	2	42	3	32	36	9	17	101	149	84	42	91	97.3	24.6	7.9	302	18.2	3.38	19.3	3.0	11	8.3	94	115	3.2	138	38	1.32	2.0	64	7.39	44	1.4
13515178	3	2.625	57	F	Other races	60.6	0	1	1	1	1	0	1	1	1	0	6	50	2	33	32	7	18	82	118	59	18	98	97.3	22.9	7.2	148	15.7	2.51	8.5	3.8	8	7.9	109	73	4.2	137	24	1.15	1.4	40	7.36	306	1.6
16410819	3	2.76377952755905	76	M	WHITE	83.6	0	1	0	1	0	1	0	0	0	1	7	52	2	36	28	7	25	83	99	53	32	94	97.3	28.6	9.0	127	14.6	2.56	33.8	2.2	14	7.9	107	144	4.7	136	22	1.05	3.1	47	7.26	103	1.5
16560909	3	3.072	90	F	Other races	53.0	0	1	0	0	0	0	0	0	0	0	8	63	2	59	26	5	31	55	103	56	15	97	97.3	46.0	13.6	175	15.2	4.13	10.4	2.8	14	6.9	131	138	4.5	169	24	1.07	1.1	36	7.41	293	1.6
11013572	3	3.10112359550562	73	F	Other races	67.3	1	0	0	1	0	0	0	0	0	0	6	57	4	54	39	4	18	88	131	62	24	89	97.3	32.3	10.6	178	14.7	3.5	14.0	3.0	14	8.6	105	117	4.4	140	24	1.11	4.7	39	7.38	56	1.6
16571922	3	3.15793103448276	81	M	WHITE	75.45	1	1	0	0	1	0	1	0	0	0	3	38	2	34	23	6	15	96	130	75	23	97	97.3	31.9	10.0	145	19.8	3.2	4.5	2.3	14	8.6	104	194	3.7	142	32	1.23	2.0	55	7.35	39	1.9
13699799	3	3.2	51	M	WHITE	105.45	0	1	0	0	0	0	0	0	0	0	6	60	3	33	22	4	25	111	106	70	19	97	97.3	24.2	8.3	135	20.9	2.63	4.2	2.3	10	7.1	88	104	4.2	118	25	0.97	1.8	34	7.43	88	1.4
15014371	3	3.39285714285714	83	M	Other races	84.4	0	1	1	1	1	0	1	1	1	0	4	38	1	42	21	10	24	70	131	62	13	98	97.3	23.4	8.1	224	13.8	2.74	9.4	3.8	19	8.0	81	97	4.0	115	19	1.16	0.4	34	7.33	50	2.4
19742195	3	3.49737827715356	70	F	WHITE	92.1	0	1	1	1	0	0	1	0	1	0	7	76	3	46	35	14	24	82	113	60	12	92	97.3	31.1	10.7	267	19.1	3.5	7.5	2.4	15	8.1	99	174	3.0	131	19	1.01	1.7	33	7.37	48	4.0
11389801	3	3.53818897637795	63	F	WHITE	87.1	0	0	0	0	1	1	1	1	1	1	8	51	3	32	35	5	25	49	104	79	24	100	97.3	40.4	13.4	254	14.0	3.99	25.9	3.2	14	8.7	107	258	4.7	142	16	1.13	3.6	40	7.18	75	1.2
11465141	3	3.70247524752475	71	F	Other races	45.1	0	1	0	0	0	1	0	0	0	1	6	72	4	50	31	10	24	104	94	71	17	95	97.3	44.6	14.2	202	15.7	4.97	21.8	2.3	15	7.9	99	215	4.7	134	29	1.09	1.8	59	7.28	37	1.4
19500186	3	3.74415584415584	32	M	WHITE	87.5	1	1	0	0	0	0	0	0	0	0	7	80	3	36	36	5	21	121	109	80	20	94	97.3	29.0	9.6	77	14.4	2.3	16.8	3.3	13	7.1	80	71	4.9	112	22	0.92	2.6	27	7.5	51	2.9
19532801	3	3.80653594771242	79	M	WHITE	90.8	1	1	0	0	0	0	0	0	0	1	6	47	2	40	35	6	25	72	92	65	29	89	97.3	25.8	8.3	153	14.0	2.85	6.4	3.0	15	7.3	105	101	4.7	134	19	1.09	1.1	33	7.35	83	1.1
19837218	4	4.15234657039711	67	M	WHITE	89.5	0	1	0	0	0	0	0	1	1	0	7	61	4	50	45	4	20	93	122	75	27	100	97.3	31.9	9.4	277	19.7	4.13	21.2	3.1	24	8.0	104	182	3.3	141	21	1.14	6.1	35	7.36	213	1.2
19527150	4	4.428	92	M	WHITE	78.1	0	1	0	0	0	0	0	0	0	0	6	74	2	58	42	4	24	80	103	59	21	82	97.3	26.7	8.7	225	19.5	2.87	9.7	3.2	21	7.2	105	110	4.9	138	20	0.87	1.8	36	7.34	25	1.4
10321613	4	4.58407079646018	75	M	WHITE	114.4	0	1	1	1	1	1	1	0	1	1	7	58	1	50	31	10	23	96	98	57	9	100	97.3	23.1	7.3	113	21.2	2.18	4.6	2.9	13	7.6	105	93	3.9	140	31	1.04	1.8	68	7.25	177	1.7
12016463	4	4.82857142857143	47	M	WHITE	78.9	0	1	0	1	0	0	0	0	0	0	14	81	1	43	23	5	25	62	100	63	20	100	97.3	21.5	7.3	63	20.3	2.04	4.0	3.4	13	8.1	107	155	3.2	133	17	1.1	1.7	31	7.32	53	3.2
14123835	4	4.98726114649681	87	F	Other races	90.1	0	1	1	1	0	0	0	0	1	0	12	85	4	68	49	10	32	66	121	66	21	92	97.3	25.8	7.8	314	20.3	2.65	22.3	1.6	21	8.4	109	214	5.3	141	20	1.23	3.1	58	7.13	42	1.4
15911357	4	5.72769953051643	70	M	Other races	69.6	0	0	0	1	1	0	1	0	1	0	9	47	3	35	27	9	21	93	107	54	27	99	97.3	32.9	10.2	213	17.9	3.83	9.3	3.1	17	8.9	98	115	5.4	133	25	1.17	1.2	48	7.3	80	1.1
15211758	4	7.70212765957447	74	M	WHITE	95.9	0	1	1	0	0	1	1	0	1	1	5	47	2	32	19	10	24	86	97	40	21	96	97.3	22.5	7.4	235	17.6	2.47	19.5	3.2	19	9.1	94	154	4.2	135	32	1.03	1.5	53	7.37	48	4.6
19921229	4	7.875	66	M	Other races	74.6	0	1	0	0	0	0	0	0	0	1	12	78	2	67	50	4	34	88	107	75	17	97	97.3	35.9	11.6	132	13.7	3.43	11.2	3.0	15	7.7	111	119	5.7	134	16	1.0	1.8	43	7.16	139	1.2
11659054	4	8.25169491525424	76	M	WHITE	75.0	0	1	0	0	1	0	1	1	1	0	4	40	3	31	29	8	20	85	157	109	35	100	97.3	40.1	12.6	118	14.2	4.26	13.8	3.7	12	9.3	104	189	6.0	137	28	1.24	2.3	50	7.34	38	1.8
14294795	4	9.61315789473684	83	F	WHITE	77.1	0	1	1	1	0	0	0	0	0	0	6	48	4	39	36	11	22	87	100	56	17	98	97.3	22.2	7.7	76	19.6	2.31	8.4	2.1	8	7.7	107	143	3.3	135	24	1.25	1.0	33	7.46	98	1.5
18277282	4	9.62310756972112	57	M	Other races	78.2	0	1	0	0	1	0	1	1	1	0	4	43	3	33	38	3	14	117	90	61	22	100	97.3	47.6	15.8	251	13.3	4.94	17.1	3.7	15	8.2	96	176	4.6	132	22	1.07	2.9	70	7.13	46	1.1
14808365	4	9.69230769230769	61	F	Other races	62.0	1	0	0	1	1	0	0	0	0	0	14	87	4	55	40	4	32	109	126	64	35	100	97.3	35.9	10.8	169	13.8	3.64	18.4	3.8	49	8.7	89	238	5.8	140	9	0.73	20.6	29	7.08	101	1.2
15516997	4	11.2578616352201	83	M	WHITE	87.0	0	1	1	1	1	0	1	1	1	0	11	61	3	53	51	10	26	80	111	76	19	84	97.3	40.6	12.7	159	13.8	4.2	19.4	3.5	11	8.5	102	354	7.4	133	24	1.16	1.8	70	7.12	20	2.0
14408585	1	0.209395973154362	62	M	Other races	49.5	0	0	0	0	0	0	0	0	0	0	8	50	3	58	47	8	25	130	102	62	19	96	97.4	26.4	8.3	745	14.4	2.86	15.9	3.1	18	9.7	103	146	5.6	143	38	1.31	1.1	111	7.11	188	1.2
14354835	1	0.358988764044944	69	F	WHITE	60.85	0	1	0	0	0	0	0	0	0	0	11	69	3	71	49	8	26	120	111	81	38	93	97.4	28.4	8.6	356	18.6	3.36	3.1	3.0	16	7.7	110	212	4.3	135	17	1.11	4.8	27	7.38	63	1.4
19611982	1	0.382352941176471	30	F	Other races	64.0	0	0	0	0	0	0	0	0	0	0	5	60	2	42	32	1	23	97	90	43	21	94	97.4	35.4	11.0	272	16.6	3.23	9.2	3.1	7	8.7	113	73	4.0	143	29	1.25	1.9	66	7.27	34	1.0
18183841	1	0.400724637681159	67	M	WHITE	55.9	0	0	0	0	0	0	0	0	0	0	4	42	4	46	40	8	17	109	171	101	26	90	97.4	28.2	9.5	276	14.5	3.02	13.7	2.4	14	8.4	95	113	4.2	133	27	1.1	1.2	38	7.45	70	1.3
13336411	1	0.403846153846154	62	F	WHITE	53.9	0	0	0	0	1	1	1	1	1	1	5	44	3	30	34	5	15	85	138	78	27	94	97.4	35.2	11.6	624	13.5	3.38	35.7	3.8	11	8.8	94	185	4.5	131	29	1.13	2.1	47	7.38	32	1.0
14279371	1	0.425182481751825	81	M	Other races	66.4	1	0	0	0	0	0	0	0	0	0	8	47	4	64	35	10	25	122	136	80	12	93	97.4	31.9	9.9	274	16.2	3.67	1.4	2.5	20	7.3	104	68	4.3	137	14	1.03	10.7	40	7.19	162	1.1
17164516	1	0.448529411764706	70	F	WHITE	137.8	0	1	0	1	1	0	1	0	0	0	7	37	1	29	36	8	19	84	134	54	32	96	97.4	34.1	9.4	272	17.6	4.26	10.2	2.8	14	8.9	104	133	4.1	148	31	1.27	0.9	73	7.26	68	1.1
15708311	1	0.467611336032389	91	F	WHITE	57.5	0	1	1	0	0	0	0	0	0	0	6	59	1	45	34	7	21	85	87	51	21	100	97.4	32.0	9.1	494	20.5	3.45	9.1	2.3	12	9.6	110	74	4.0	148	26	1.32	1.2	57	7.29	41	1.5
15879362	1	0.529219143576826	64	M	WHITE	60.15	1	1	0	1	1	1	0	0	0	1	6	59	3	44	38	10	22	114	73	44	28	93	97.4	32.1	9.9	397	17.7	3.38	21.7	2.0	17	7.3	109	88	3.4	138	17	1.09	6.4	30	7.33	56	1.5
14675197	1	0.548571428571429	67	M	WHITE	77.8	1	0	0	0	0	0	0	0	0	0	5	77	3	45	38	3	24	117	118	81	19	99	97.4	43.1	14.3	175	12.0	4.38	11.8	2.4	13	8.2	110	116	3.0	145	21	1.02	2.6	24	7.53	184	1.5
18996386	1	0.550508474576271	62	F	WHITE	105.1	1	0	0	1	0	0	1	0	0	0	2	37	2	18	24	6	9	86	129	67	20	95	97.4	24.7	8.2	295	15.0	3.04	6.7	3.2	8	8.9	98	141	3.7	141	37	1.16	0.6	49	7.47	66	1.9
16617005	1	0.582938388625592	73	M	WHITE	62.6	0	0	0	0	1	0	0	0	0	0	3	30	2	43	35	3	20	72	135	81	13	99	97.4	37.3	12.3	211	13.6	3.83	6.8	3.8	21	8.8	97	141	3.4	136	22	1.02	2.8	32	7.44	295	1.0
13900333	1	0.588785046728972	89	M	Other races	65.7	0	0	0	0	0	0	0	0	0	1	11	48	2	44	35	5	14	77	129	67	20	99	97.4	34.7	11.1	214	15.2	4.11	14.2	2.6	14	7.5	100	122	4.1	134	24	1.19	1.1	79	7.06	139	1.7
10020786	1	0.614018691588785	86	F	WHITE	67.3	1	0	0	1	1	1	0	0	0	1	8	49	2	48	39	6	19	81	117	63	28	91	97.4	36.5	12.3	214	13.8	3.81	41.1	2.7	17	7.7	105	225	3.9	137	17	0.95	6.2	42	7.2	76	2.0
13901345	1	0.746102449888641	69	F	WHITE	57.4	0	1	0	0	0	0	1	0	0	0	13	96	3	83	54	6	32	142	116	93	24	94	97.4	37.8	11.9	449	16.0	4.2	22.3	2.6	16	6.7	110	208	4.2	139	18	0.88	2.5	31	7.36	93	1.8
16796371	1	0.748201438848921	58	F	Other races	74.3	0	0	0	0	1	0	0	0	0	0	2	31	2	25	41	3	13	77	96	63	20	100	97.4	32.6	11.4	139	13.1	4.24	8.5	3.7	1	7.3	118	79	3.0	139	16	1.09	1.4	30	7.31	187	1.2
14908858	1	0.81328125	81	M	Other races	72.9	0	1	0	1	1	1	1	0	0	1	7	26	3	43	43	7	20	87	114	70	19	99	97.4	24.7	8.2	128	21.0	2.35	12.8	2.3	7	8.3	102	257	4.8	135	25	1.08	0.9	37	7.45	135	1.4
10920348	1	0.823529411764706	51	F	Other races	35.0	0	0	0	0	0	0	0	0	0	0	11	124	4	57	42	3	36	103	87	60	31	94	97.4	28.3	9.1	68	16.2	2.89	0.9	1.9	11	7.8	115	75	3.4	149	30	1.13	1.6	51	7.36	79	1.4
13689440	1	0.847038327526133	55	M	Other races	75.8	1	1	0	1	0	0	1	0	1	0	5	57	3	32	32	5	17	111	109	53	25	96	97.4	30.6	10.0	287	15.7	3.21	17.5	3.4	12	9.1	98	174	4.0	131	32	1.04	1.3	43	7.47	442	1.2
10203444	1	0.861087866108787	86	F	WHITE	64.4	1	1	0	0	0	0	0	0	1	0	3	51	4	38	38	6	14	105	91	50	23	95	97.4	33.2	11.4	478	14.0	3.7	15.7	3.4	15	8.5	97	125	3.4	133	26	1.14	1.0	36	7.45	107	1.2
19235217	1	0.889626556016598	45	M	Other races	73.7	0	0	0	0	0	0	0	0	0	0	4	32	1	21	21	0	12	79	136	84	22	93	97.4	33.0	10.8	241	14.3	3.56	10.9	3.0	13	8.1	106	100	3.7	144	31	1.17	1.2	47	7.41	45	1.2
14334367	1	0.917333333333333	58	F	WHITE	64.0	1	0	0	0	0	0	0	0	0	0	3	46	3	30	34	3	16	93	150	69	21	100	97.4	16.8	5.2	225	13.7	1.85	13.5	2.9	15	7.8	111	99	3.3	141	20	1.1	1.1	34	7.35	168	1.2
10556002	1	0.945945945945946	63	M	WHITE	69.0	0	1	0	0	0	0	1	0	0	0	8	37	3	35	31	4	10	80	87	50	15	96	97.4	21.8	7.2	148	12.9	2.1	9.9	1.8	9	6.9	113	94	4.7	139	26	1.04	2.7	45	7.34	399	1.4
16421765	1	1.01008771929825	40	F	Other races	61.5	0	1	0	0	0	0	0	0	0	0	12	81	3	45	40	1	23	142	107	62	43	85	97.4	21.7	7.3	228	19.7	2.19	29.0	3.6	17	8.2	99	102	4.2	132	21	1.07	3.0	34	7.38	85	2.7
12234096	1	1.01408450704225	69	M	Other races	81.2666666666667	0	1	1	0	1	1	1	0	0	1	3	34	3	38	25	6	20	80	126	66	16	94	97.4	37.0	11.5	213	17.1	4.13	21.5	4.3	13	9.9	99	191	4.3	141	33	1.2	2.7	51	7.42	46	1.3
18339865	1	1.03373493975904	31	F	Other races	100.1	0	1	0	1	0	0	0	0	0	0	3	43	3	19	25	2	10	102	115	68	17	100	97.4	24.3	7.7	332	15.8	3.31	16.6	3.3	14	7.9	104	185	3.3	137	27	1.22	1.3	52	7.31	36	1.0
14146995	1	1.03664921465969	66	F	WHITE	74.7	0	1	0	0	0	0	0	0	1	0	10	72	3	60	35	9	13	64	102	46	23	94	97.4	31.9	10.7	382	16.5	3.6	28.6	2.0	18	7.9	96	86	4.4	134	23	1.06	2.8	39	7.37	45	1.7
11888962	2	1.08705882352941	70	M	WHITE	91.8	1	0	0	0	1	0	0	0	0	0	5	35	2	31	32	6	13	60	127	94	20	100	97.4	34.6	11.0	170	13.4	3.65	9.7	4.5	15	9.1	103	195	3.6	137	24	1.09	1.3	33	7.46	132	1.7
19103929	2	1.09411764705882	78	F	Other races	48.0	1	0	0	0	0	1	1	0	0	1	6	46	4	39	35	5	22	80	200	144	17	96	97.4	30.2	8.9	85	15.3	2.93	8.5	3.4	8	8.4	103	118	4.8	147	46	1.14	1.4	91	7.29	91	1.0
10427288	2	1.16225165562914	77	F	Other races	90.0	0	1	1	1	1	1	1	1	1	1	8	97	2	54	40	10	32	81	117	47	15	100	97.4	22.9	7.2	302	19.3	2.42	6.3	2.1	17	9.5	107	237	3.2	137	16	1.55	1.4	49	7.13	32	1.2
10385319	2	1.17894736842105	55	M	Other races	86.2	0	0	0	0	0	1	0	0	0	1	2	14	2	24	33	2	5	87	118	68	16	100	97.4	43.3	14.4	190	12.9	4.32	9.4	4.2	19	7.6	103	101	3.6	139	26	1.23	1.7	44	7.36	160	0.9
18775048	2	1.19414634146341	83	M	WHITE	56.9	0	0	0	1	0	0	0	0	0	0	7	100	4	56	54	8	32	101	116	60	27	86	97.4	42.2	15.2	205	14.0	4.39	18.9	3.3	20	9.4	97	177	3.7	133	20	1.24	1.7	24	7.51	431	1.0
12238622	2	1.19774436090226	88	M	WHITE	72.0	0	1	0	0	0	1	1	0	0	1	12	64	3	55	38	9	24	96	136	114	16	100	97.4	39.9	11.8	266	15.1	4.19	17.6	3.0	15	8.4	104	109	4.5	143	23	1.24	2.6	42	7.36	64	1.4
10453742	2	1.20812182741117	69	M	WHITE	74.0	0	1	1	0	0	0	1	0	1	0	8	76	3	54	47	9	30	108	113	49	27	95	97.4	33.3	10.4	197	18.7	3.47	4.4	4.1	16	9.3	108	115	4.2	138	18	1.36	2.8	48	7.16	45	1.9
15289024	2	1.22222222222222	31	M	Other races	72.8	0	1	0	0	0	0	1	0	0	0	9	42	3	23	39	1	11	106	106	69	24	97	97.4	44.0	14.3	234	15.0	5.58	13.7	3.0	19	8.5	101	95	3.0	140	23	1.04	2.5	31	7.47	142	1.2
15155821	2	1.24593301435407	64	F	Other races	53.2	0	1	0	0	1	1	1	0	1	1	7	53	2	33	24	6	18	102	127	88	17	97	97.4	35.1	10.9	418	22.4	4.43	12.0	3.1	19	8.9	86	100	3.7	129	30	1.07	2.0	42	7.45	32	1.1
14745805	2	1.25229357798165	27	M	Other races	46.5	0	0	0	0	0	0	0	0	0	0	6	88	3	37	30	4	24	134	121	81	26	94	97.4	29.6	8.7	327	17.4	3.38	38.7	1.4	12	8.0	112	817	5.7	141	25	1.1	1.7	41	7.38	182	2.4
14113248	2	1.39222222222222	85	M	WHITE	80.85	1	0	0	1	1	0	0	0	0	0	4	41	3	34	34	5	10	63	108	53	11	100	97.4	34.5	11.3	180	14.2	3.75	18.7	3.0	12	7.1	111	155	5.3	139	24	1.06	0.6	41	7.35	96	1.3
12538829	2	1.39636363636364	34	F	Other races	56.0	0	1	0	0	0	0	1	0	0	0	9	59	3	32	44	2	20	82	105	54	12	100	97.4	26.6	8.8	220	12.4	2.77	22.6	3.1	11	8.0	110	89	4.1	144	24	1.11	1.8	41	7.36	414	1.3
19442084	2	1.41742738589212	80	M	WHITE	72.4	0	1	1	0	0	1	1	0	0	1	5	50	3	44	34	9	23	115	117	82	30	95	97.4	41.9	12.3	241	20.7	5.63	19.5	3.5	15	8.7	108	174	4.3	141	21	1.19	2.2	38	7.35	57	1.9
18139479	2	1.43827160493827	80	M	WHITE	69.45	0	0	0	0	0	0	0	0	1	1	4	63	2	53	55	4	18	133	115	72	22	95	97.4	48.6	16.1	162	14.1	4.88	7.6	3.0	17	9.2	101	144	5.1	143	34	1.22	1.2	56	7.37	204	1.0
19381528	2	1.46263736263736	88	M	Other races	101.75	0	1	0	0	0	0	1	1	1	0	12	89	3	57	50	6	32	63	134	59	43	100	97.4	25.0	8.1	182	18.4	2.52	5.0	1.8	17	7.6	103	100	3.5	137	23	1.1	2.4	34	7.43	51	1.4
13336130	2	1.56262626262626	71	M	Other races	60.4	0	1	0	1	0	0	1	0	1	0	4	47	3	51	32	12	21	79	175	90	24	100	97.4	31.9	9.3	396	18.0	3.22	20.7	3.1	10	8.4	107	245	3.8	137	26	1.09	2.9	55	7.26	37	1.1
18941401	2	1.75438596491228	82	M	WHITE	87.0	0	1	1	1	0	0	0	0	0	0	9	89	4	70	48	8	28	88	150	124	24	99	97.4	21.5	6.9	228	15.4	2.29	23.6	1.4	6	7.0	105	138	7.1	135	23	1.2	2.4	44	7.33	38	1.3
14189406	2	1.77152317880795	57	M	WHITE	99.3666666666667	0	1	0	0	0	0	0	1	1	0	9	79	4	48	41	4	30	94	83	60	18	95	97.4	36.5	12.0	302	13.6	3.96	50.7	2.1	18	8.8	106	116	4.6	136	17	1.15	3.2	30	7.33	80	1.4
11636652	2	1.83058823529412	47	F	Other races	41.0	1	0	0	0	0	0	1	1	1	0	9	52	2	44	41	4	21	109	114	80	16	87	97.4	47.8	15.0	170	16.1	5.38	6.1	3.3	17	6.9	105	116	4.5	138	23	1.01	2.2	50	7.26	219	1.2
18600811	2	1.85267857142857	50	F	WHITE	83.9	0	1	0	0	0	0	0	0	0	0	9	48	2	39	33	3	24	83	109	35	13	100	97.4	42.4	14.2	224	14.6	5.19	21.5	2.8	17	8.4	113	144	3.6	147	9	1.05	10.0	23	7.17	106	1.2
19290303	2	1.90042553191489	79	F	Other races	66.2	1	1	0	0	0	0	1	1	1	0	14	77	3	63	48	7	24	68	124	67	18	100	97.4	26.0	7.4	235	20.5	2.55	20.3	2.2	16	7.9	106	94	5.0	145	34	1.11	1.7	45	7.43	139	3.2
10052769	2	1.94831460674157	78	M	Other races	104.0	1	1	0	0	1	0	0	0	0	0	4	51	2	58	38	9	17	89	153	110	19	98	97.4	31.3	10.1	356	12.2	3.18	11.9	3.3	17	8.9	105	80	4.5	139	14	1.14	1.0	23	7.41	96	1.3
14606439	2	1.96336996336996	79	M	WHITE	77.4	0	1	0	1	1	0	1	0	0	0	6	71	4	60	38	6	26	96	92	57	31	97	97.4	37.9	11.9	273	14.5	3.49	11.7	2.8	22	8.4	80	224	5.5	120	23	0.98	6.5	26	7.54	151	1.8
15517630	2	2.0293893129771	63	M	Other races	90.1	1	1	0	1	1	0	0	1	1	0	4	30	3	41	29	4	18	94	146	91	30	90	97.4	43.2	13.3	262	13.6	4.76	10.9	3.0	13	8.8	106	114	4.7	140	21	1.18	2.1	38	7.36	133	1.4
17026335	2	2.04950495049505	49	M	WHITE	68.4	0	0	0	0	0	0	0	0	0	0	2	29	2	22	24	6	13	74	147	74	12	97	97.4	30.7	9.7	101	19.6	3.61	13.3	2.5	8	8.2	111	111	5.9	139	28	1.11	2.7	42	7.43	44	2.1
18385158	3	2.10126582278481	57	M	WHITE	106.5	0	1	0	1	0	0	0	0	0	0	5	46	3	28	25	8	18	86	104	67	14	92	97.4	23.0	7.0	79	23.4	2.6	3.6	2.0	6	7.9	98	235	3.5	135	32	1.14	2.2	65	7.32	107	2.2
15050647	3	2.10748898678414	87	M	WHITE	87.0	1	1	0	0	1	0	0	0	1	0	3	45	4	37	38	6	14	114	130	85	23	99	97.4	45.9	15.2	227	14.5	4.99	11.7	2.5	16	8.7	112	74	4.1	148	27	1.09	1.7	39	7.44	207	1.3
10413295	3	2.16913580246914	51	M	Other races	90.0	0	0	0	0	0	0	0	0	0	0	11	88	2	44	41	5	22	83	92	66	18	98	97.4	33.4	11.1	81	20.5	3.38	11.2	2.2	6	7.0	110	111	3.8	137	28	0.96	0.9	45	7.44	105	1.4
18473938	3	2.23802816901408	83	F	WHITE	94.2	0	1	0	0	0	0	1	0	0	0	4	63	3	39	37	5	19	97	135	52	24	96	97.4	25.5	7.8	284	15.5	3.02	10.6	1.9	15	6.9	110	90	3.5	142	20	1.1	0.9	30	7.33	84	1.3
14399327	3	2.2621359223301	70	M	Other races	73.3	1	0	0	0	0	0	0	1	1	0	9	54	2	44	42	3	12	61	107	73	18	98	97.4	37.9	13.2	309	12.8	4.03	13.9	3.6	11	8.8	107	105	4.2	142	26	1.12	1.3	50	7.34	58	1.1
12361374	3	2.31322314049587	79	M	WHITE	78.9	1	0	0	0	1	0	0	0	1	0	5	57	4	36	42	8	17	111	119	64	25	94	97.4	43.3	15.0	121	15.0	5.14	30.2	2.1	17	7.5	105	158	4.8	137	24	1.06	1.7	53	7.23	26	1.3
14686541	3	2.35608108108108	88	F	Other races	84.0	1	1	0	1	0	0	1	0	0	0	8	67	3	41	34	6	26	95	135	68	22	98	97.4	35.4	11.6	296	13.8	3.72	18.8	3.3	16	8.5	108	143	5.2	149	24	1.13	3.1	63	7.14	161	1.0
11213912	3	2.41879432624113	80	M	WHITE	91.5	0	1	0	1	1	0	1	1	1	0	5	43	3	41	41	10	17	104	121	76	13	97	97.4	27.6	8.6	282	20.8	3.27	14.6	2.1	21	9.0	95	195	5.0	136	28	1.12	1.7	36	7.49	184	1.0
16334516	3	2.43280757097792	71	M	WHITE	64.0	1	1	0	1	0	0	1	0	1	0	13	110	4	72	53	10	29	71	86	67	21	100	97.4	23.8	6.6	317	16.8	2.91	4.0	1.6	20	6.0	114	298	4.4	141	12	0.93	3.1	25	7.26	91	9.9
13376901	3	2.43855421686747	64	F	WHITE	72.0	0	1	0	1	1	0	0	0	0	0	6	70	3	48	30	6	16	100	90	61	16	99	97.4	40.6	13.3	249	13.1	4.61	26.6	3.1	24	8.0	115	357	4.0	143	5	1.34	1.3	23	6.91	79	1.0
13647995	3	2.45466237942122	61	F	Other races	124.8	0	1	0	1	1	0	1	0	0	0	3	41	2	34	21	6	22	69	143	59	18	100	97.4	27.0	8.1	311	15.8	3.36	10.5	3.6	16	7.4	99	178	5.2	140	36	1.08	1.2	60	7.36	47	1.2
16828827	3	2.475	71	M	WHITE	56.9	0	1	1	0	0	0	1	0	0	0	9	66	3	60	44	12	34	99	77	56	32	100	97.4	22.5	7.3	160	17.0	2.55	2.7	3.7	16	8.4	99	79	6.3	136	23	1.16	3.2	31	7.48	154	2.0
11505288	3	2.49931972789116	94	F	WHITE	42.5	0	0	0	0	1	0	1	0	0	0	9	44	3	44	42	5	20	105	83	60	25	97	97.4	37.2	11.7	147	12.9	3.72	18.4	3.2	17	9.1	102	166	4.1	140	24	1.2	5.8	58	7.25	28	1.2
12405540	3	2.51796875	70	M	WHITE	65.65	0	1	0	0	0	0	0	0	1	0	15	91	2	84	42	13	26	113	107	54	29	97	97.4	38.6	12.9	128	14.5	3.34	9.2	2.2	17	6.9	95	84	3.9	121	15	0.99	5.8	27	7.32	49	2.8
16664249	3	2.53548387096774	84	M	WHITE	82.9	1	1	0	1	1	0	1	0	1	0	4	57	3	45	38	7	13	106	97	59	16	90	97.4	40.7	13.5	124	13.1	4.26	18.9	2.8	14	8.7	99	142	4.2	132	24	1.1	2.2	39	7.35	112	1.0
16848220	3	2.58143459915612	54	M	Other races	64.4	0	0	1	1	1	0	0	0	1	0	4	28	3	18	26	7	16	93	170	90	17	95	97.4	24.0	7.7	237	16.2	2.56	11.3	1.6	9	8.6	97	76	3.7	136	30	1.21	2.7	44	7.44	61	1.3
14497427	3	2.63283582089552	81	M	WHITE	98.3	0	1	1	1	0	0	0	0	0	0	4	44	3	52	26	14	20	103	99	56	22	93	97.4	40.3	12.4	335	15.4	4.51	14.4	3.3	25	7.9	108	169	5.6	141	16	1.12	3.0	28	7.34	209	4.7
14908132	3	2.784	80	M	WHITE	92.0	0	1	1	1	1	1	0	0	0	1	6	58	3	51	27	14	23	113	124	59	24	95	97.4	31.1	10.3	250	15.4	3.16	13.7	2.8	19	8.4	97	176	3.3	131	18	1.21	1.2	25	7.46	77	1.5
17963938	3	2.84705882352941	78	F	Other races	47.0	0	1	0	0	0	1	0	0	0	1	13	86	4	64	46	5	24	67	113	55	20	98	97.4	30.5	9.9	102	16.6	3.44	16.4	2.2	12	6.5	106	179	3.1	136	23	1.09	1.6	46	7.29	259	1.1
15120755	3	2.90202429149798	81	M	WHITE	71.4	0	0	0	1	1	0	1	0	1	0	6	54	4	55	36	8	31	100	110	80	31	93	97.4	25.6	8.7	247	18.0	2.67	16.8	4.4	22	12.6	92	284	4.1	134	37	1.37	1.4	48	7.48	32	4.2
13388094	3	2.90376569037657	38	F	Other races	52.9333333333333	0	1	0	0	0	0	0	0	0	0	11	73	3	39	45	1	26	107	76	48	15	100	97.4	29.5	8.8	239	20.2	3.11	18.6	2.8	13	8.5	103	106	5.0	138	25	1.1	1.7	52	7.28	50	1.4
11242316	3	2.92481203007519	59	M	WHITE	119.0	0	1	0	0	0	0	1	0	0	0	8	49	3	44	36	3	23	128	108	77	23	95	97.4	44.5	14.8	266	14.2	4.4	18.2	3.2	14	7.8	99	177	5.1	134	22	1.07	1.7	43	7.29	122	2.2
18437407	3	3.03157894736842	65	M	Other races	71.4	0	1	0	0	0	0	0	0	0	0	10	50	2	50	38	7	18	63	93	61	11	95	97.4	20.8	6.9	95	17.0	2.14	8.4	3.9	14	8.8	106	119	5.8	134	19	1.14	2.1	39	7.27	40	1.8
17454346	3	3.03225806451613	59	M	WHITE	71.5	0	1	0	0	0	0	0	0	0	0	9	71	4	59	25	4	31	81	112	67	11	93	97.4	26.1	8.6	62	16.6	2.25	7.0	3.4	9	8.0	99	140	5.3	129	24	1.16	2.2	48	7.31	22	2.0
17920350	3	3.094	57	F	WHITE	74.2	0	1	0	0	0	0	0	0	0	0	13	60	3	45	41	4	23	103	90	46	15	97	97.4	22.8	7.5	100	22.0	2.49	24.8	3.0	17	8.4	107	105	3.6	138	21	1.22	1.0	38	7.34	40	3.2
19830951	3	3.15428571428571	87	F	Other races	50.3	0	0	1	1	1	0	1	0	0	0	4	45	3	36	24	12	15	63	123	43	17	99	97.4	26.8	8.4	210	14.8	2.78	11.8	4.2	26	9.0	106	163	4.5	144	21	1.12	2.3	30	7.43	113	1.0
18948896	3	3.29136690647482	71	M	Other races	94.5	0	1	1	1	0	0	1	0	0	0	5	31	2	38	27	12	19	77	138	73	22	100	97.4	40.9	13.2	139	16.1	5.0	12.1	3.9	11	8.2	106	188	3.9	140	22	1.08	1.2	45	7.3	125	1.1
12394964	3	3.32935779816514	76	F	WHITE	58.7	1	1	0	1	0	1	1	1	1	1	13	75	4	70	45	9	45	61	104	83	17	86	97.4	27.5	8.2	218	20.7	3.13	9.7	2.3	25	7.9	86	57	6.1	123	24	1.04	3.5	66	7.15	30	4.8
14074579	3	3.34494773519164	66	F	WHITE	65.5	1	1	0	1	0	0	0	0	1	0	9	77	3	52	40	6	30	111	92	51	23	74	97.4	28.2	9.2	287	13.1	3.09	17.1	2.6	34	9.0	88	184	6.5	127	17	1.21	5.4	50	7.12	26	1.2
10840816	3	3.35514705882353	80	M	Other races	89.0	1	1	0	0	0	0	1	0	1	0	5	34	4	27	30	6	16	97	138	66	25	98	97.4	28.4	9.2	136	17.7	3.48	17.4	1.7	13	8.3	106	196	3.2	143	31	1.14	1.0	40	7.43	53	1.2
16269633	3	3.39495798319328	79	M	WHITE	80.0	1	0	0	0	0	0	0	0	0	0	5	62	4	53	49	5	25	64	106	52	12	100	97.4	27.6	9.6	119	15.6	3.06	8.4	3.5	11	8.0	108	126	3.8	142	24	1.06	2.0	37	7.41	252	1.2
17348393	3	3.52468619246862	87	F	WHITE	43.85	0	1	1	0	1	0	1	0	0	0	7	55	2	59	28	8	30	75	151	44	21	87	97.4	29.8	10.7	239	15.7	3.16	22.4	4.3	22	9.1	83	128	4.2	123	26	1.24	1.8	45	7.35	61	1.6
16431163	3	3.57299270072993	79	M	WHITE	89.15	1	1	0	0	1	0	1	0	0	0	5	56	3	41	28	4	23	111	127	69	13	96	97.4	31.0	9.7	411	15.6	3.13	57.9	3.0	20	8.2	109	183	4.4	144	27	1.15	1.9	43	7.33	105	1.5
12391461	3	3.57608695652174	81	M	Other races	51.9	1	1	0	0	0	0	1	0	1	0	5	43	3	45	24	13	20	88	107	68	19	95	97.4	25.5	8.5	92	14.1	2.59	6.8	3.2	14	7.7	100	105	3.0	138	30	0.95	2.1	45	7.41	21	1.9
15190587	3	3.66620689655172	70	M	Other races	49.0	0	1	0	0	0	0	0	0	0	0	7	82	3	69	40	4	30	75	163	89	22	100	97.4	35.9	12.0	145	11.8	3.29	10.1	2.9	15	8.6	107	132	3.0	143	23	1.12	1.0	28	7.51	265	1.1
13648534	3	3.87	73	M	WHITE	97.5	1	0	0	0	0	0	1	0	0	0	9	53	3	65	35	6	24	62	84	55	22	100	97.4	32.4	11.2	110	14.6	3.59	17.0	2.2	18	7.7	110	134	4.4	143	25	0.95	3.8	66	7.17	136	1.3
13845707	3	3.89746192893401	82	M	WHITE	90.0	0	1	0	0	0	1	1	0	0	1	4	60	3	55	33	8	30	89	85	52	20	94	97.4	33.8	10.5	394	33.1	3.97	88.8	3.5	16	9.9	102	102	6.4	138	21	1.31	2.0	42	7.33	49	1.9
18930992	3	3.91875	82	M	WHITE	73.8	0	1	1	0	0	0	1	1	1	0	8	60	3	58	47	9	34	76	120	36	33	91	97.4	43.0	13.3	176	15.4	4.63	14.6	4.0	14	9.6	100	188	4.6	135	21	1.06	2.6	46	7.29	123	3.3
12952223	4	4.28359788359788	91	F	WHITE	64.7	0	1	0	0	0	0	1	0	0	0	6	88	3	62	46	6	28	99	105	49	30	100	97.4	29.9	9.0	189	16.2	3.39	31.1	2.7	23	9.2	87	188	4.5	135	32	1.08	2.2	46	7.44	66	1.1
11542052	4	4.42361111111111	43	F	WHITE	59.7	0	0	0	1	0	0	1	1	1	0	7	36	2	30	26	7	18	93	161	89	10	94	97.4	24.0	7.8	144	16.3	2.65	13.4	2.8	18	7.8	105	177	4.5	141	19	0.96	1.3	30	7.4	92	1.4
12187678	4	4.52857142857143	67	M	WHITE	81.0	0	0	0	1	0	0	0	1	1	0	6	50	2	41	35	7	20	68	110	64	14	98	97.4	33.8	11.0	42	16.1	4.2	16.7	3.3	20	8.6	100	188	3.5	136	22	1.12	3.4	29	7.47	26	1.5
13111843	4	4.94347826086957	74	F	WHITE	57.1	0	1	1	0	1	0	0	0	1	0	8	88	1	54	37	6	34	80	110	49	16	100	97.4	17.9	5.6	69	16.6	1.81	8.3	3.5	10	8.0	115	129	4.9	138	24	1.04	3.9	41	7.38	421	2.5
18252574	4	4.94752066115703	68	M	WHITE	90.0	1	1	0	0	0	0	0	1	1	0	14	91	4	73	44	3	34	56	97	69	16	99	97.4	42.0	15.3	242	12.7	4.72	19.5	3.3	15	8.2	105	204	3.7	139	23	1.1	4.4	45	7.29	85	1.2
11929373	4	5.37068965517241	65	M	WHITE	68.0	0	1	0	0	0	0	0	0	0	0	14	132	4	72	53	2	35	96	98	45	29	96	97.4	31.4	10.1	174	13.1	3.04	8.0	2.5	25	7.0	104	261	3.8	141	10	0.78	5.3	27	7.15	59	1.5
15192208	4	5.45103448275862	92	M	WHITE	78.6666666666667	0	1	1	0	1	0	0	0	0	0	10	76	3	66	41	7	29	88	101	90	15	69	97.4	42.4	13.6	145	12.3	4.09	14.5	3.8	16	9.2	103	107	3.7	147	34	1.14	1.7	70	7.27	83	1.1
13270489	4	5.5607476635514	32	F	Other races	57.35	0	0	0	0	0	0	0	0	0	0	13	76	4	47	36	0	29	76	169	108	10	100	97.4	27.9	9.6	107	14.5	3.23	6.6	3.7	14	9.2	101	99	3.4	139	28	1.2	2.9	44	7.4	52	1.0
13976907	4	5.64606741573034	76	F	WHITE	56.0	0	1	1	0	1	0	1	0	1	0	7	71	3	52	36	9	28	133	115	95	23	82	97.4	24.4	7.7	178	17.0	2.59	19.5	2.8	21	7.6	99	122	3.8	133	15	1.1	0.9	27	7.34	79	2.9
16067831	4	5.89583333333333	74	M	WHITE	83.6	0	1	1	0	0	1	1	1	1	1	8	51	2	53	42	8	34	65	100	45	19	94	97.4	20.9	7.0	240	13.5	2.38	13.7	2.9	17	7.6	104	156	4.6	139	18	1.02	1.5	40	7.26	95	1.3
19509454	4	5.91263157894737	75	M	Other races	108.233333333333	0	1	0	1	0	0	1	0	1	0	9	54	3	48	27	10	30	99	105	50	18	100	97.4	30.1	9.5	190	14.5	3.25	10.6	3.9	17	8.0	105	174	6.8	136	21	1.14	0.6	63	7.11	318	1.1
17725106	4	5.91794871794872	93	F	WHITE	64.7	0	1	1	1	1	0	1	0	0	1	5	72	1	52	30	9	24	54	157	81	13	99	97.4	30.8	10.5	273	15.5	3.69	10.5	3.7	23	10.2	101	99	6.0	137	19	1.08	2.4	34	7.34	96	1.7
16731711	4	6.04757709251101	79	M	Other races	102.4	0	1	1	0	1	1	1	1	1	1	9	42	3	39	44	8	25	76	112	50	26	100	97.4	42.8	14.1	227	15.8	4.29	11.8	3.1	15	7.8	104	172	3.6	149	27	1.09	2.6	45	7.37	281	1.4
15158531	4	6.09428571428571	69	F	Other races	46.7	0	1	1	1	0	0	0	0	0	0	11	77	3	50	35	7	20	86	124	75	22	100	97.4	33.6	10.0	140	16.8	3.97	15.2	2.3	20	8.4	127	357	4.0	163	19	1.25	2.3	38	7.29	32	1.2
19556965	4	6.11327433628319	69	F	Other races	45.0	0	0	0	1	0	0	0	1	1	0	8	85	3	68	47	7	28	66	63	23	17	100	97.4	26.7	7.9	226	18.4	2.98	28.9	2.4	38	6.3	93	426	3.7	135	10	0.83	19.1	29	7.11	184	1.4
13030379	4	6.25352112676056	76	M	Other races	76.4	0	1	1	1	1	0	0	0	0	0	11	78	4	58	39	8	33	119	119	77	18	94	97.4	27.5	8.3	71	15.9	2.91	2.9	3.5	22	10.6	98	199	5.2	141	26	1.42	4.1	58	7.24	33	1.4
17585582	4	6.41121495327103	93	M	WHITE	140.866666666667	0	1	1	0	0	0	1	1	1	0	8	92	2	51	32	9	35	57	88	58	20	93	97.4	35.4	11.1	107	17.2	3.86	4.8	3.4	12	8.8	96	105	4.8	132	26	1.21	1.1	56	7.29	42	1.7
11410426	4	7.1625	68	M	Other races	98.2	0	1	1	1	0	1	1	0	1	1	7	52	2	32	28	9	22	60	142	69	17	97	97.4	35.9	11.5	128	19.5	3.67	12.8	3.3	17	8.7	100	180	4.9	137	20	1.04	2.2	34	7.37	218	1.7
12982754	4	7.45030674846626	44	M	WHITE	83.1	0	1	1	1	0	0	0	0	0	0	5	60	4	36	25	3	25	110	116	69	27	95	97.4	25.1	7.8	163	17.2	3.09	8.1	2.5	27	6.6	105	238	5.5	136	11	1.0	0.9	24	7.24	87	1.7
15798025	4	7.548	66	F	WHITE	52.3	1	1	1	0	0	0	0	0	0	0	8	72	3	55	39	8	27	115	105	73	19	100	97.4	22.6	7.4	100	17.0	2.27	9.7	2.0	17	7.4	107	87	3.4	136	14	0.95	2.1	31	7.26	333	2.1
19680325	4	8.16049382716049	59	F	Other races	48.75	0	1	0	1	0	0	1	0	0	0	15	124	4	85	52	8	43	105	94	45	23	97	97.4	23.7	7.9	162	23.8	2.36	8.3	3.2	22	7.0	107	103	4.1	141	14	0.94	8.6	37	7.19	64	3.2
12254325	4	9.07286821705426	85	M	Other races	72.1	0	0	0	0	0	0	1	0	1	0	6	45	3	44	30	7	25	86	87	50	29	96	97.4	29.7	9.7	129	16.4	3.11	3.4	3.3	27	9.7	87	101	5.3	130	31	1.15	3.5	45	7.44	63	1.2
16331805	4	10.0846153846154	57	M	WHITE	74.7	0	1	1	0	0	0	0	0	0	0	8	60	1	46	35	7	30	87	132	58	14	100	97.4	19.6	6.9	39	15.7	2.45	4.3	3.0	12	7.5	108	124	5.7	132	20	0.98	2.4	45	7.23	113	2.2
16613161	4	11.453125	52	F	Other races	70.0	0	1	0	0	0	0	1	0	0	0	17	120	4	69	49	3	40	95	102	62	35	60	97.4	27.5	7.5	128	22.7	3.04	17.6	3.6	20	8.9	103	21	7.0	143	22	1.22	9.3	92	6.95	56	3.0
12133655	4	12.9980263157895	75	M	WHITE	64.0	0	1	0	1	0	0	1	0	1	0	5	63	3	43	28	9	27	96	133	73	33	94	97.4	41.6	13.4	152	16.6	4.82	18.6	2.2	20	7.9	104	102	4.1	136	18	0.9	2.3	36	7.34	162	2.1
17549038	3	2.50841121495327	57	M	WHITE	123.7	0	0	0	0	0	1	1	0	0	1	5	30	2	34	30	3	27	87	144	97	19	91	97.47	60.4	19.1	107	15.5	5.05	6.1	3.7	17	8.9	95	117	4.9	143	35	1.2	1.3	80	7.23	81	1.2
13698358	1	0.119426751592357	56	F	WHITE	48.8	0	0	0	0	0	0	0	0	0	0	5	31	3	37	40	2	22	103	95	61	18	98	97.5	26.5	7.7	628	13.1	2.63	21.5	2.1	8	8.9	100	124	4.3	138	30	1.05	1.0	62	7.3	84	1.5
12246707	1	0.195708154506438	87	F	Other races	40.0	1	0	0	0	1	0	0	0	1	1	6	51	4	55	41	12	18	83	129	69	24	85	97.5	37.1	10.5	233	15.6	4.31	12.1	2.3	7	8.5	91	136	3.7	138	38	0.96	2.6	40	7.57	45	1.0
15567127	1	0.209606986899563	37	M	WHITE	102.05	1	0	0	0	0	0	0	0	0	0	10	66	3	37	33	4	21	76	78	34	12	100	97.5	24.1	7.9	687	18.9	2.69	8.0	2.0	18	7.6	103	47	9.5	135	29	0.76	2.0	46	7.46	44	1.4
12988418	1	0.258168316831683	91	M	WHITE	63.8	0	0	0	0	0	0	0	0	0	0	4	59	3	54	50	4	19	75	141	65	15	100	97.5	31.8	10.9	404	14.2	3.61	13.2	2.3	14	7.9	107	88	4.3	140	29	1.1	0.7	39	7.46	164	8.6
12046458	1	0.267857142857143	83	M	WHITE	60.0	0	1	0	0	0	0	1	0	1	1	10	65	3	57	37	13	26	76	67	40	17	100	97.5	26.2	8.2	252	17.1	2.94	5.1	2.4	13	7.7	99	139	3.3	133	28	1.05	2.4	43	7.4	173	1.5
10763166	1	0.318394648829431	42	F	Other races	91.7	1	0	0	1	1	0	1	0	1	0	8	66	3	41	46	5	22	126	160	99	14	80	97.5	30.0	10.0	299	16.5	3.35	13.0	3.1	12	9.0	103	301	4.1	139	29	1.17	1.9	51	7.34	220	1.1
17651398	1	0.31858407079646	71	M	Other races	93.4	1	0	0	0	0	0	0	0	0	0	3	16	3	35	29	3	11	70	135	84	21	100	97.5	34.0	11.5	339	15.1	4.05	12.7	3.2	11	7.5	111	139	4.0	137	20	1.06	0.8	33	7.38	102	1.1
18519121	1	0.328222996515679	59	F	WHITE	68.1	0	0	0	0	0	0	0	0	0	0	15	130	3	71	42	1	32	92	119	58	22	96	97.5	28.5	9.6	287	17.9	3.2	24.2	2.1	13	7.6	103	172	4.3	132	21	1.06	2.7	39	7.33	107	1.8
18047349	1	0.331958762886598	82	F	WHITE	70.0	1	0	0	1	0	0	0	0	0	0	7	34	2	50	37	5	21	99	110	42	16	91	97.5	31.6	10.3	388	13.5	3.5	8.6	2.9	16	8.3	102	160	3.6	137	23	1.09	5.1	46	7.29	76	1.1
13684752	1	0.356540084388186	84	M	WHITE	89.2	1	1	0	1	1	0	0	0	1	0	5	73	2	62	32	9	27	72	53	33	19	100	97.5	20.3	11.7	237	13.9	3.64	21.8	2.7	17	8.0	105	119	4.2	111	24	1.05	0.9	46	7.3	59	1.1
19801351	1	0.387301587301587	79	M	WHITE	90.0	0	0	0	0	0	0	1	0	1	1	9	72	3	53	47	5	20	117	114	79	22	100	97.5	26.7	9.9	189	15.7	3.32	11.3	2.4	15	7.3	102	176	3.9	141	35	1.02	3.1	48	7.46	77	1.3
19650110	1	0.401179245283019	73	M	WHITE	76.8	1	0	0	0	1	0	0	0	0	0	6	62	3	50	40	5	20	113	78	59	29	82	97.5	22.5	7.3	424	19.7	2.53	27.6	1.9	15	8.6	90	75	4.1	133	32	1.05	1.4	45	7.45	51	1.4
12589336	1	0.439393939393939	74	F	WHITE	83.0	1	0	0	0	0	0	0	0	0	0	4	38	3	53	34	9	19	100	131	65	26	91	97.5	34.2	10.3	396	14.9	3.76	22.3	4.0	15	8.9	101	167	4.4	138	27	1.19	1.8	53	7.3	120	1.1
12676048	1	0.512996389891697	92	M	WHITE	56.0	1	0	0	1	0	0	0	0	0	0	3	37	4	51	38	13	16	98	132	78	27	100	97.5	29.1	9.4	277	16.4	3.33	13.0	2.8	12	8.7	102	222	3.8	137	28	1.18	3.4	32	7.52	125	1.3
19344311	1	0.532710280373832	90	M	WHITE	74.1666666666667	1	0	0	0	0	0	0	0	0	0	9	61	4	47	40	4	24	111	84	51	20	95	97.5	40.8	13.0	107	13.4	4.04	1.2	2.7	13	8.3	111	182	4.4	138	19	1.04	5.0	53	7.15	443	1.2
19579988	1	0.551569506726457	61	M	WHITE	85.85	0	0	0	0	0	0	1	0	0	0	2	25	2	34	40	5	7	99	110	77	20	99	97.5	36.9	12.4	223	13.1	3.87	14.6	2.5	10	7.5	118	134	4.0	148	23	1.1	1.3	35	7.42	86	1.5
12810752	1	0.553086419753086	86	F	Other races	50.65	0	0	0	0	0	1	1	0	1	1	5	43	2	44	42	7	21	59	127	78	14	99	97.5	30.5	8.8	324	17.6	3.66	13.8	2.9	10	8.5	100	131	5.7	138	30	1.18	1.4	46	7.41	193	1.4
15447386	1	0.57029702970297	72	M	WHITE	70.8	0	1	0	0	0	0	1	0	0	0	3	51	3	42	30	10	19	95	86	59	20	100	97.5	34.2	10.3	303	16.6	3.51	12.9	2.1	10	8.4	109	117	3.3	139	23	1.09	0.9	37	7.41	130	1.3
10240923	1	0.600374531835206	52	M	WHITE	74.85	0	1	0	1	0	0	0	0	0	1	3	52	3	34	27	9	17	125	147	86	20	98	97.5	39.3	13.4	267	13.5	4.88	13.2	2.6	14	12.0	100	277	5.7	134	29	1.39	1.8	64	7.25	81	1.2
10740917	1	0.624390243902439	27	F	WHITE	34.7	0	1	0	0	0	0	0	0	0	0	6	61	3	34	44	1	17	126	127	95	18	99	97.5	34.0	11.5	369	13.2	3.91	9.1	2.7	15	8.6	107	111	3.5	150	34	1.22	1.0	47	7.46	107	1.0
14867461	1	0.635103926096998	67	F	Other races	87.3	0	1	0	1	1	1	1	0	1	1	4	62	3	39	26	7	23	99	127	83	19	96	97.5	33.0	10.1	433	15.6	4.19	12.4	3.5	15	9.4	97	205	4.6	140	30	1.24	2.1	54	7.33	68	1.2
16258874	1	0.663705583756345	72	F	WHITE	62.1	0	1	0	0	0	0	1	0	0	0	2	47	3	42	28	13	16	99	100	65	20	97	97.5	38.7	12.5	394	14.2	4.61	26.4	3.0	14	8.5	104	165	4.0	137	30	1.15	1.8	56	7.31	88	1.3
10160622	1	0.668181818181818	71	F	WHITE	104.05	0	1	1	1	0	0	1	0	1	0	6	69	4	46	40	10	32	109	95	48	18	94	97.5	30.4	9.0	176	21.3	3.89	18.0	3.2	10	7.8	84	313	4.6	131	49	1.01	1.9	78	7.39	68	1.6
14320218	1	0.70511811023622	92	M	WHITE	75.0	0	0	0	0	0	0	0	0	0	0	5	52	2	39	28	4	15	57	108	59	22	100	97.5	37.2	11.2	254	16.1	5.08	26.0	3.3	17	8.3	104	181	4.7	138	25	1.18	3.1	38	7.41	106	1.2
12867875	1	0.725146198830409	66	M	Other races	63.2	0	1	0	0	0	0	1	0	1	0	2	36	0	29	31	4	10	73	103	57	15	92	97.5	33.2	11.0	171	15.3	3.34	7.6	1.9	10	7.3	108	90	3.4	138	15	1.17	2.4	26	7.34	62	1.6
16432859	1	0.736615384615385	71	F	Other races	49.0666666666667	1	1	0	1	0	0	0	0	0	0	6	61	2	55	40	5	17	84	144	89	22	98	97.5	38.2	11.9	325	16.8	4.78	4.7	3.3	19	8.9	109	461	3.5	146	22	1.24	2.3	27	7.51	67	1.2
15769068	1	0.74207650273224	72	M	WHITE	104.3	1	0	0	0	1	1	0	0	1	1	5	48	3	39	34	4	23	108	120	75	17	86	97.5	38.2	11.3	183	14.0	4.24	2.8	3.2	10	8.3	96	138	4.7	139	33	1.15	0.9	67	7.31	79	1.1
14718093	1	0.76551724137931	74	M	WHITE	64.65	0	1	0	0	0	0	1	1	1	0	2	36	2	48	31	7	20	91	91	56	26	98	97.5	25.7	8.0	232	25.3	3.22	4.5	1.8	21	7.9	103	105	5.5	137	43	1.06	0.8	64	7.42	48	1.5
19091570	1	0.781395348837209	76	F	Other races	75.0666666666667	1	1	0	0	0	0	0	0	0	0	13	77	4	61	48	6	31	133	105	67	20	97	97.5	30.5	9.4	387	15.6	2.78	7.0	2.5	14	7.3	111	173	3.8	136	19	1.09	7.3	55	7.13	109	1.2
14730232	1	0.825641025641026	63	M	Other races	81.1333333333333	1	0	0	0	1	0	0	0	0	0	9	32	4	37	34	3	16	102	119	87	21	94	97.5	35.9	11.8	234	15.3	3.56	11.1	2.7	12	7.7	98	109	3.9	133	24	1.12	3.3	58	7.24	38	1.1
17269743	1	0.83982683982684	84	F	WHITE	79.0	0	0	1	0	1	1	1	0	0	1	4	65	3	45	39	8	20	86	77	64	20	93	97.5	27.6	8.6	231	18.1	2.88	8.9	2.2	6	7.4	108	77	4.4	145	38	1.08	1.0	56	7.42	71	4.8
15983568	1	0.84221635883905	91	F	WHITE	42.0	0	0	0	1	0	1	1	0	1	1	11	85	4	70	55	9	30	133	118	82	16	97	97.5	26.4	8.1	379	15.2	2.49	20.6	2.4	8	7.8	118	108	3.4	147	23	1.02	1.1	43	7.32	69	1.2
16948106	1	0.842543859649123	85	F	Other races	88.9	1	1	0	1	1	0	0	0	0	0	2	54	3	50	43	5	26	73	148	63	18	100	97.5	29.8	9.1	456	17.3	3.05	12.6	2.5	16	7.7	103	202	4.4	135	21	1.08	1.7	30	7.45	296	1.9
10850048	1	0.896086956521739	47	M	WHITE	68.2	0	1	0	0	0	0	0	0	0	0	3	39	2	30	26	0	10	105	105	75	15	94	97.5	33.5	10.3	230	13.8	3.88	9.8	1.8	11	8.9	98	98	4.4	136	28	1.28	1.4	50	7.33	159	1.4
17526126	1	0.946987951807229	91	M	WHITE	74.2	1	0	0	0	0	0	0	0	0	0	8	68	4	48	46	5	19	104	138	91	21	100	97.5	39.5	11.9	249	18.8	3.72	11.8	2.4	13	7.9	115	132	3.4	148	21	1.16	2.2	23	7.56	179	1.5
10903614	1	1.00606060606061	92	F	WHITE	45.0	0	1	0	0	1	1	1	0	0	1	3	45	2	39	41	6	19	116	114	86	37	98	97.5	34.1	10.5	231	17.1	4.05	6.8	2.9	18	8.8	102	133	4.0	146	26	1.19	2.8	43	7.38	46	1.3
11461930	1	1.02377622377622	68	F	WHITE	75.0	0	0	0	0	1	0	0	0	0	0	8	51	3	42	41	8	16	93	72	45	22	95	97.5	28.3	8.5	286	16.3	3.28	59.8	2.5	19	9.0	100	223	4.0	137	23	1.26	1.5	37	7.39	42	1.3
19812418	1	1.03880597014925	84	F	WHITE	72.2	1	0	0	0	1	1	1	0	1	1	3	41	3	29	35	6	19	102	145	81	15	96	97.5	25.5	7.4	201	16.1	2.77	11.9	3.9	15	8.3	107	296	4.0	139	21	1.05	1.4	39	7.31	102	2.3
15784986	2	1.09461077844311	58	F	WHITE	57.2	0	0	0	0	0	0	0	1	1	0	12	67	3	50	42	3	21	131	119	99	18	100	97.5	24.8	8.1	167	21.1	2.27	18.1	1.6	17	7.3	109	124	2.6	146	23	1.04	2.3	33	7.44	37	2.4
13013058	2	1.11428571428571	85	M	Other races	113.0	1	1	0	0	1	0	0	0	1	0	3	20	3	39	40	6	12	75	130	70	16	95	97.5	39.4	13.1	126	13.2	4.04	8.0	3.9	13	7.6	100	99	3.7	136	23	1.16	2.6	41	7.37	402	1.4
13782006	2	1.1533180778032	61	F	WHITE	69.6	1	1	0	0	0	1	0	1	1	1	5	73	3	58	41	4	23	104	96	67	16	99	97.5	33.1	9.9	437	14.5	4.07	6.5	2.9	6	6.5	96	160	4.7	128	27	1.09	2.7	64	7.25	95	1.8
13317644	2	1.19333333333333	72	F	Other races	86.0	1	0	0	0	1	0	0	0	0	0	10	70	3	60	41	4	22	113	89	53	14	100	97.5	35.8	11.6	210	13.3	3.89	13.9	2.8	15	8.9	105	132	3.2	143	22	1.06	0.9	37	7.37	168	1.2
18861496	2	1.19964912280702	69	M	WHITE	64.8	1	1	0	0	0	0	1	0	1	0	5	90	3	53	46	4	29	136	130	81	44	96	97.5	45.2	13.5	855	20.1	5.28	71.1	2.7	19	8.3	101	92	5.5	133	21	1.16	1.6	51	7.21	87	1.5
19205925	2	1.228125	71	F	WHITE	122.466666666667	1	1	0	0	1	0	0	0	0	0	3	44	2	33	29	5	16	119	115	79	20	94	97.5	44.6	14.4	256	14.3	4.74	9.7	3.0	16	8.0	99	98	3.4	135	25	1.28	2.5	58	7.24	95	9.0
12246903	2	1.24137931034483	80	F	WHITE	60.0	0	0	1	1	0	0	0	0	0	1	7	70	3	72	38	10	30	43	139	45	19	97	97.5	28.7	8.7	261	14.9	3.02	21.1	2.6	23	9.3	104	389	5.1	136	13	1.24	7.3	34	7.18	64	1.3
14857360	2	1.30485436893204	65	M	Other races	75.0	1	1	0	0	0	0	0	0	0	0	2	43	3	32	39	2	15	90	178	83	23	100	97.5	38.4	11.6	206	13.4	4.12	12.7	3.7	15	9.1	99	144	4.2	138	29	1.24	1.3	60	7.31	172	1.1
17606502	2	1.3109243697479	64	M	WHITE	48.0	0	1	0	0	1	0	0	0	1	0	2	69	3	55	36	5	24	167	193	117	30	90	97.5	25.3	8.5	119	16.8	2.4	5.0	2.7	13	8.0	105	490	4.5	129	17	1.28	0.8	31	7.33	165	0.9
15366600	2	1.34351145038168	76	F	WHITE	48.65	0	1	0	0	1	0	0	0	1	0	11	99	3	73	39	9	20	106	117	58	16	98	97.5	34.5	10.9	131	18.3	3.34	3.3	2.0	20	7.7	104	99	4.5	134	18	1.09	2.8	36	7.29	40	2.3
13762124	2	1.34395161290323	65	F	WHITE	50.5	0	1	0	0	0	0	1	0	0	0	6	50	3	53	38	5	24	78	133	84	18	100	97.5	32.9	10.4	248	19.6	3.53	11.6	3.0	19	9.5	100	92	2.8	137	20	1.14	1.8	33	7.37	146	1.4
11583420	2	1.42434782608696	82	M	Other races	62.9	0	0	0	0	1	0	1	1	1	0	9	29	2	29	32	7	9	85	132	69	19	100	97.5	24.0	7.5	115	15.8	2.46	9.6	2.2	8	8.1	99	163	4.5	135	31	1.15	2.2	51	7.4	25	1.4
10229323	2	1.43419689119171	53	F	WHITE	54.0	0	0	0	1	0	0	0	0	0	0	2	46	3	15	26	2	7	93	147	86	14	95	97.5	37.9	12.2	193	12.5	3.78	11.7	2.8	11	8.8	104	99	4.4	141	31	0.86	1.2	48	7.41	35	0.9
12857645	2	1.45379310344828	56	M	WHITE	97.3	1	1	0	0	0	0	0	0	0	0	10	33	3	43	31	1	17	72	95	49	19	85	97.5	31.4	10.5	290	14.0	3.19	8.8	3.7	12	7.3	111	90	4.9	137	21	1.17	2.2	59	7.14	64	1.1
18802280	2	1.45583756345178	81	M	WHITE	104.65	0	1	1	0	0	0	1	0	0	1	5	63	2	50	43	9	16	134	74	35	11	85	97.5	52.0	17.0	197	14.5	4.89	10.5	3.4	18	9.2	102	149	4.9	140	33	1.17	2.1	35	7.58	36	1.2
18985537	2	1.47247706422018	92	M	WHITE	65.6	1	1	0	1	1	0	0	1	1	0	11	71	3	47	43	7	34	113	96	56	20	85	97.5	39.9	10.4	763	19.1	4.9	50.8	2.3	16	8.8	126	140	6.4	158	17	1.31	4.7	34	7.29	49	1.3
18282953	2	1.47936507936508	72	M	WHITE	78.9	0	1	0	0	1	0	0	0	0	0	13	87	4	75	47	9	35	70	118	69	15	100	97.5	22.5	7.3	189	15.7	2.34	22.6	2.8	11	7.5	108	139	4.6	141	24	0.92	0.9	37	7.41	67	1.3
16254738	2	1.49191919191919	19	M	Other races	65.6	0	0	0	0	0	0	0	0	0	0	4	47	4	28	34	0	19	92	114	72	24	100	97.5	23.5	7.6	198	14.6	2.7	19.9	3.7	9	8.4	119	198	3.4	141	22	0.94	2.9	42	7.31	260	1.4
15830739	2	1.49747899159664	91	F	Other races	57.1	1	1	0	0	0	0	0	0	0	0	13	101	4	76	45	6	32	85	148	79	16	99	97.5	47.2	14.5	119	12.6	4.83	6.9	2.8	19	8.5	108	130	4.3	146	27	1.21	2.7	43	7.39	80	1.6
14835889	2	1.51836734693878	92	F	Other races	68.0	0	1	0	0	0	0	1	0	0	0	3	65	3	55	28	12	22	102	103	56	22	100	97.5	23.0	6.5	392	22.5	2.38	28.0	1.5	18	7.5	108	82	3.4	143	18	1.14	1.6	37	7.29	55	1.3
17697755	2	1.55036496350365	78	M	WHITE	87.0	0	1	0	0	1	0	1	1	1	0	11	57	2	40	37	6	11	87	108	73	18	94	97.5	26.8	8.7	137	14.7	2.47	11.4	2.1	9	7.2	101	135	3.6	134	30	1.07	2.3	46	7.4	47	1.7
19830593	2	1.55229357798165	51	M	WHITE	158.9	1	1	0	1	0	1	0	0	0	1	4	18	4	36	18	5	14	89	169	88	21	87	97.5	33.6	11.4	109	14.8	3.44	11.0	3.3	15	8.1	104	242	3.7	141	29	1.01	1.6	42	7.44	74	1.1
13875890	2	1.55256797583082	64	F	Other races	66.0	1	0	0	0	0	0	0	0	0	0	2	27	3	38	25	2	9	84	98	56	13	100	97.5	35.9	12.1	331	12.6	4.0	14.4	2.5	23	8.7	103	192	3.3	141	21	1.19	1.5	28	7.46	479	1.2
15171726	2	1.56623376623377	88	M	WHITE	71.7	0	1	1	1	1	1	0	0	0	1	6	52	2	58	25	16	21	70	127	45	17	99	97.5	30.6	10.1	154	14.6	3.27	13.2	2.5	12	7.3	110	160	3.8	141	21	1.07	1.2	34	7.38	37	1.2
10976461	2	1.57009345794393	90	F	WHITE	81.25	0	0	0	0	0	0	0	0	0	0	5	40	3	33	25	5	9	89	115	64	17	100	97.5	41.7	13.5	107	14.3	4.49	15.4	3.8	11	8.7	110	176	3.8	140	29	1.14	2.1	50	7.35	43	1.2
10226912	2	1.5710843373494	74	M	Other races	86.4	1	1	0	0	0	1	1	0	0	1	14	50	3	74	42	6	20	49	75	54	21	91	97.5	47.7	15.9	249	15.2	4.73	26.9	2.8	20	8.1	106	158	5.3	140	22	1.09	1.5	52	7.22	78	1.6
10069423	2	1.5716814159292	82	M	WHITE	80.1	0	1	0	0	0	0	0	0	0	0	10	68	3	47	30	6	17	80	97	47	13	95	97.5	37.0	11.7	113	17.4	4.04	7.1	2.6	14	8.2	113	53	3.9	149	31	1.17	0.7	52	7.37	51	1.0
17399434	2	1.60553633217993	91	F	WHITE	50.0	0	1	0	0	0	0	0	0	1	0	6	58	3	56	36	5	18	83	139	125	18	100	97.5	39.5	12.5	289	15.1	4.19	19.6	2.9	15	8.1	106	162	4.4	138	18	1.24	2.6	43	7.24	37	1.4
10014702	2	1.66451612903226	69	F	WHITE	82.6	0	0	0	1	1	0	1	0	1	0	6	24	3	31	28	7	11	76	109	69	0	91	97.5	35.9	11.7	310	14.4	3.92	15.4	3.9	11	9.3	104	481	4.1	138	23	1.14	1.4	41	7.38	43	1.8
19191389	2	1.78301886792453	67	F	WHITE	153.85	0	1	1	0	1	1	1	0	0	1	2	55	2	36	32	6	20	121	105	70	17	96	97.5	40.8	11.8	212	15.6	4.33	7.5	2.8	15	8.4	94	117	5.7	130	50	1.2	1.2	83	7.37	63	2.2
17533774	2	1.78767123287671	68	F	WHITE	68.2	1	1	0	0	1	1	0	1	1	1	10	72	3	47	37	8	20	111	111	85	25	91	97.5	21.2	6.9	146	18.6	2.0	12.4	2.2	14	8.5	99	96	3.5	135	23	1.3	1.8	39	7.38	29	2.7
11943609	2	1.87159090909091	81	M	WHITE	59.2	0	1	1	0	1	1	1	0	0	1	4	65	3	53	44	9	27	79	96	59	32	93	97.5	39.6	11.2	264	17.0	4.29	22.3	3.0	14	8.7	94	124	4.7	144	39	1.09	1.8	67	7.36	62	4.5
10461415	2	1.87894736842105	77	M	WHITE	63.4	0	1	0	1	1	0	0	0	0	0	8	53	3	60	53	6	30	124	103	82	32	94	97.5	23.4	7.1	152	19.9	2.57	9.8	2.6	13	7.8	105	200	3.6	138	11	1.09	2.2	21	7.35	20	1.7
14323503	2	1.87990196078431	59	M	WHITE	80.0	1	1	0	0	1	0	1	0	1	0	4	23	2	29	23	4	10	53	106	67	15	90	97.5	40.2	13.7	204	15.0	4.14	15.1	3.4	14	7.8	110	108	3.6	138	21	1.08	1.2	30	7.43	91	2.1
18061894	2	1.96024844720497	76	F	WHITE	76.5	0	1	0	1	0	1	1	1	1	1	7	64	2	57	38	8	36	74	141	52	26	97	97.5	42.4	11.9	322	18.5	4.16	32.6	3.4	9	9.8	104	149	6.4	137	32	1.39	1.6	102	7.08	37	3.0
18464758	2	1.98238993710692	97	F	WHITE	45.4	0	0	0	0	1	1	1	0	1	1	7	77	2	53	52	11	28	104	144	81	19	97	97.5	31.2	9.5	159	17.9	2.89	7.9	3.1	13	8.3	107	130	3.6	144	31	1.17	2.7	45	7.42	106	1.2
19755374	2	2.00634920634921	44	M	Other races	95.3	0	0	0	0	0	0	0	0	0	0	6	26	2	20	29	3	11	75	101	65	24	100	97.5	33.3	10.8	126	14.9	3.81	12.2	2.7	17	7.7	102	71	4.5	135	24	1.09	0.9	46	7.31	63	1.3
12588462	2	2.00780487804878	65	M	Other races	65.4	1	1	0	1	0	0	0	0	0	0	7	45	2	40	37	9	19	100	156	86	14	100	97.5	31.8	10.9	205	16.7	3.52	9.0	3.8	20	9.8	106	214	4.6	141	20	1.23	5.3	32	7.39	178	1.4
15117991	2	2.01959459459459	80	F	WHITE	75.5	0	0	1	1	0	1	1	0	1	1	8	91	3	49	46	9	27	107	97	34	11	94	97.5	32.9	10.7	296	20.1	3.3	14.8	2.3	15	9.0	97	94	5.4	133	23	1.11	1.3	47	7.31	72	1.8
18611519	2	2.03451776649746	94	F	WHITE	51.1	0	1	0	0	1	0	1	0	1	0	3	57	2	44	33	8	18	112	94	73	24	99	97.5	37.6	12.1	197	15.0	3.69	11.6	3.8	19	9.1	97	140	4.5	138	29	1.1	1.3	34	7.52	67	1.0
17926701	2	2.04011627906977	48	M	WHITE	103.75	0	0	0	0	0	0	0	0	0	0	4	18	4	26	30	1	11	71	125	91	19	100	97.5	39.8	13.6	172	13.1	4.33	11.8	3.4	13	8.4	110	142	4.2	143	22	1.19	1.7	35	7.39	91	1.4
17182076	2	2.05767441860465	85	F	Other races	54.0	0	1	0	1	0	1	0	0	0	1	4	78	4	50	47	6	28	91	166	76	13	96	97.5	38.9	11.3	215	14.6	3.88	26.5	2.6	12	9.3	115	322	4.8	155	37	1.21	3.1	64	7.35	34	1.2
10698487	3	2.10830324909747	53	M	Other races	132.0	1	1	0	1	1	0	0	0	0	0	2	63	3	38	42	4	14	113	133	80	26	98	97.5	44.0	15.1	277	14.4	4.65	19.5	3.6	19	8.2	103	220	5.2	136	16	1.24	2.1	29	7.34	174	2.6
15909117	3	2.11372549019608	94	F	WHITE	47.6	0	1	1	0	0	0	1	0	1	0	4	60	4	44	39	8	22	81	123	91	17	99	97.5	26.0	8.2	306	17.1	3.28	14.3	2.5	14	7.5	112	83	4.6	142	14	1.17	2.9	24	7.37	44	4.6
15953943	3	2.11885245901639	85	F	WHITE	51.1	0	0	0	0	0	0	1	0	1	0	2	52	3	39	38	5	15	79	100	22	24	99	97.5	28.9	9.3	244	16.7	2.91	17.0	3.0	12	8.8	108	127	4.0	139	31	1.2	0.8	84	7.15	73	6.7
15910113	3	2.13913043478261	61	M	Other races	74.3	1	1	0	0	0	0	0	0	0	0	6	24	2	30	27	2	7	76	146	94	22	100	97.5	33.9	11.8	138	11.7	3.89	11.3	3.0	20	9.4	101	102	3.7	146	25	0.77	2.8	31	7.5	27	1.2
17844820	3	2.16923076923077	71	M	WHITE	126.2	0	1	1	1	1	0	1	1	1	0	8	48	3	41	45	6	26	65	79	44	17	99	97.5	35.7	11.7	273	13.2	4.05	14.6	2.9	14	8.0	99	285	4.3	133	25	1.04	1.3	54	7.26	256	1.1
13488246	3	2.23636363636364	92	F	Other races	77.0	1	1	0	0	0	0	0	0	1	0	9	60	4	70	47	5	22	90	74	35	19	100	97.5	36.3	11.6	132	15.1	3.78	9.7	2.8	14	6.1	113	144	5.2	139	20	1.03	3.8	34	7.35	161	1.3
18999384	3	2.23833333333333	85	M	WHITE	84.0	1	1	1	1	0	0	1	0	0	0	3	38	2	35	23	10	17	100	91	69	20	99	97.5	47.0	15.7	180	18.4	4.93	8.3	3.8	14	9.5	98	136	4.4	137	27	1.18	1.4	45	7.39	44	1.6
14759576	3	2.24978165938865	51	M	WHITE	144.5	1	0	0	1	0	0	0	0	0	0	6	54	3	47	29	2	20	97	128	57	28	99	97.5	35.1	11.7	229	14.1	3.93	21.4	3.4	11	7.9	104	329	7.3	132	25	1.1	2.5	56	7.23	149	1.4
14716782	3	2.26586826347305	83	M	WHITE	88.6	0	1	1	1	1	0	0	0	0	0	7	77	4	40	32	7	23	104	152	74	28	97	97.5	30.0	9.4	167	15.4	3.26	9.8	2.2	14	8.8	106	80	4.0	146	32	1.15	0.7	47	7.42	74	1.1
10459786	3	2.37538461538462	87	M	Other races	59.1	1	0	0	0	1	0	0	1	1	0	4	50	3	40	34	7	19	71	165	54	17	94	97.5	33.5	11.1	130	16.1	3.61	18.3	3.0	9	7.5	113	128	4.0	143	23	1.1	2.2	49	7.26	21	1.2
11931381	3	2.40266666666667	74	M	WHITE	113.7	0	1	1	1	0	0	0	0	1	0	8	101	3	60	43	8	29	74	98	65	25	100	97.5	39.9	12.5	150	15.6	4.33	12.6	2.9	16	8.3	106	153	3.9	145	29	1.11	2.3	53	7.33	92	4.6
13594875	3	2.40740740740741	22	M	WHITE	76.1	0	0	0	1	0	0	0	0	0	0	6	25	3	22	39	1	16	71	116	92	18	98	97.5	41.8	14.7	189	12.6	4.73	17.2	4.3	18	9.1	95	174	4.4	134	24	1.19	2.2	35	7.43	153	1.5
18239313	3	2.40779220779221	86	M	WHITE	74.25	0	1	0	1	0	0	1	0	0	0	9	98	2	74	54	6	33	78	128	75	28	98	97.5	33.8	11.6	154	13.5	3.54	12.7	2.9	15	8.6	100	120	5.5	140	46	1.16	0.8	148	7.07	361	2.9
10039708	3	2.42138364779874	48	F	Other races	50.9333333333333	1	1	0	0	0	0	1	1	1	0	8	65	3	38	27	4	24	76	81	43	18	99	97.5	31.0	9.8	159	16.9	3.35	6.7	2.6	14	6.4	120	145	2.8	142	11	1.13	3.4	25	7.22	52	1.1
10109956	3	2.42735042735043	62	F	Other races	84.8666666666667	0	1	1	1	1	0	1	1	1	0	8	55	3	44	42	9	25	0	142	72	15	83	97.5	24.9	7.7	234	13.6	2.62	7.2	3.0	18	7.7	97	244	4.3	137	26	1.07	1.5	43	7.38	93	1.1
19203667	3	2.47887323943662	81	M	Other races	103.0	1	1	0	0	1	0	0	0	0	0	9	67	3	69	50	6	20	98	106	50	18	100	97.5	43.7	14.2	142	12.8	4.65	3.5	2.2	13	7.0	112	98	4.5	142	19	1.12	1.8	39	7.31	338	1.2
16145255	3	2.53891050583658	71	F	WHITE	118.0	1	1	0	0	0	0	0	0	0	0	14	80	3	62	44	6	32	103	127	54	10	100	97.5	26.1	8.7	257	23.9	2.63	9.5	3.6	18	8.1	84	145	5.1	129	32	1.03	3.2	46	7.43	46	1.3
10347675	3	2.61989528795812	57	F	WHITE	48.5	1	0	0	0	0	0	0	0	0	0	3	32	3	32	32	2	8	104	115	85	15	100	97.5	30.2	10.1	191	12.6	3.28	14.1	3.4	11	8.5	107	137	4.6	140	21	1.0	1.6	31	7.43	391	1.3
14324214	3	2.62674418604651	87	M	WHITE	57.5	1	1	0	0	0	0	0	0	0	0	6	62	1	45	42	7	19	61	126	82	15	100	97.5	33.3	11.6	86	13.5	3.55	5.9	3.8	17	8.8	102	131	3.7	137	27	1.1	2.4	35	7.49	77	1.2
15469139	3	2.62676056338028	80	F	WHITE	69.0	1	0	0	0	1	0	0	0	0	0	9	54	3	53	39	4	17	90	149	83	28	100	97.5	39.6	13.0	142	14.6	4.2	14.2	3.0	16	8.0	103	274	3.9	137	19	1.04	2.4	29	7.42	108	1.2
15240836	3	2.63551401869159	60	M	Other races	89.4	0	1	0	1	0	0	0	0	0	0	5	60	3	43	45	3	18	82	103	58	33	100	97.5	30.8	10.9	214	13.0	3.66	25.0	1.7	15	8.0	101	294	4.5	136	22	1.13	3.4	44	7.29	133	1.1
16929472	3	2.66101694915254	85	M	Other races	110.333333333333	0	1	1	1	1	1	1	0	0	1	9	59	3	52	39	12	27	134	119	70	19	99	97.5	44.0	13.2	177	17.9	4.86	18.8	2.3	11	8.9	107	287	5.7	145	29	1.23	3.9	67	7.27	34	1.5
15446359	3	2.68310810810811	88	M	WHITE	87.5	0	0	1	1	1	0	1	0	1	0	8	53	2	44	28	10	26	63	96	26	15	100	97.5	32.2	9.7	148	17.2	3.31	8.2	3.5	13	8.4	111	148	4.0	141	22	1.07	1.7	35	7.39	383	1.3
10550799	3	2.72537313432836	75	F	WHITE	49.0	1	1	0	0	0	0	1	0	0	0	3	66	3	46	36	7	27	91	126	67	26	95	97.5	25.1	7.9	201	16.0	2.92	5.6	3.2	14	8.5	103	99	4.1	134	20	1.15	1.5	34	7.35	244	1.6
10453833	3	2.78947368421053	78	M	WHITE	83.3	0	1	1	1	0	0	1	0	1	0	7	52	3	58	40	9	25	87	103	78	18	100	97.5	26.0	8.5	209	22.2	3.03	10.4	3.4	14	8.2	92	269	2.9	131	29	1.08	1.4	35	7.53	121	3.0
15729702	3	2.90438596491228	64	M	Other races	74.3	0	0	0	0	0	0	1	0	1	0	6	40	2	40	34	6	22	74	86	62	15	100	97.5	30.6	11.0	114	16.3	3.63	10.1	2.1	14	7.2	93	139	2.2	128	23	1.02	2.4	26	7.56	138	1.4
15297415	3	2.92822299651568	66	M	Other races	81.4	0	0	0	0	1	0	1	0	1	0	6	58	2	54	39	10	26	118	126	62	12	100	97.5	34.0	10.5	287	16.0	3.31	7.8	2.8	14	9.5	93	87	4.5	128	36	1.21	0.9	97	7.16	57	1.0
11246402	3	2.95	74	F	Other races	73.85	0	0	1	0	0	1	1	0	0	1	9	62	3	53	34	9	18	125	161	76	24	100	97.5	30.0	8.8	208	18.5	3.5	7.5	1.8	11	6.7	114	98	4.7	142	28	1.06	2.4	84	7.11	41	1.1
12828031	3	3.02781065088757	79	F	Other races	75.5	0	1	1	1	0	0	1	0	0	0	3	62	1	36	33	8	24	61	138	56	17	99	97.5	31.7	10.7	169	16.3	3.48	7.8	3.9	19	8.1	112	97	3.6	150	30	1.13	1.1	67	7.24	62	2.2
13866385	3	3.04255319148936	66	M	Other races	93.5	1	1	0	0	0	1	0	0	0	1	5	26	2	37	27	3	17	62	122	85	18	97	97.5	43.3	13.9	141	14.0	4.29	18.1	3.6	11	7.9	112	95	5.1	143	24	1.01	1.8	47	7.32	147	1.1
18505436	3	3.192	65	F	WHITE	98.2	0	0	0	0	0	0	0	0	1	0	10	27	2	36	37	5	18	73	108	71	7	95	97.5	43.5	14.3	75	15.7	4.37	1.8	3.6	10	8.5	103	117	4.4	139	28	1.19	1.3	61	7.29	44	1.0
19506489	3	3.21943319838057	76	M	WHITE	83.9	0	1	1	1	0	1	1	0	0	1	11	54	3	58	42	11	31	102	68	33	20	100	97.5	30.0	9.0	247	14.2	2.95	15.5	2.9	13	7.9	101	112	5.7	139	31	1.13	2.3	83	7.15	26	1.3
13913890	3	3.29210526315789	33	F	Other races	78.0	0	1	0	0	0	0	1	0	0	0	5	80	3	36	29	1	20	128	114	57	42	96	97.5	26.5	8.6	152	15.5	3.04	9.6	2.3	20	7.2	98	100	4.0	132	19	0.98	2.2	31	7.39	113	1.4
15230667	3	3.33088235294118	68	M	Other races	126.4	0	1	0	1	1	0	1	1	1	0	7	31	1	38	29	5	19	80	141	61	14	98	97.5	39.4	13.5	136	14.5	4.5	19.1	3.7	10	8.2	107	135	4.8	141	29	1.37	2.9	48	7.37	302	1.4
12510330	3	3.34265734265734	27	M	Other races	119.0	0	1	0	0	0	0	0	0	0	0	11	49	4	31	43	1	24	132	99	51	22	87	97.5	51.5	16.8	286	13.5	5.67	13.9	2.9	11	8.0	119	166	3.1	142	16	0.66	4.2	38	7.02	533	1.1
18078839	3	3.5277027027027	78	M	Other races	58.0	0	0	0	1	0	0	0	0	0	0	9	93	3	59	47	6	31	89	187	79	15	100	97.5	30.9	9.6	296	17.8	3.83	8.7	2.9	19	9.5	93	204	3.6	137	20	1.29	1.4	36	7.34	102	1.1
16834971	3	3.54933333333333	73	M	Other races	70.0	1	0	0	0	1	0	0	0	1	1	6	58	4	59	45	11	20	110	109	60	25	91	97.5	38.0	12.1	150	15.0	4.1	10.9	2.8	14	7.7	107	88	5.2	138	25	1.08	2.4	46	7.33	74	1.0
15441487	3	3.5504132231405	98	M	WHITE	90.4	0	1	1	0	1	0	1	0	1	0	9	72	2	70	33	14	25	81	85	48	25	100	97.5	23.4	7.5	121	20.7	2.88	9.7	2.6	21	7.0	99	120	4.6	136	19	0.95	2.3	33	7.34	35	1.9
15377392	3	3.55714285714286	52	F	WHITE	94.25	0	1	1	1	1	0	1	0	0	0	8	59	4	31	26	6	21	78	105	45	16	100	97.5	34.3	9.9	112	17.1	3.92	2.3	3.4	14	9.6	107	118	3.3	139	27	1.52	2.3	33	7.5	416	1.4
10913302	3	3.60612244897959	34	M	WHITE	75.6	0	1	1	0	0	1	1	1	1	1	3	44	3	33	27	8	21	124	112	92	24	100	97.5	25.6	8.0	343	20.1	2.63	17.4	3.4	13	9.1	103	95	5.6	136	24	1.1	3.4	60	7.19	42	1.1
17707918	3	3.63208556149733	59	M	Other races	187.4	0	1	1	0	0	0	1	0	0	0	19	97	4	56	56	9	26	101	98	60	24	91	97.5	34.5	9.5	187	18.4	3.66	7.8	3.3	14	9.1	93	86	5.1	138	39	1.21	1.4	102	7.17	29	5.3
10954764	3	3.772	67	M	WHITE	96.6	0	1	1	1	1	0	0	0	1	0	9	55	3	55	40	12	25	85	127	50	20	97	97.5	33.0	10.3	350	15.4	3.45	6.4	1.9	23	5.7	102	170	2.6	136	16	0.86	9.9	28	7.35	136	1.2
15593351	3	3.7816091954023	71	F	WHITE	85.9333333333333	0	1	0	1	0	1	1	0	0	1	5	56	3	25	33	6	20	110	151	69	29	99	97.5	30.4	9.2	174	20.1	3.14	12.1	2.5	17	8.2	91	203	4.8	135	30	1.07	1.8	41	7.46	149	1.4
16574411	3	3.8	88	F	WHITE	55.3	0	1	1	1	0	0	0	0	1	0	7	60	2	43	39	9	28	73	151	50	21	96	97.5	28.5	9.0	127	13.8	3.01	16.6	3.0	13	8.1	109	211	4.4	138	23	1.24	1.3	46	7.29	41	1.3
19440249	3	3.98297872340426	31	M	WHITE	72.4	0	1	0	0	0	0	0	0	0	0	10	62	2	29	14	3	26	118	102	55	16	100	97.5	14.2	5.1	94	22.4	1.58	15.9	3.1	16	6.8	102	201	4.3	135	26	1.0	5.5	54	7.27	40	2.1
12350277	4	4.09615384615385	65	M	WHITE	123.7	0	1	1	1	0	0	1	0	0	0	10	74	4	44	46	8	32	76	116	76	22	84	97.5	30.7	9.8	130	19.1	3.4	17.8	2.5	15	8.3	109	155	4.7	139	21	1.18	1.2	49	7.22	67	2.2
10823358	4	4.13064516129032	57	M	Other races	70.5	0	1	0	0	0	0	0	0	0	0	15	66	2	53	35	10	25	88	84	32	20	100	97.5	28.3	9.3	186	21.6	2.74	22.6	2.2	12	8.9	102	226	7.6	130	18	1.18	3.9	37	7.28	63	2.5
17207751	4	4.18461538461538	81	F	WHITE	84.6666666666667	0	1	0	0	1	0	1	0	1	0	6	43	2	37	36	11	20	108	116	78	41	91	97.5	23.8	8.2	65	15.9	2.55	11.8	3.7	20	8.7	99	146	3.9	139	24	1.06	1.5	37	7.4	61	1.5
19298732	4	4.2504	66	F	Other races	104.3	0	1	1	1	1	1	1	0	0	1	5	44	2	29	22	7	19	105	135	71	13	92	97.5	27.9	8.8	250	20.3	3.21	11.7	3.6	11	11.2	92	135	4.8	132	36	1.35	1.8	58	7.39	81	2.3
10236326	4	4.31574803149606	69	M	Other races	80.0	0	1	0	0	1	0	1	0	1	1	10	64	3	52	49	8	33	87	137	78	18	94	97.5	27.5	8.7	254	16.9	3.01	15.3	3.6	21	8.3	101	160	4.3	135	18	1.13	1.6	36	7.29	200	1.4
11573811	4	4.39731543624161	63	M	WHITE	109.6	0	1	0	0	0	0	0	0	0	0	7	60	3	43	32	5	21	104	114	79	19	95	97.5	20.2	6.5	149	21.6	2.0	15.4	2.4	12	7.8	105	124	3.9	137	22	1.05	2.5	47	7.25	56	1.9
10846482	4	4.60526315789474	91	F	WHITE	79.9	0	1	1	1	1	0	1	0	1	0	11	64	4	53	42	8	21	61	95	55	20	98	97.5	34.6	10.5	114	16.4	3.75	8.2	2.8	14	7.4	100	142	3.2	135	20	1.07	2.4	29	7.44	123	1.2
12116314	4	4.66470588235294	33	F	Other races	110.45	0	0	0	0	0	0	0	0	0	0	10	40	3	30	39	0	15	139	169	104	47	99	97.5	43.3	14.2	153	14.2	4.81	14.0	2.2	20	7.6	114	116	4.2	146	14	1.15	6.4	45	7.09	283	1.2
15019807	4	4.67899159663866	88	M	WHITE	111.35	0	1	1	0	0	0	1	0	0	0	8	70	2	63	33	9	34	62	126	58	11	95	97.5	23.4	7.6	119	15.7	2.32	7.9	3.1	18	9.3	93	106	5.7	130	28	1.18	1.0	45	7.34	146	1.0
16436954	4	4.6969696969697	88	F	Other races	60.6	0	0	0	0	1	0	1	0	1	0	9	63	3	56	36	10	31	76	136	27	20	100	97.5	26.7	8.9	297	16.5	2.96	29.5	1.4	20	7.4	98	102	4.4	139	24	0.98	1.1	25	7.49	114	1.4
13278854	4	4.7328	93	F	WHITE	63.8	0	1	1	1	0	0	1	0	1	0	6	70	2	46	37	12	18	111	88	55	27	98	97.5	26.5	8.5	125	20.8	3.1	6.3	2.5	15	7.8	102	203	4.2	133	28	1.16	2.0	39	7.45	160	1.9
18392880	4	4.76223175965665	46	M	Other races	68.0	0	1	0	0	0	0	0	0	0	0	13	92	3	65	37	0	32	81	121	69	14	97	97.5	40.1	14.5	233	13.0	4.59	15.5	4.1	22	8.5	64	121	2.4	128	59	0.86	1.6	72	7.51	95	1.0
12904224	4	4.84936170212766	77	F	WHITE	68.65	0	1	1	1	1	0	0	0	0	0	6	56	3	50	34	13	22	100	113	60	20	100	97.5	26.2	7.9	235	19.9	3.12	14.5	1.9	19	7.1	98	79	6.2	130	17	1.02	0.9	33	7.31	50	1.5
16311983	4	4.88312101910828	65	M	WHITE	74.75	1	1	0	0	0	0	1	0	1	1	3	64	4	33	28	6	16	69	137	98	17	99	97.5	27.3	8.6	314	18.2	2.63	11.7	2.7	27	9.0	95	123	4.7	135	17	1.24	7.0	29	7.34	161	2.0
18544264	4	4.9990099009901	78	M	Other races	66.5	1	0	0	1	0	0	0	1	1	0	9	34	2	31	36	8	18	92	102	88	23	79	97.5	46.0	13.7	101	18.0	6.14	10.3	3.0	5	9.1	102	119	3.9	140	32	1.18	1.5	68	7.3	38	1.2
13790647	4	5.11578947368421	79	M	Other races	103.6	1	1	0	1	1	0	1	0	1	0	12	48	1	50	42	8	19	85	148	93	21	100	97.5	31.8	9.9	152	20.2	3.26	8.2	2.2	16	8.4	104	124	5.1	147	37	1.15	2.3	74	7.29	32	1.3
11173428	4	5.12842105263158	82	F	WHITE	70.0	0	1	1	0	0	0	1	0	1	0	8	75	3	49	38	8	27	85	95	34	18	98	97.5	27.9	8.8	95	19.2	2.43	17.1	2.2	15	7.6	99	111	5.6	136	20	1.02	1.2	34	7.34	54	1.1
19810100	4	5.25	78	F	WHITE	62.0	1	1	0	0	0	0	0	0	0	0	7	65	2	49	35	6	21	97	103	43	14	92	97.5	23.2	7.7	72	17.0	2.07	9.8	2.1	7	7.5	90	77	4.0	119	27	1.1	2.0	33	7.5	95	2.9
16021173	4	5.275	76	F	Other races	48.1	0	1	1	0	0	0	1	0	0	0	7	65	4	57	40	8	20	128	84	65	20	95	97.5	25.8	7.9	56	17.9	2.5	21.1	2.6	13	6.7	108	168	4.3	137	19	1.06	5.0	47	7.23	27	1.7
13673554	4	5.32484076433121	80	M	WHITE	63.6	0	0	0	1	1	0	1	0	1	0	7	64	3	59	40	10	28	84	100	44	23	100	97.5	29.9	9.6	157	16.6	3.02	38.1	3.2	17	8.3	96	230	4.7	135	29	1.04	1.9	44	7.41	18	6.1
18384100	4	5.33865030674847	67	F	WHITE	78.0	0	1	0	0	0	1	1	0	0	1	15	125	3	59	52	6	41	108	82	41	19	93	97.5	16.9	5.4	163	21.2	1.62	37.7	3.6	17	8.1	97	88	4.2	133	23	1.04	3.6	38	7.37	40	5.7
10144378	4	5.52098765432099	47	M	Other races	63.2	0	1	0	0	0	0	0	1	1	0	7	54	3	40	29	10	14	133	86	40	25	95	97.5	23.6	7.5	81	13.8	2.75	12.7	2.6	18	7.3	106	103	4.5	142	22	1.12	2.2	37	7.37	35	1.4
17694488	4	5.58181818181818	84	F	WHITE	88.0	1	0	0	0	0	0	0	0	0	0	9	60	3	51	59	7	25	66	79	57	11	100	97.5	37.0	13.1	66	15.1	4.24	16.9	3.6	15	7.9	111	221	4.3	141	20	0.78	3.9	55	7.15	332	1.2
12671335	4	5.60394088669951	84	M	Other races	66.4	0	1	0	1	1	0	0	0	0	0	6	53	2	39	41	9	23	59	127	58	22	94	97.5	22.9	7.5	203	16.2	2.38	6.7	2.5	20	8.4	105	80	4.9	139	12	1.02	0.6	23	7.36	141	1.1
12453404	4	5.67741935483871	57	F	Other races	106.7	1	0	0	1	1	0	0	0	0	0	7	58	3	18	28	6	21	78	78	53	25	99	97.5	28.8	8.7	31	18.2	2.92	5.7	2.3	19	8.1	95	117	3.4	131	19	1.14	5.8	39	7.27	64	1.9
17354615	4	5.91111111111111	82	F	Other races	53.2	0	0	1	1	0	0	1	0	0	0	5	49	2	46	39	9	25	68	146	72	34	95	97.5	20.4	6.5	162	15.9	2.2	8.5	3.8	18	9.3	99	73	5.9	140	26	1.1	1.3	37	7.44	114	1.2
13460739	4	5.91640866873065	71	F	Other races	76.2	0	0	0	1	0	0	0	0	0	1	11	71	3	62	44	9	30	95	83	45	30	95	97.5	31.7	9.2	323	19.9	3.68	40.9	3.0	12	8.2	101	160	4.2	135	24	0.99	1.5	44	7.32	85	1.4
14457339	4	5.92237442922374	87	M	Other races	83.8	0	1	1	1	1	1	0	1	1	1	6	58	4	35	40	10	22	95	98	78	40	94	97.5	36.9	11.8	219	16.3	4.54	17.3	2.5	19	8.6	98	237	5.0	133	22	1.06	2.2	40	7.33	226	1.3
17338695	4	5.98458149779736	75	F	WHITE	79.85	0	0	0	0	1	0	1	0	1	0	9	80	3	61	37	4	28	70	112	52	24	94	97.5	31.3	10.1	227	16.7	3.47	17.3	4.0	13	9.2	94	154	3.2	136	33	1.15	1.2	50	7.41	57	1.6
17581611	4	5.98628571428571	86	M	WHITE	69.5	0	1	0	0	0	0	0	0	1	0	9	60	4	54	43	11	24	95	80	61	20	100	97.5	24.1	8.5	175	16.9	2.73	17.1	2.6	17	7.5	107	162	4.2	141	21	1.07	1.8	28	7.48	306	1.2
15334144	4	6.27363184079602	69	F	WHITE	50.75	0	1	0	0	0	0	1	0	0	1	3	34	1	25	25	4	12	73	136	92	20	98	97.5	29.0	9.2	201	14.8	2.99	6.3	2.7	11	9.4	102	76	3.8	144	29	1.26	6.7	57	7.29	163	1.1
15763593	4	6.33888888888889	79	M	Other races	83.0	0	1	1	0	1	0	0	0	1	0	10	21	1	42	28	7	24	86	108	53	14	94	97.5	27.9	8.8	72	14.6	3.12	7.1	3.0	13	8.1	111	119	4.1	138	18	1.02	3.1	38	7.3	370	2.5
10299070	4	6.48502673796791	54	F	WHITE	107.0	0	0	0	1	0	0	0	0	0	0	7	45	3	33	40	7	13	80	120	56	19	100	97.5	35.3	10.8	187	15.5	3.48	10.0	3.2	19	6.7	102	116	4.8	140	26	0.91	1.5	45	7.36	107	1.1
10823560	4	6.496875	92	M	Other races	81.2	0	1	1	0	0	0	0	0	0	1	8	86	4	56	38	7	29	69	74	38	16	91	97.5	34.5	10.8	64	17.2	3.53	20.0	2.2	15	7.4	120	112	3.7	146	18	1.09	3.2	41	7.23	117	1.3
11332825	4	6.51213720316623	73	F	Other races	63.3	1	1	0	0	0	1	1	0	0	1	11	110	3	70	51	5	31	132	126	76	23	100	97.5	35.8	10.8	379	15.0	3.79	12.8	1.5	19	6.5	110	179	4.9	140	18	0.89	4.2	58	7.07	152	1.1
15402103	4	6.53913043478261	75	M	WHITE	77.8	0	1	1	1	1	0	1	1	1	0	4	52	2	37	27	9	21	92	113	63	18	96	97.5	23.1	7.3	161	14.3	2.45	9.7	2.7	27	8.3	94	322	4.6	136	14	1.04	1.8	24	7.37	117	2.4
19866517	4	6.65625	81	M	WHITE	95.6666666666667	0	1	0	1	1	0	1	0	1	0	11	95	3	72	53	9	36	78	96	50	26	99	97.5	32.9	10.0	192	17.7	3.8	12.8	2.9	25	8.9	91	84	4.9	131	21	1.11	3.9	42	7.3	224	1.6
11442840	4	6.75675675675676	29	M	Other races	55.2	0	1	0	0	0	0	0	0	0	0	10	63	4	32	35	4	17	90	98	60	13	100	97.5	28.7	9.6	37	25.3	3.29	6.3	2.6	15	7.7	110	206	2.8	144	25	0.84	2.6	30	7.52	167	4.7
10384160	4	6.78461538461539	71	M	Other races	75.1	0	1	0	0	0	0	0	0	0	0	11	80	3	54	43	8	29	92	103	45	29	97	97.5	23.3	7.3	39	19.4	2.28	19.2	2.3	16	7.7	122	47	3.8	150	16	1.1	2.5	28	7.36	44	3.7
14701347	4	7.3127027027027	82	M	WHITE	90.0	0	1	0	0	0	1	0	0	0	1	6	63	4	57	49	6	35	152	107	61	21	100	97.5	27.7	9.5	370	14.5	3.03	30.9	2.7	30	7.5	98	136	4.1	142	17	1.0	9.9	48	7.14	55	1.7
16261977	4	7.43154761904762	70	F	WHITE	57.05	0	1	1	1	0	1	1	1	1	1	9	49	3	49	34	10	22	78	109	79	24	100	97.5	25.1	6.7	168	19.0	3.55	21.7	3.5	16	8.7	106	160	5.5	140	20	1.17	5.6	36	7.33	100	2.4
11959081	4	7.48252427184466	57	M	Other races	78.9	1	1	0	0	0	1	0	0	0	1	8	53	4	57	37	11	27	95	120	71	21	93	97.5	29.3	9.9	103	16.9	3.22	16.2	4.2	17	8.7	92	130	5.3	129	28	1.26	2.3	62	7.24	363	1.9
11222383	4	7.52	71	M	WHITE	52.9	0	1	0	1	0	0	0	0	0	0	11	46	2	34	26	7	17	76	100	58	23	95	97.5	28.7	9.0	45	18.1	2.95	12.6	1.8	11	7.8	108	178	3.7	142	24	1.16	2.7	43	7.34	70	2.8
11127127	4	7.53139534883721	91	F	Other races	63.8	1	0	1	1	1	1	1	1	1	1	12	52	3	48	44	11	22	85	104	65	14	92	97.5	26.7	8.3	172	19.0	2.72	19.4	2.8	19	8.0	99	250	4.2	138	22	1.27	3.8	40	7.33	116	1.5
10087623	4	7.97777777777778	48	F	WHITE	73.0	1	1	0	0	0	0	0	0	0	0	12	96	4	47	43	3	37	109	108	47	28	96	97.5	37.4	12.6	81	18.5	4.56	33.3	4.0	21	7.1	97	60	3.1	129	15	0.94	7.1	22	7.42	89	3.0
14439892	4	8.6592	53	M	Other races	74.5	0	1	0	0	0	0	0	0	0	0	10	75	3	36	34	4	28	63	95	51	23	100	97.5	22.9	8.4	125	16.5	1.99	13.9	3.7	19	9.0	91	111	4.2	128	29	1.06	1.4	34	7.52	396	3.0
12390082	4	8.69090909090909	57	M	WHITE	80.0	0	0	1	1	1	0	1	0	0	0	15	115	3	81	49	6	30	56	133	79	28	100	97.5	32.0	10.4	132	18.0	3.71	23.3	1.7	13	8.7	100	15	3.9	138	24	1.23	5.0	40	7.4	161	1.5
17540015	4	8.7493670886076	66	M	WHITE	85.5	0	1	1	1	0	0	1	1	1	1	13	83	4	64	44	10	29	120	142	53	27	100	97.5	29.5	9.7	395	13.8	3.09	19.6	2.8	24	7.6	107	203	5.1	139	15	1.03	1.3	42	7.15	163	1.2
12846283	4	9.09134615384615	79	F	Other races	64.8	0	0	1	0	1	0	1	1	1	0	7	62	3	54	37	9	25	119	135	79	27	94	97.5	34.4	10.8	208	15.7	3.51	17.3	3.2	22	9.3	101	79	6.2	136	23	1.12	3.0	37	7.39	43	1.5
17926392	4	9.55269461077844	79	M	WHITE	79.2666666666667	0	0	1	1	1	1	1	1	1	1	7	50	3	57	37	11	29	81	140	61	20	98	97.5	29.7	9.5	334	15.7	3.32	21.4	3.4	24	9.8	98	466	5.1	141	23	1.13	1.8	37	7.38	82	1.1
10767156	4	9.60408163265306	70	M	Other races	88.0	0	1	1	1	0	0	1	1	1	0	10	29	2	38	25	8	19	70	158	64	18	100	97.5	24.1	7.6	147	16.1	2.77	7.8	3.4	19	7.8	111	128	5.8	143	15	1.16	2.0	33	7.25	48	1.2
19022436	4	9.65454545454546	52	M	WHITE	104.2	1	1	0	0	0	0	0	0	0	0	7	52	3	31	33	2	17	114	120	86	25	95	97.5	47.5	16.4	99	12.3	4.75	9.1	3.5	28	7.5	91	148	3.6	132	17	1.0	7.6	43	7.18	59	1.0
14798717	4	9.76423841059603	79	F	WHITE	43.8	0	1	1	0	0	1	0	0	0	1	6	64	2	64	35	9	32	59	106	87	21	98	97.5	32.1	10.4	453	14.6	3.92	18.0	2.4	25	8.3	91	137	5.1	131	18	0.88	2.9	38	7.26	21	1.1
12846897	4	9.85645161290323	93	M	WHITE	55.0	0	0	0	0	0	0	0	0	1	0	14	73	4	55	47	5	26	83	96	55	20	91	97.5	28.0	8.5	62	25.6	3.63	3.3	2.6	16	8.1	109	241	3.7	148	26	1.11	2.4	47	7.36	53	2.5
12460668	4	10.3205298013245	65	M	WHITE	114.1	0	0	1	0	1	1	1	0	1	1	8	72	4	49	50	7	28	72	122	75	20	100	97.5	40.9	12.9	151	16.0	4.3	13.6	3.5	14	6.7	111	169	4.3	144	19	0.98	0.6	56	7.16	149	1.1
10548709	4	11.1008849557522	85	M	WHITE	79.65	0	1	1	0	0	0	1	0	1	0	16	117	2	82	50	10	43	77	127	58	20	100	97.5	23.5	8.0	113	14.2	2.69	20.1	2.4	17	8.8	109	238	4.3	145	26	0.78	5.5	55	7.27	458	1.7
10998936	4	11.9	71	F	WHITE	42.0	1	1	0	0	0	0	0	0	0	0	14	94	4	72	43	5	31	109	120	107	31	90	97.5	26.0	8.7	23	20.3	2.92	0.3	2.4	12	7.8	102	42	3.5	139	23	1.07	4.4	31	7.47	64	1.2
14172006	4	12.0590909090909	53	M	Other races	97.5	1	1	0	0	0	0	0	0	0	0	8	53	3	22	16	4	18	113	143	93	29	100	97.5	24.4	8.1	44	17.7	3.03	6.3	3.6	20	9.8	96	68	4.0	141	33	0.94	2.4	42	7.49	119	2.0
13370388	4	12.4292775665399	63	M	WHITE	93.2	0	0	1	1	0	0	0	1	1	0	8	49	3	32	27	8	26	91	128	51	25	99	97.5	25.2	8.3	263	16.7	2.69	29.4	2.6	20	8.2	90	145	4.5	130	24	1.1	1.8	45	7.31	100	1.4
18853538	1	0.155979202772964	79	M	WHITE	48.0	1	0	0	0	0	0	0	0	0	0	7	47	3	43	43	4	24	88	121	71	15	100	97.6	32.0	10.4	577	16.4	3.41	32.7	2.5	16	7.3	100	219	4.8	138	24	1.0	2.5	34	7.44	94	1.6
13775396	1	0.174807197943445	53	F	WHITE	62.7	0	0	0	0	0	0	0	0	0	1	3	25	3	13	22	2	14	106	112	70	18	94	97.6	31.6	10.8	389	13.7	3.28	18.3	4.0	7	9.2	94	74	4.3	138	43	1.09	0.7	72	7.37	43	1.3
10118315	1	0.202293577981651	59	M	Other races	82.4666666666667	1	0	0	0	0	0	0	0	0	0	5	49	3	36	44	5	21	124	195	162	34	87	97.6	31.0	9.7	872	15.5	3.29	16.1	3.5	16	9.4	99	146	4.8	136	30	1.14	0.8	70	7.21	189	1.4
14161008	1	0.216184971098266	84	F	Other races	48.0	1	0	0	0	1	0	0	0	1	0	4	63	3	44	39	6	27	122	146	65	21	98	97.6	32.2	10.2	346	16.2	3.32	18.0	2.9	12	8.0	114	100	2.3	150	26	1.11	1.1	35	7.46	103	1.9
17262795	1	0.216481069042316	43	F	WHITE	43.8	0	0	0	0	0	0	0	0	0	0	4	67	4	33	31	2	14	72	118	68	16	99	97.6	26.2	8.2	449	14.2	2.49	6.3	3.8	11	9.1	100	81	3.6	138	22	1.1	3.4	30	7.48	173	1.0
19358609	1	0.2328125	80	M	WHITE	56.8	1	1	0	0	0	1	0	0	0	1	7	57	3	43	48	5	20	104	65	45	24	97	97.6	28.4	8.7	448	18.4	3.63	14.3	1.9	12	7.5	106	110	3.8	135	23	1.14	0.9	38	7.37	112	1.3
10151352	1	0.314705882352941	20	M	Other races	63.8	0	0	0	0	0	0	0	0	0	0	5	66	2	45	40	0	18	98	116	69	14	94	97.6	39.7	13.0	238	12.0	4.29	10.0	4.5	12	9.4	103	83	3.7	141	27	1.26	2.1	47	7.35	43	1.2
16171992	1	0.333590733590734	75	M	WHITE	53.05	0	0	0	0	0	0	0	0	0	1	4	43	2	38	43	5	17	57	79	54	25	98	97.6	23.7	7.3	259	14.7	3.07	10.3	2.4	11	7.7	109	109	3.5	138	24	1.16	1.0	39	7.38	96	1.1
19557250	1	0.362790697674419	67	M	WHITE	122.633333333333	1	0	0	0	0	0	1	0	0	0	5	50	2	47	24	3	14	82	115	60	15	100	97.6	38.3	11.9	215	14.8	4.51	6.6	3.1	14	9.5	102	107	5.2	145	39	1.13	0.8	73	7.31	115	1.2
14916659	1	0.365813953488372	92	F	WHITE	40.1	1	1	0	0	0	0	0	0	0	0	6	44	3	48	41	4	16	96	116	49	21	97	97.6	24.0	7.4	430	16.2	2.79	21.1	2.2	17	7.2	105	115	3.7	137	20	1.1	1.2	34	7.36	40	1.3
15533404	1	0.377697841726619	63	F	WHITE	70.3	0	0	0	0	0	0	0	0	0	0	7	73	1	58	46	3	20	55	109	47	14	95	97.6	41.6	12.9	278	15.6	4.01	6.9	2.7	11	8.4	102	79	4.8	141	32	1.21	0.7	58	7.33	131	1.0
14485702	1	0.402434077079107	67	M	WHITE	90.0	0	0	0	1	0	1	1	0	0	1	2	39	2	35	28	12	21	109	148	91	24	91	97.6	32.8	9.1	493	17.4	4.63	9.6	2.8	18	8.5	98	183	3.5	139	29	1.2	1.0	42	7.44	79	1.3
16053720	1	0.4025	64	M	WHITE	71.9	0	0	0	0	1	0	0	0	0	0	5	37	2	35	41	5	11	76	142	80	17	98	97.6	45.1	15.0	240	13.6	5.04	9.0	4.1	16	9.5	104	128	4.1	141	23	1.14	1.4	29	7.5	168	1.1
15867520	1	0.416374269005848	56	M	WHITE	80.0	0	0	0	0	0	0	0	0	0	0	3	31	2	23	20	3	16	67	90	39	10	94	97.6	25.2	9.3	342	18.0	3.27	41.7	2.3	11	8.8	108	111	3.9	136	24	1.31	1.4	38	7.39	102	1.3
14644835	1	0.443181818181818	73	F	Other races	75.5	0	0	0	0	0	1	0	0	0	1	4	55	2	37	44	6	19	75	127	61	29	95	97.6	39.3	12.8	308	14.0	4.23	10.0	3.4	16	9.1	100	104	3.7	143	34	1.02	0.9	50	7.43	161	1.1
10120826	1	0.445876288659794	84	M	Other races	72.4	1	0	0	1	0	0	0	0	0	0	4	68	1	68	33	12	27	68	95	43	11	91	97.6	26.4	8.7	194	19.0	3.06	7.3	2.9	12	9.3	77	373	4.9	114	31	1.12	1.8	48	7.41	53	1.2
17493035	1	0.448941176470588	67	F	Other races	66.8	0	1	1	0	0	0	0	0	0	0	16	107	3	87	51	11	36	119	94	62	15	99	97.6	23.2	7.8	425	24.2	1.99	32.0	3.2	16	7.6	123	120	4.0	150	13	1.13	3.4	23	7.36	41	1.8
12510288	1	0.458149779735683	84	F	WHITE	59.4	1	1	0	0	1	1	0	0	1	1	4	52	4	51	40	13	27	104	124	58	25	89	97.6	30.4	9.9	227	12.7	3.18	12.6	3.1	16	9.1	101	130	4.5	138	31	1.13	1.1	52	7.37	81	1.2
16338796	1	0.460916442048518	85	F	Other races	100.4	1	0	0	0	0	0	0	0	0	0	2	32	3	45	37	10	18	98	113	59	22	96	97.6	35.1	10.7	371	13.6	4.03	15.5	2.7	13	9.3	86	84	5.7	126	28	1.16	1.6	40	7.44	76	1.2
16433790	1	0.49142091152815	83	M	WHITE	68.25	0	0	1	0	1	1	1	0	1	1	6	54	3	45	35	9	21	101	92	55	19	100	97.6	34.7	11.2	373	14.8	3.94	26.6	2.6	16	8.0	103	97	4.5	137	20	1.15	1.2	42	7.26	116	1.2
12461386	1	0.539805825242718	73	M	Other races	123.85	1	1	0	1	0	1	1	0	1	1	2	49	1	36	27	7	18	58	119	61	18	98	97.6	36.5	11.6	206	12.6	3.71	11.6	3.3	13	8.8	101	136	4.3	135	32	1.18	1.0	56	7.35	82	1.1
10464516	1	0.542051282051282	68	M	WHITE	83.6	1	0	0	0	1	0	0	0	1	0	7	55	3	58	41	5	27	72	74	54	28	100	97.6	42.3	13.9	195	13.4	4.87	19.5	2.4	16	7.9	104	157	4.6	140	25	1.18	3.6	46	7.33	72	1.4
14689985	1	0.542245989304813	69	M	WHITE	66.95	1	0	0	0	1	0	0	0	1	1	2	38	3	29	31	5	17	85	114	52	30	97	97.6	14.6	4.3	187	22.1	2.06	11.3	3.0	16	9.1	100	113	4.2	138	30	1.15	2.2	35	7.57	272	1.4
17781298	1	0.580239520958084	89	F	WHITE	56.3	1	0	0	0	0	1	0	0	0	1	3	30	1	32	20	6	18	74	144	52	18	98	97.6	28.0	8.7	334	15.9	2.74	7.2	3.0	9	8.8	122	89	3.6	137	30	1.21	1.2	47	7.42	167	1.2
19305654	1	0.591946308724832	73	M	WHITE	68.0	0	1	0	0	0	0	1	0	0	0	3	61	3	54	28	11	17	126	65	45	14	93	97.6	30.5	9.4	447	14.2	3.32	15.0	2.1	10	8.3	109	118	3.7	144	26	1.15	1.3	40	7.43	90	1.8
16185669	1	0.603621169916435	54	M	WHITE	114.1	1	0	0	0	0	0	0	0	0	0	4	14	2	15	19	4	5	78	153	91	13	99	97.6	44.3	15.0	359	15.6	4.99	7.7	4.0	16	8.4	109	136	3.8	142	25	1.19	0.8	39	7.4	41	1.1
14590788	1	0.668036529680365	80	M	Other races	94.8	1	0	0	0	1	0	0	0	0	0	3	28	2	44	29	11	20	74	165	72	19	99	97.6	39.9	13.8	219	12.9	4.13	15.3	3.9	17	8.9	97	90	3.3	139	22	1.13	1.5	32	7.44	219	1.1
13187609	1	0.68135593220339	89	F	Other races	48.1333333333333	0	0	0	0	0	1	1	0	0	1	4	63	3	51	34	7	24	93	130	63	25	98	97.6	34.2	10.1	177	18.6	4.54	27.1	2.4	13	8.7	93	119	3.8	132	35	1.13	1.8	58	7.37	38	1.5
11390252	1	0.68677494199536	82	F	WHITE	72.0	0	1	0	1	1	0	1	1	1	0	8	38	3	55	48	7	19	87	79	65	20	92	97.6	39.7	12.9	431	12.6	4.47	22.8	3.3	14	9.5	105	387	4.1	137	19	1.22	2.0	35	7.32	104	1.2
16570377	1	0.696503496503497	66	M	Other races	80.0	0	1	1	1	1	0	1	0	1	0	7	68	2	33	41	10	17	84	119	75	27	100	97.6	26.9	8.7	429	15.3	3.08	12.0	1.3	13	6.9	104	146	3.5	133	23	0.94	1.4	33	7.43	280	1.3
18697788	1	0.733464566929134	85	F	WHITE	52.4	1	0	0	0	0	1	0	0	0	1	9	85	3	62	47	6	28	146	106	78	16	96	97.6	35.4	11.0	254	16.1	4.32	14.9	2.4	12	8.0	103	172	5.0	140	30	1.08	1.8	45	7.41	32	1.4
17577560	1	0.738805970149254	70	M	Other races	92.6	0	1	0	1	0	0	1	0	1	0	7	39	3	37	31	7	25	105	154	84	21	99	97.6	31.3	12.7	201	15.2	3.31	11.2	2.6	14	8.8	102	617	4.3	127	25	1.25	7.5	43	7.35	139	1.4
10547408	1	0.74773413897281	43	F	WHITE	42.9	0	0	0	0	0	0	0	0	0	0	4	57	3	33	23	0	19	91	94	80	18	94	97.6	27.4	8.9	331	15.0	3.4	11.8	3.5	15	9.0	61	106	2.2	123	59	1.12	0.6	67	7.54	90	1.1
14868031	1	0.754479418886199	72	M	WHITE	80.5	0	1	0	0	0	0	1	0	0	0	3	49	3	53	38	4	22	117	131	70	19	96	97.6	23.2	7.2	413	17.8	2.68	29.2	3.0	15	7.8	103	259	4.8	137	20	1.14	5.1	47	7.24	172	1.4
13031876	1	0.779620853080569	54	M	WHITE	72.0	0	1	0	0	1	0	0	0	1	0	9	78	3	55	45	7	25	121	146	82	14	97	97.6	27.4	9.6	211	14.0	2.6	19.6	2.5	13	7.3	94	77	3.3	137	30	1.08	2.7	33	7.55	60	2.4
11928388	1	0.810869565217391	60	F	WHITE	70.0	0	0	0	0	0	0	0	1	1	0	5	46	3	40	43	2	21	95	145	87	13	100	97.6	37.3	12.6	414	13.4	4.2	26.9	3.1	16	9.2	105	144	3.4	141	25	1.16	1.3	51	7.28	142	1.1
13689731	1	0.820588235294118	78	M	Other races	71.6	0	0	1	1	0	0	0	0	0	0	7	47	3	45	35	14	15	60	119	82	16	99	97.6	25.8	8.2	136	17.2	3.78	9.0	2.5	15	8.3	102	257	4.5	132	18	1.19	3.4	29	7.44	207	1.7
16610592	1	0.827848101265823	65	F	WHITE	90.4	0	0	0	0	1	0	0	0	0	0	8	54	3	41	38	3	18	150	119	57	25	100	97.6	38.7	12.5	395	17.1	3.73	23.2	3.4	34	8.0	104	234	3.6	140	9	1.06	14.0	32	7.03	50	2.4
12332691	1	0.860444444444445	83	F	WHITE	65.5	1	1	0	1	0	0	0	0	0	0	6	74	3	51	43	5	22	120	108	49	27	94	97.6	40.5	12.5	225	15.2	4.38	11.2	2.7	15	8.3	125	143	3.9	162	25	1.18	4.3	35	7.45	112	1.3
17559288	1	0.889051094890511	58	F	WHITE	63.4	0	0	0	0	0	0	0	0	0	0	9	53	3	60	39	9	31	100	115	60	22	94	97.6	30.9	10.5	274	14.9	3.38	7.5	2.0	9	7.4	111	79	3.4	140	24	1.18	1.0	39	7.39	73	1.1
19998330	1	0.892394366197183	73	F	Other races	75.4	0	1	1	1	0	1	1	0	0	1	5	37	1	39	28	8	15	67	138	86	14	100	97.6	25.5	7.8	355	15.7	2.87	7.7	3.0	10	9.7	99	76	4.7	143	39	1.18	1.3	56	7.44	132	2.4
13883241	1	0.895384615384615	73	M	WHITE	84.85	0	1	0	1	0	0	0	0	0	0	10	69	4	52	37	4	26	99	72	43	15	100	97.6	29.0	9.5	195	14.6	2.93	2.8	2.8	18	9.0	105	249	4.5	137	21	1.23	2.9	54	7.17	145	1.4
15373002	1	0.922112211221122	85	M	Other races	46.0	0	1	0	0	0	0	0	0	1	1	8	56	3	61	50	11	16	105	121	60	18	100	97.6	27.9	8.3	303	20.1	2.68	12.9	3.9	20	8.1	107	102	4.2	148	26	1.09	1.7	60	7.22	22	1.1
16502195	1	0.923348017621145	71	M	WHITE	53.0	1	1	0	0	0	1	1	0	0	1	11	64	4	55	44	8	39	103	118	59	22	100	97.6	30.8	10.6	227	17.1	3.01	6.5	3.0	9	8.1	86	107	4.3	122	41	1.14	0.8	68	7.37	85	1.2
17795077	1	0.937360890302067	61	F	WHITE	94.7333333333333	0	1	1	0	0	0	1	0	1	1	6	50	3	32	24	7	26	63	125	62	15	94	97.6	28.5	9.0	629	19.2	3.36	13.9	2.9	17	8.0	107	133	3.0	144	25	1.15	1.4	48	7.31	44	1.1
14311471	1	0.942857142857143	74	M	WHITE	81.0	0	1	0	1	0	0	1	0	1	0	7	37	3	30	29	7	16	74	115	57	17	88	97.6	36.6	11.7	315	15.7	4.09	3.7	4.1	15	9.3	89	134	4.9	126	26	1.14	0.7	46	7.34	265	2.0
13570524	1	0.945833333333333	91	F	WHITE	53.7	1	0	0	0	1	0	0	0	0	0	4	40	2	40	40	5	14	77	111	57	15	93	97.6	26.6	8.5	144	14.3	2.8	12.1	2.2	9	7.5	104	100	4.1	138	27	1.04	1.5	45	7.37	107	1.5
12921405	1	0.967410714285714	88	F	Other races	50.0	0	1	1	0	0	0	1	0	1	0	4	57	4	49	31	8	21	117	103	84	22	96	97.6	25.6	7.9	448	13.9	2.59	30.7	1.8	16	7.5	116	156	3.9	144	18	1.13	3.7	37	7.27	278	1.6
16986389	1	0.985833333333333	61	M	Other races	77.4	0	0	0	0	0	0	0	0	0	0	5	25	2	25	37	3	7	50	104	60	20	99	97.6	41.3	13.8	120	12.6	4.43	9.1	3.6	9	8.8	106	111	4.0	140	27	1.23	1.1	48	7.38	51	1.0
17989167	1	0.988235294117647	76	M	Other races	118.0	1	1	0	1	0	0	1	0	1	0	3	61	4	41	36	6	20	100	109	73	16	93	97.6	33.8	11.8	255	13.7	3.75	17.0	2.5	11	7.4	105	196	4.0	134	24	1.14	1.8	31	7.48	65	1.8
10115397	1	1.01497797356828	86	M	WHITE	65.3	0	0	1	0	0	0	1	0	1	0	11	116	4	85	56	7	38	86	94	52	18	100	97.6	27.5	8.7	227	14.3	3.03	22.7	2.7	12	10.2	112	131	4.7	141	27	1.03	3.5	40	7.42	464	1.7
11536174	1	1.01592356687898	31	M	Other races	141.0	0	0	0	0	0	0	0	0	0	0	6	61	3	33	35	1	19	103	100	64	20	94	97.6	44.2	14.1	314	12.6	4.78	2.5	2.9	16	7.7	103	150	3.6	135	23	1.12	2.7	61	7.16	76	1.2
19534422	1	1.02250803858521	56	M	WHITE	73.9	0	1	0	0	0	0	1	0	0	0	6	55	3	49	36	2	20	68	88	63	15	95	97.6	30.4	9.6	311	17.6	3.5	20.0	2.4	17	7.1	106	115	4.1	135	18	1.08	2.0	34	7.32	160	1.4
15324151	1	1.03392857142857	86	M	WHITE	69.9	0	1	0	0	1	1	0	0	0	1	7	83	3	51	44	5	23	69	103	50	35	89	97.6	32.6	10.1	224	15.8	3.25	8.0	2.2	8	7.1	115	174	4.5	145	29	1.12	0.5	68	7.2	119	1.3
18249179	1	1.03622047244094	24	F	WHITE	68.25	0	1	0	0	0	0	1	0	0	1	2	31	3	17	32	3	18	97	174	125	19	98	97.6	27.2	9.3	127	15.6	3.0	7.6	3.3	10	7.4	104	173	4.1	133	24	1.14	1.1	32	7.47	96	1.0
18735356	1	1.04406779661017	89	F	Other races	66.4	0	1	1	0	1	0	0	1	1	0	8	29	3	47	45	8	11	98	140	49	23	96	97.6	27.2	8.6	354	22.0	3.37	12.2	3.1	12	8.0	110	300	3.5	138	17	1.09	4.9	40	7.26	51	1.2
14507545	2	1.08641975308642	75	F	WHITE	90.4	1	1	0	1	0	0	1	0	0	0	8	91	3	73	45	6	33	93	127	73	21	99	97.6	35.1	12.2	243	15.3	4.21	8.2	3.7	8	10.0	86	141	5.3	137	55	1.21	0.6	127	7.22	192	1.0
12430823	2	1.09253731343284	84	M	WHITE	71.1	0	0	0	0	1	0	1	0	0	1	6	57	3	48	29	7	21	86	114	59	21	92	97.6	24.1	7.0	268	20.5	2.86	16.5	2.7	9	8.8	95	115	3.7	135	33	1.11	1.4	54	7.4	34	1.8
16387539	2	1.11033434650456	90	F	WHITE	67.15	1	1	0	0	1	1	1	0	0	1	3	50	2	54	34	15	18	89	106	80	20	96	97.6	36.9	10.8	329	16.7	4.24	7.4	3.3	12	8.5	99	140	3.9	145	39	1.17	0.8	67	7.36	67	1.4
10670085	2	1.12095808383234	82	F	WHITE	70.3	0	1	1	1	1	0	1	0	1	0	2	28	2	29	33	9	11	82	157	111	30	88	97.6	32.0	9.7	167	15.7	3.62	7.2	3.1	19	7.5	97	137	3.7	132	27	1.08	1.4	39	7.43	103	1.2
11062873	2	1.12991150442478	91	M	Other races	78.6	0	1	1	1	0	1	1	0	1	1	7	83	3	55	45	10	36	102	140	69	27	99	97.6	28.6	8.6	565	17.2	2.92	29.6	3.1	20	9.3	98	299	5.0	138	29	1.28	3.0	62	7.26	34	4.1
18360993	2	1.13686274509804	74	M	WHITE	68.0	0	0	0	0	0	0	1	1	1	0	8	50	4	31	38	4	17	79	109	90	19	100	97.6	32.9	10.7	255	15.9	3.5	23.8	3.0	15	8.5	105	104	3.4	138	21	1.11	1.1	31	7.43	71	1.3
14707498	2	1.14061433447099	40	M	Other races	74.9	0	0	0	0	1	0	0	1	1	0	5	42	3	24	34	1	12	72	112	47	11	99	97.6	41.8	14.3	293	12.5	4.43	18.8	3.2	13	7.8	106	112	4.2	138	24	1.06	1.0	46	7.3	187	1.1
12972442	2	1.16461126005362	76	F	Other races	66.5	0	0	0	0	1	1	1	0	1	1	4	59	1	42	26	8	22	77	149	59	27	100	97.6	30.6	9.3	373	17.2	3.26	5.8	4.5	19	9.6	97	130	6.1	130	23	1.23	0.8	47	7.28	64	1.1
16866064	2	1.23090128755365	57	M	WHITE	65.0	0	1	1	0	0	0	0	0	0	0	4	46	2	35	39	3	20	58	97	64	13	100	97.6	33.4	10.5	233	16.5	3.17	28.0	2.3	8	8.8	106	127	3.8	134	28	1.41	1.5	46	7.38	143	1.7
11349628	2	1.23245614035088	53	M	Other races	74.9	1	0	0	0	0	0	0	0	0	0	3	44	2	27	30	5	13	124	149	118	26	98	97.6	42.0	13.7	228	12.7	4.44	10.6	4.7	18	8.2	106	155	3.5	141	19	1.09	1.9	26	7.46	111	1.1
10769624	2	1.28409090909091	50	F	Other races	73.75	0	0	0	0	0	0	0	0	0	0	7	26	2	29	28	4	18	90	96	44	15	99	97.6	25.5	8.7	88	16.7	2.75	13.1	2.5	21	9.7	105	104	3.9	141	19	0.93	4.2	43	7.23	447	1.5
19796205	2	1.28817891373802	79	M	WHITE	111.4	1	1	0	0	0	0	0	0	1	1	7	89	3	56	56	5	28	115	138	65	35	96	97.6	44.7	13.9	313	16.2	4.52	8.5	1.9	16	7.4	108	188	4.1	142	23	1.08	4.4	39	7.36	51	2.7
16074364	2	1.29171270718232	81	F	WHITE	72.3	0	1	1	1	1	1	1	0	1	1	4	46	3	40	31	11	16	116	122	92	24	91	97.6	38.0	10.8	362	17.3	4.37	14.8	2.8	18	8.5	101	181	4.5	147	37	1.19	1.3	77	7.27	56	2.2
19043184	2	1.34042553191489	59	M	WHITE	55.2	1	0	0	0	0	0	0	0	0	0	5	45	2	34	31	1	11	60	118	91	18	100	97.6	41.0	13.0	141	12.2	4.28	10.2	3.1	9	7.7	105	80	3.9	137	30	1.16	0.6	76	7.18	145	1.2
14504000	2	1.40789473684211	57	M	Other races	94.0	0	0	0	1	0	0	0	0	0	0	10	35	3	28	36	5	24	97	136	66	30	100	97.6	30.6	9.8	76	18.8	3.55	20.3	2.4	10	6.1	116	230	4.4	137	18	0.99	1.5	41	7.22	82	1.4
14497879	2	1.40825688073395	83	M	WHITE	68.5	0	1	1	1	1	1	1	1	1	1	9	26	3	43	34	18	15	88	116	75	19	100	97.6	44.2	14.0	218	19.4	5.37	12.0	2.7	12	8.8	104	155	4.9	141	31	1.22	1.7	50	7.38	36	1.2
15679248	2	1.42765957446809	90	M	Other races	78.2	0	0	0	0	1	0	1	0	0	0	6	34	1	33	33	5	14	73	138	94	21	94	97.6	46.9	14.8	235	15.8	5.35	10.1	2.7	12	9.3	111	119	4.5	145	25	1.19	2.5	44	7.35	20	1.1
16668648	2	1.43216783216783	72	M	WHITE	73.5	0	0	0	0	0	0	0	0	0	0	6	40	2	52	30	5	14	92	137	94	12	98	97.6	30.7	10.7	143	14.0	3.44	7.9	3.2	14	7.4	105	98	4.3	138	20	1.0	0.8	37	7.33	54	1.3
12620123	2	1.45454545454545	75	M	Other races	86.0	0	0	0	0	0	0	0	0	0	0	4	52	3	35	27	3	17	139	94	55	24	94	97.6	31.2	10.4	330	14.6	3.46	18.9	3.0	15	7.7	103	159	4.9	134	23	1.09	1.3	43	7.31	107	2.4
12225236	2	1.4798418972332	61	M	Other races	113.8	0	1	0	1	1	0	1	0	1	1	5	46	3	39	41	5	11	93	86	61	23	98	97.6	32.1	9.8	253	16.4	3.43	18.2	3.7	14	8.4	99	134	5.1	134	25	1.03	1.0	48	7.33	101	1.9
18690354	2	1.49625	85	M	Other races	66.0	1	0	0	0	0	0	0	0	1	0	14	99	3	80	51	10	30	118	78	22	18	100	97.6	27.9	9.1	160	15.1	2.84	10.1	2.8	8	8.2	103	120	4.1	135	27	1.15	1.4	58	7.25	34	1.5
18558969	2	1.4983651226158	75	F	Other races	68.3	1	1	0	1	1	0	0	1	1	1	9	49	3	52	40	8	28	127	106	74	18	90	97.6	36.7	12.1	367	12.9	4.04	21.8	1.7	15	8.5	107	266	3.8	140	19	1.23	2.5	44	7.24	61	1.2
16507681	2	1.57083333333333	97	F	Other races	48.5	1	1	0	1	1	0	0	0	0	0	4	52	3	41	34	7	17	108	143	103	33	96	97.6	34.1	10.6	168	13.2	3.41	11.6	2.5	10	8.6	121	180	3.9	150	21	1.15	2.7	33	7.39	104	1.3
19476198	2	1.59251101321586	27	M	Other races	122.7	0	0	0	0	0	0	0	0	0	0	11	60	4	44	45	1	29	89	136	88	20	100	97.6	28.2	10.0	227	13.2	3.12	24.1	3.0	14	7.5	105	122	4.9	136	25	1.11	2.1	46	7.33	118	1.2
19888977	2	1.61038961038961	53	F	Other races	96.4	0	0	0	0	0	0	0	0	0	0	9	67	3	33	35	1	14	88	163	87	22	100	97.6	34.0	11.9	308	14.1	3.72	15.9	2.9	15	7.1	114	244	4.0	144	20	1.06	3.8	42	7.27	39	1.1
15505685	2	1.61650485436893	56	M	WHITE	65.8	0	0	0	0	0	0	0	0	0	0	4	37	1	25	34	1	12	74	108	72	17	96	97.6	28.3	9.3	103	15.8	2.7	8.7	2.5	10	7.3	107	142	3.8	145	32	1.05	1.5	48	7.42	105	1.3
15582088	2	1.62	64	M	WHITE	89.0	1	0	0	0	0	0	0	0	0	0	9	51	2	23	26	7	13	104	108	75	33	100	97.6	27.0	9.2	100	20.9	2.72	10.2	2.2	13	7.7	106	170	3.8	136	25	1.09	2.1	50	7.29	195	1.4
10734403	2	1.62068965517241	79	M	Other races	94.9	0	1	0	0	0	1	1	0	0	1	7	71	3	62	45	5	20	128	90	58	24	97	97.6	38.8	12.9	232	17.7	4.27	38.6	2.5	12	8.1	102	196	4.6	141	33	1.16	2.2	55	7.37	36	1.0
18799516	2	1.62190476190476	70	M	Other races	98.8	0	1	1	1	1	0	0	0	1	0	5	49	3	42	38	7	24	80	153	124	18	98	97.6	36.8	12.4	210	13.3	3.83	9.2	3.2	15	8.2	104	176	4.1	139	23	1.23	2.4	33	7.44	113	1.1
11410076	2	1.62666666666667	81	M	WHITE	80.0	1	1	0	1	0	0	1	0	1	0	3	45	2	43	38	7	20	61	97	37	16	100	97.6	28.6	10.0	180	13.5	3.28	11.7	3.1	15	8.2	104	287	4.5	140	29	1.07	3.4	43	7.43	276	1.7
11858497	2	1.64647887323944	62	F	WHITE	57.5	0	1	0	0	1	0	1	1	1	0	5	28	4	30	33	4	9	76	130	100	20	100	97.6	27.6	8.7	213	12.6	2.66	11.7	2.6	12	8.0	110	181	4.7	140	21	1.14	1.2	38	7.33	28	1.2
16472043	2	1.64840182648402	71	F	WHITE	68.0	1	0	0	1	0	0	0	0	0	0	8	100	4	80	41	6	35	120	156	79	21	86	97.6	28.2	9.6	219	15.2	3.17	15.3	2.7	16	7.4	103	115	3.6	136	23	1.02	1.4	31	7.46	93	1.5
14348068	2	1.70974576271186	49	F	WHITE	112.6	1	1	0	1	0	1	1	0	1	1	7	63	3	43	37	10	26	102	138	125	23	100	97.6	22.9	6.6	236	20.3	2.3	14.1	2.7	12	8.7	96	257	4.3	134	35	1.3	1.0	71	7.28	320	1.3
12520276	2	1.75916230366492	32	F	Other races	54.6	0	1	0	0	0	0	0	0	0	0	11	64	3	39	29	5	20	119	100	69	24	91	97.6	26.7	8.8	191	19.6	3.13	11.7	3.4	18	8.5	98	91	5.0	133	24	1.12	5.4	45	7.34	51	1.8
11490051	2	1.76511627906977	91	M	WHITE	73.35	0	1	0	0	1	0	1	0	1	0	7	44	4	63	40	8	36	67	187	79	19	100	97.6	30.4	10.2	129	15.0	3.28	35.5	3.4	18	9.1	106	107	3.8	141	24	1.15	1.2	38	7.39	390	1.1
11941849	2	1.76589595375723	87	F	WHITE	57.7	0	1	1	0	1	1	1	0	0	1	11	66	2	60	38	8	39	51	113	93	14	96	97.6	29.1	8.4	346	15.8	2.78	16.9	2.5	22	8.9	95	170	4.8	137	27	1.22	1.2	56	7.27	55	1.0
18301101	2	1.76842105263158	63	F	Other races	67.9	0	1	0	0	0	0	0	0	0	1	8	51	2	48	36	7	24	78	88	56	26	100	97.6	41.1	14.1	114	12.9	4.26	21.0	3.1	15	8.6	116	204	3.5	150	21	1.23	2.8	31	7.42	167	1.5
13609136	2	1.77852348993289	68	M	WHITE	74.6	0	1	0	0	1	0	1	1	1	0	5	49	3	50	36	5	23	98	145	109	17	96	97.6	48.0	16.2	298	13.4	5.26	20.4	4.4	17	8.4	102	161	4.7	138	20	1.0	3.1	31	7.2	140	1.0
16205808	2	1.78100558659218	63	F	WHITE	59.4	1	1	0	0	0	0	1	0	0	0	4	47	3	37	42	4	19	101	128	72	19	93	97.6	29.5	9.8	358	14.8	3.42	16.6	2.6	14	8.4	102	124	5.8	136	27	1.2	0.8	40	7.42	106	1.2
14390259	2	1.78738738738739	59	M	WHITE	78.4	0	1	0	0	0	0	1	0	0	1	13	63	4	53	44	5	30	100	102	60	19	100	97.6	34.4	10.6	111	14.8	3.23	3.9	2.9	17	8.1	103	126	3.9	139	28	1.0	3.1	46	7.37	82	1.5
14627673	2	1.80555555555556	86	M	Other races	130.0	0	1	1	0	1	0	0	0	0	0	5	37	2	43	38	9	13	66	149	91	21	95	97.6	47.7	15.1	198	12.4	5.02	11.2	2.9	11	8.3	112	95	3.7	147	29	1.15	1.1	49	7.36	43	1.2
17934334	2	1.83934426229508	91	F	Other races	89.7	1	0	0	1	1	1	1	0	1	1	6	45	2	57	35	9	17	64	137	64	16	100	97.6	36.5	11.7	183	13.5	4.02	38.6	3.1	18	8.6	112	95	5.3	145	22	1.01	1.7	47	7.25	221	1.2
17470135	2	1.85084745762712	86	F	WHITE	77.6	0	1	0	0	1	0	1	0	0	0	4	45	1	54	39	5	17	60	132	114	21	95	97.6	30.9	9.0	177	21.1	3.25	10.9	2.5	14	7.7	104	139	3.2	140	29	1.11	1.8	51	7.35	39	1.6
11448006	2	1.90038314176245	42	M	WHITE	100.0	0	1	0	0	0	0	0	0	0	0	15	121	4	70	44	2	40	121	105	69	20	81	97.6	38.1	13.2	261	12.6	4.15	46.2	3.5	13	6.9	104	276	6.6	134	25	1.07	1.0	68	7.15	50	1.6
11573077	2	1.93301435406699	73	M	Other races	62.5	0	1	0	0	1	0	1	0	1	0	4	70	2	52	42	7	30	45	126	72	20	96	97.6	32.1	9.1	209	16.2	3.57	8.8	2.1	15	6.3	75	1164	3.5	100	14	1.0	7.7	23	7.41	122	1.3
19997293	2	1.94634146341463	77	M	WHITE	107.3	0	0	1	1	1	0	1	0	1	1	13	85	2	83	47	10	29	62	127	45	25	92	97.6	33.5	10.5	369	15.9	3.47	19.7	2.9	15	9.0	98	196	4.7	139	33	1.16	2.8	60	7.33	37	1.3
11818134	2	1.97360406091371	72	M	WHITE	102.0	0	1	0	0	0	0	0	0	0	0	8	89	3	50	37	3	23	83	88	56	24	89	97.6	38.7	12.6	197	16.1	3.89	18.9	3.4	20	9.7	100	142	4.0	143	25	1.28	3.9	43	7.38	47	1.1
16708802	2	1.98769230769231	56	F	Other races	75.8	1	1	0	0	1	0	0	0	0	0	5	65	2	32	28	4	18	108	107	68	15	99	97.6	21.4	6.8	130	21.3	2.4	9.3	2.7	17	8.3	97	76	4.8	132	25	1.0	1.7	36	7.43	98	2.2
10652583	2	1.98773006134969	77	M	Other races	88.8666666666667	1	1	0	1	1	0	1	0	1	0	8	42	2	42	40	5	18	106	85	55	33	96	97.6	39.5	12.1	163	15.8	4.54	8.3	3.4	25	8.5	101	268	3.2	139	19	1.07	7.3	32	7.37	105	1.2
18902344	2	1.9938566552901	56	M	WHITE	185.0	0	1	1	1	1	0	1	0	0	0	5	67	4	29	27	6	23	60	119	59	17	95	97.6	28.2	8.0	293	18.1	3.31	6.3	2.2	11	7.6	92	191	5.2	135	37	1.03	0.7	96	7.17	37	1.4
19990821	2	1.99489361702128	70	M	Other races	62.0	1	0	0	0	0	0	1	1	1	0	12	50	4	73	52	5	25	84	96	73	30	100	97.6	45.6	15.6	235	14.1	5.29	13.7	4.7	19	7.0	109	150	4.5	139	19	1.0	2.6	62	7.08	51	1.0
17166860	2	2.01495327102804	85	M	WHITE	87.9	1	1	0	1	1	0	1	0	1	1	8	57	3	43	42	8	25	66	166	63	8	100	97.6	22.5	7.1	107	17.8	2.9	4.2	3.0	13	7.6	97	111	2.9	141	38	1.01	0.9	45	7.52	461	1.4
18270774	2	2.04672897196262	51	M	Other races	61.1	1	1	0	1	1	0	0	0	0	0	13	93	4	57	40	5	29	115	134	61	34	97	97.6	28.2	9.7	107	17.4	2.7	11.6	3.6	20	8.5	102	46	2.7	139	27	1.15	1.7	39	7.43	76	1.6
16943169	2	2.05110497237569	71	F	Other races	82.6	0	0	1	1	0	0	1	0	1	0	5	46	3	35	24	9	21	90	129	54	17	100	97.6	27.6	8.9	362	17.0	2.82	15.2	2.4	14	9.4	103	240	4.9	138	22	1.1	1.8	32	7.45	81	2.9
12157432	3	2.0953488372093	76	M	WHITE	79.5	0	1	1	0	1	0	0	1	1	0	7	50	3	41	32	6	25	94	137	73	22	96	97.6	32.8	10.1	258	14.5	3.25	9.4	3.2	14	8.8	102	176	4.6	135	22	1.22	2.6	55	7.18	20	1.0
12222516	3	2.14009661835749	24	M	Other races	56.1	0	0	0	0	0	0	0	0	0	0	10	62	3	23	27	0	13	90	97	66	22	96	97.6	38.7	13.5	207	13.3	4.48	29.5	2.7	7	6.6	98	160	4.8	131	27	1.01	1.6	59	7.25	42	1.2
10792782	3	2.16	38	F	WHITE	53.5	0	1	0	0	0	0	0	0	0	0	9	27	3	27	32	1	7	87	89	58	22	96	97.6	26.0	8.6	140	13.8	2.88	9.2	2.3	14	7.5	102	147	4.2	133	18	1.19	3.6	37	7.31	70	1.4
13818039	3	2.19444444444444	87	M	WHITE	63.45	0	0	1	0	1	0	1	0	0	1	4	58	3	40	35	10	15	93	133	75	25	98	97.6	31.6	9.8	234	17.2	3.23	20.5	2.3	11	7.4	116	194	3.3	152	35	1.11	1.3	34	7.57	170	1.3
17924051	3	2.2109375	41	F	Other races	125.0	1	1	0	1	0	0	0	0	0	0	2	38	3	19	17	2	12	108	185	89	23	98	97.6	26.5	9.0	384	17.6	3.25	11.7	2.7	16	8.1	107	215	4.8	139	26	1.05	1.3	48	7.33	45	1.3
14344003	3	2.21300448430493	85	F	WHITE	68.9	0	0	1	0	0	0	1	0	0	0	4	64	4	50	42	8	16	109	162	94	15	85	97.6	38.3	12.4	223	15.9	4.45	13.9	2.8	14	7.2	114	96	3.5	140	25	1.01	1.0	35	7.46	207	1.4
13670498	3	2.25286885245902	75	F	WHITE	71.3333333333333	0	1	1	0	1	0	1	0	1	0	7	52	2	41	30	7	21	70	77	42	19	97	97.6	27.6	8.2	244	17.9	3.05	15.2	2.7	8	8.0	102	100	4.7	138	32	1.06	1.1	56	7.34	65	1.5
14806591	3	2.26073619631902	74	F	WHITE	72.4	1	1	0	0	0	0	0	0	0	0	6	38	1	44	32	10	13	52	157	48	18	100	97.6	30.6	10.0	163	16.2	3.07	7.2	2.7	12	9.3	99	116	4.6	131	25	1.36	2.3	43	7.36	42	1.0
17723627	3	2.27787610619469	81	M	WHITE	82.35	0	1	1	1	0	0	1	0	0	0	4	61	3	62	33	13	28	135	85	64	24	80	97.6	20.4	6.5	226	17.4	2.12	4.8	1.9	18	8.1	113	470	4.0	147	19	1.23	0.8	32	7.36	43	1.2
13179083	3	2.29440559440559	57	F	WHITE	64.55	0	1	0	0	0	0	0	0	0	0	9	76	2	40	36	5	19	111	87	48	32	100	97.6	29.0	9.6	143	17.7	3.28	4.0	2.3	14	7.9	106	143	4.0	135	18	1.2	2.2	38	7.29	28	3.0
14587513	3	2.32074074074074	63	F	Other races	81.05	1	1	1	1	1	0	1	0	0	0	2	26	3	29	35	9	14	89	184	110	23	100	97.6	32.8	10.7	270	14.3	3.72	15.1	2.3	8	9.7	103	111	5.2	134	28	1.27	0.7	30	7.57	272	1.2
19099515	3	2.33333333333333	81	F	WHITE	90.0	1	1	0	0	0	0	0	0	0	0	3	30	1	36	20	4	17	79	68	42	22	100	97.6	25.6	8.7	159	14.3	2.84	22.1	3.9	14	6.9	114	265	4.3	142	22	1.03	3.0	38	7.36	224	1.2
16442215	3	2.48581081081081	64	F	Other races	76.9	0	1	0	0	0	0	0	0	0	0	18	101	3	63	44	6	28	67	113	53	19	97	97.6	19.4	6.4	148	21.4	2.06	20.3	3.8	18	9.6	115	184	4.0	148	17	1.36	3.3	30	7.33	62	2.2
11581298	3	2.62650602409639	81	F	Other races	53.3	0	1	0	1	0	0	1	0	1	0	7	59	2	41	37	8	19	54	112	47	16	99	97.6	31.3	9.8	166	14.1	3.02	9.2	2.0	11	8.7	102	427	4.1	139	28	1.17	1.6	53	7.35	31	2.8
10948510	3	2.66086956521739	86	F	WHITE	56.7	0	1	1	0	0	0	0	0	0	0	5	49	2	24	38	8	16	100	155	56	22	94	97.6	34.2	11.6	92	15.3	3.61	9.0	2.8	12	8.7	105	93	4.1	138	15	1.12	1.2	23	7.42	56	1.2
16520274	3	2.67479674796748	41	M	WHITE	88.0	1	1	0	0	0	0	1	0	1	0	13	81	4	36	39	6	16	130	168	130	25	99	97.6	30.4	10.4	123	14.5	3.2	2.0	2.6	20	7.2	105	151	4.6	137	16	1.05	3.3	29	7.33	370	1.1
12475555	3	2.68243243243243	74	F	Other races	75.3	0	0	0	0	0	0	0	0	0	0	11	68	1	56	39	3	21	49	123	41	18	99	97.6	35.9	11.6	148	13.2	3.56	7.0	3.1	15	7.9	102	260	3.9	135	21	1.1	1.4	41	7.29	59	1.0
16198104	3	2.69896907216495	58	M	WHITE	104.6	0	1	1	1	1	0	1	0	0	0	7	40	2	30	43	6	30	65	130	68	10	92	97.6	24.1	7.6	291	14.6	2.59	4.8	4.1	10	9.0	100	59	4.6	137	27	1.39	0.9	46	7.4	55	1.3
12341427	3	2.70671641791045	85	M	Other races	76.25	0	0	0	0	0	0	1	0	0	0	6	33	2	31	38	6	15	89	102	67	21	96	97.6	43.0	14.9	134	16.4	4.01	10.2	2.9	12	8.0	101	161	4.6	141	37	1.16	2.9	62	7.37	24	1.1
14695447	3	2.73857142857143	60	M	WHITE	96.0	1	0	0	0	0	0	0	0	0	0	8	35	4	34	34	2	11	64	89	57	20	98	97.6	27.8	9.1	70	15.0	2.52	12.5	3.0	9	9.1	110	84	5.0	142	26	1.19	3.5	30	7.53	58	1.0
11965820	3	2.75757575757576	83	F	WHITE	70.4	0	1	1	1	0	0	1	1	1	0	10	78	3	68	47	11	40	90	84	66	15	100	97.6	29.8	9.5	231	13.5	3.24	74.7	3.2	16	8.1	108	213	3.9	138	15	1.06	2.3	33	7.28	83	2.2
19017093	3	2.81032258064516	88	M	Other races	83.0	0	1	1	0	1	0	1	0	1	0	5	56	2	44	37	7	25	86	118	65	32	86	97.6	29.5	8.8	155	18.5	3.01	6.0	2.9	9	11.4	101	117	4.3	145	35	1.22	1.0	55	7.42	145	2.5
15509548	3	2.88941176470588	91	M	WHITE	100.9	1	1	0	0	0	0	1	0	1	1	9	60	2	48	31	8	16	92	105	63	20	97	97.6	27.5	8.8	85	20.0	3.63	7.3	1.8	12	6.0	96	147	3.3	137	40	0.95	2.5	53	7.47	384	1.3
15114253	3	2.96470588235294	63	F	WHITE	80.0	1	1	0	1	1	0	1	0	0	0	10	68	4	41	34	11	11	93	100	48	20	93	97.6	27.9	9.0	68	18.4	2.95	3.8	2.2	13	8.3	98	121	4.0	138	32	1.11	1.4	38	7.52	93	1.8
15146755	3	3.0015503875969	72	F	WHITE	132.5	0	1	1	1	0	1	1	0	0	1	13	70	2	52	36	10	31	88	97	46	21	93	97.6	30.5	8.9	129	18.0	3.79	7.7	2.9	16	7.8	103	229	3.8	143	33	1.0	1.5	62	7.31	42	1.0
10236222	3	3.03333333333333	60	M	WHITE	85.2	0	1	0	0	0	0	1	0	0	0	12	61	3	76	42	8	26	113	101	76	19	100	97.6	34.0	11.5	84	14.6	2.98	4.8	2.9	18	7.5	101	112	3.8	134	20	1.09	2.6	39	7.3	318	1.2
13479459	3	3.03595505617977	86	F	WHITE	45.0	0	1	1	1	1	0	1	1	1	0	12	98	3	71	53	17	33	80	76	43	13	93	97.6	29.6	8.9	178	21.2	3.42	10.9	2.7	15	8.8	97	80	4.5	143	35	1.24	1.9	56	7.39	33	1.5
11429121	3	3.0455497382199	78	M	WHITE	90.3	0	1	1	1	1	0	1	0	1	0	8	45	2	48	38	11	20	69	75	57	12	100	97.6	31.4	10.1	191	14.8	3.11	18.3	3.2	13	8.8	101	152	3.8	139	29	1.05	0.9	47	7.38	146	1.1
18379782	3	3.05109489051095	78	M	WHITE	79.0	1	0	0	1	1	0	1	0	1	0	10	55	4	52	44	9	18	92	93	59	20	100	97.6	26.6	8.7	137	19.2	2.91	10.1	2.2	10	7.3	124	107	4.0	153	24	1.13	0.7	40	7.37	94	2.3
18223492	3	3.07852348993289	78	F	WHITE	45.1	0	1	0	0	0	0	1	1	1	0	4	71	2	49	44	7	28	99	116	98	20	100	97.6	39.1	12.8	298	14.6	4.3	10.5	2.8	23	8.5	110	90	3.8	149	20	1.26	1.3	34	7.4	199	1.4
13626309	3	3.12	80	F	Other races	75.5	0	1	0	0	0	0	0	0	0	0	9	65	3	63	49	6	29	68	145	51	19	92	97.6	33.9	10.9	175	15.2	4.11	21.4	2.9	17	7.2	111	130	4.8	139	16	1.0	3.6	45	7.12	284	1.1
16723173	3	3.146875	70	F	WHITE	84.9	1	1	0	0	0	0	0	0	0	0	4	64	2	57	28	9	23	64	95	55	16	99	97.6	26.3	8.2	320	15.6	2.8	12.5	3.3	22	8.6	91	195	5.0	129	27	1.08	1.0	52	7.31	35	1.0
14781720	3	3.21428571428571	92	F	WHITE	63.2	0	1	0	0	1	0	1	0	0	0	6	57	3	46	35	11	19	96	77	45	20	95	97.6	35.3	11.1	294	20.7	3.87	30.4	2.8	15	7.8	108	125	4.4	143	28	1.12	1.5	57	7.28	37	2.0
16141143	3	3.51666666666667	75	F	WHITE	77.0	1	1	0	1	1	0	0	0	0	0	11	99	2	64	47	4	27	69	119	88	30	94	97.6	32.1	10.1	348	12.9	3.78	36.7	2.9	17	8.3	101	349	5.1	142	27	1.1	1.3	62	7.26	92	1.2
18014673	3	3.53741496598639	75	M	Other races	53.4	0	1	1	1	0	0	0	0	0	0	8	64	3	56	31	10	25	103	89	68	32	90	97.6	25.6	8.6	294	12.9	2.66	24.2	2.0	20	8.5	113	261	3.8	146	17	1.06	1.9	38	7.26	24	3.1
14539683	3	3.59433962264151	60	M	WHITE	87.4	0	1	1	1	0	0	0	0	0	0	9	31	3	35	32	6	12	96	95	68	21	100	97.6	27.4	9.2	106	17.2	3.06	16.0	2.7	14	7.9	106	159	4.8	140	26	1.14	0.5	48	7.32	337	1.4
10828425	3	3.61351351351351	50	F	WHITE	95.0	0	0	0	0	0	0	0	0	0	0	9	63	2	34	42	3	16	60	89	51	23	93	97.6	33.9	11.8	37	17.8	3.77	4.2	2.7	10	7.8	121	103	3.8	151	26	1.13	1.3	36	7.45	80	1.4
13859407	3	3.6525641025641	56	F	WHITE	69.4	0	1	0	0	0	0	0	1	1	0	8	47	3	26	29	5	17	93	136	86	16	98	97.6	35.7	11.7	78	19.9	4.08	14.4	2.5	10	8.7	106	94	3.2	137	19	1.03	1.8	38	7.33	30	1.9
12625179	3	3.70642201834862	86	M	WHITE	83.0	1	1	0	0	0	0	0	0	0	0	10	53	1	42	32	5	14	59	89	61	13	98	97.6	43.3	14.6	109	12.7	4.39	10.1	2.9	17	8.4	106	111	3.6	140	24	1.07	1.1	42	7.34	70	1.2
17653647	3	3.70847457627119	69	M	Other races	77.0	1	1	0	1	1	0	0	0	0	0	7	41	1	39	37	4	26	82	121	67	6	91	97.6	38.9	12.3	236	15.1	3.97	5.9	3.5	10	7.9	103	175	5.7	137	26	1.07	1.4	42	7.41	53	1.2
13193678	3	3.75619047619048	27	M	WHITE	86.6	1	1	0	0	0	0	0	0	0	0	10	53	1	26	32	5	12	67	102	71	20	99	97.6	25.2	8.5	105	24.9	2.29	7.5	2.2	8	7.6	111	121	3.8	144	26	1.18	2.2	49	7.35	35	2.2
11867643	3	3.78387096774194	30	F	WHITE	69.0	0	1	0	0	0	0	0	0	0	0	9	69	3	28	35	2	24	87	91	53	20	98	97.6	27.7	8.2	124	19.0	3.12	13.9	3.3	27	7.6	120	1027	2.3	161	17	1.21	3.1	44	7.18	100	1.3
15855446	3	3.84175084175084	92	F	WHITE	46.55	0	1	0	0	1	0	1	1	1	0	4	55	3	53	36	6	20	88	116	64	14	100	97.6	37.2	12.1	297	15.5	4.12	16.7	2.9	19	9.2	100	82	5.6	138	23	1.15	3.8	41	7.34	25	1.5
18901656	3	3.90173410404624	91	F	WHITE	84.0	0	1	0	1	0	0	1	0	0	0	5	43	3	41	29	7	14	98	116	60	27	99	97.6	34.8	11.3	173	15.0	3.75	17.3	3.3	22	9.1	96	242	3.9	136	25	1.2	3.3	36	7.44	75	1.2
14962380	3	3.91111111111111	80	M	WHITE	65.8	0	1	1	0	0	0	1	1	1	0	11	41	4	47	41	10	22	71	112	63	20	94	97.6	33.0	10.3	108	14.2	3.12	8.5	2.1	13	5.6	115	101	3.4	144	20	1.18	2.1	53	7.17	21	1.8
13597710	3	3.91758793969849	76	M	WHITE	78.6	1	0	0	0	1	0	1	0	0	0	7	65	4	57	40	10	23	108	87	57	38	100	97.6	28.6	9.1	398	19.0	2.95	15.9	2.7	22	8.2	102	151	4.1	135	10	1.07	5.3	25	7.18	31	1.7
13910480	3	3.93650793650794	62	M	Other races	90.05	1	1	0	1	1	0	0	0	0	0	12	75	2	49	32	5	33	80	102	80	29	97	97.6	31.4	10.9	189	14.0	3.69	26.5	3.0	20	9.1	107	101	3.6	138	17	1.31	6.8	39	7.23	42	1.2
14873817	3	3.94226804123711	52	M	Other races	80.175	0	1	0	0	0	0	0	0	0	0	10	99	3	43	25	4	27	77	104	60	24	100	97.6	23.8	7.6	97	19.0	2.04	24.5	2.0	13	8.6	103	96	5.6	130	22	1.27	3.6	33	7.41	55	3.0
10386233	3	3.95081967213115	68	M	Other races	143.0	1	1	0	1	1	1	0	0	0	1	13	76	3	58	44	5	31	101	97	49	26	100	97.6	28.3	8.7	122	19.1	3.17	5.1	3.0	14	6.7	108	162	5.8	142	28	1.02	1.1	63	7.23	53	1.2
11063798	3	4.01612903225806	77	M	WHITE	79.4333333333333	0	1	1	0	1	1	0	0	1	1	10	56	3	51	39	8	21	99	98	63	21	88	97.6	39.3	12.8	93	12.6	3.95	20.5	3.5	15	8.9	108	95	4.3	144	25	1.18	2.3	44	7.37	46	1.7
16967171	3	4.0702380952381	76	F	WHITE	129.4	0	1	1	1	1	1	1	0	0	1	3	38	2	38	22	9	19	82	136	52	12	97	97.6	23.4	6.6	168	16.3	2.76	6.5	3.4	13	9.1	104	185	4.5	144	35	1.29	0.9	60	7.36	72	6.9
17276216	4	4.2037037037037	76	M	WHITE	90.1	0	1	1	1	0	1	1	0	1	1	11	57	3	61	47	9	31	106	116	73	33	94	97.6	40.1	12.5	162	14.7	4.01	12.8	3.3	12	9.2	101	235	5.2	137	26	1.23	0.8	69	7.21	69	1.3
14756357	4	4.2751677852349	67	M	WHITE	79.0	0	1	1	0	0	0	0	0	0	0	9	66	3	43	43	5	18	77	117	53	24	99	97.6	33.0	10.5	149	14.1	3.4	4.4	2.4	13	7.7	117	89	4.5	144	18	1.03	1.8	31	7.36	94	1.1
19997367	4	4.51551724137931	63	F	WHITE	64.5	0	0	0	0	0	0	0	0	0	0	9	32	3	55	43	7	20	93	98	50	17	100	97.6	30.6	10.5	58	15.4	3.58	8.5	3.3	17	9.4	109	113	4.1	140	19	1.03	6.1	31	7.37	413	1.7
16939345	4	4.55660377358491	72	M	WHITE	70.0	0	0	1	0	1	0	0	0	0	0	7	53	3	46	46	8	20	115	86	54	19	99	97.6	22.2	9.1	106	17.2	2.94	13.3	2.8	17	7.5	106	101	3.2	141	23	1.03	1.4	33	7.43	108	1.1
13096912	4	4.59848484848485	69	M	WHITE	86.0	1	0	0	0	0	1	0	0	0	1	5	43	3	44	21	8	28	96	177	114	17	93	97.6	30.6	9.7	198	17.6	3.59	10.2	3.9	20	8.5	101	113	5.4	134	19	1.08	2.6	36	7.31	107	1.2
10778145	4	4.68453608247423	67	M	WHITE	58.1	0	1	1	1	0	0	1	0	0	0	3	53	3	31	32	7	19	99	157	75	32	84	97.6	31.5	8.8	97	16.5	2.77	2.7	2.6	13	8.4	101	206	5.4	133	27	1.22	0.7	53	7.3	46	1.1
12439414	4	4.68669527896996	93	M	WHITE	80.4	0	1	1	0	1	0	1	0	1	0	5	45	2	41	23	10	21	79	125	57	14	100	97.6	21.2	6.1	233	17.3	2.2	13.2	2.9	19	8.6	112	97	3.7	155	27	1.19	1.0	59	7.28	34	1.3
14358282	4	4.86617647058824	30	M	Other races	90.0	0	0	0	0	0	0	1	1	1	0	6	38	3	30	35	2	12	101	90	54	22	94	97.6	39.3	13.7	272	14.2	4.49	19.0	4.1	16	8.2	107	124	4.2	141	22	1.16	0.9	29	7.47	53	1.2
15942634	4	4.89130434782609	64	M	Other races	192.5	1	1	0	0	1	0	0	0	0	0	9	80	3	53	27	6	19	103	97	59	17	92	97.6	39.0	12.1	115	20.3	4.27	16.8	1.8	11	8.2	102	96	5.2	134	31	1.11	2.5	49	7.39	40	1.7
16160388	4	4.98801843317972	76	M	WHITE	85.0	0	1	1	1	1	0	1	1	1	0	11	92	2	67	31	10	43	80	111	77	17	96	97.6	26.9	8.5	217	15.6	2.87	15.4	2.5	17	8.8	99	201	6.2	134	18	1.1	9.5	59	7.11	47	1.9
14918516	4	5.00512820512821	23	F	Other races	76.5	0	0	0	0	0	0	0	0	0	0	10	68	4	36	37	2	18	99	111	78	20	100	97.6	29.2	10.1	117	13.7	3.17	4.2	2.5	14	7.1	109	199	3.1	136	16	1.08	2.9	31	7.31	225	2.1
17229796	4	5.1304347826087	73	F	Other races	63.0	1	1	0	1	0	0	0	0	0	0	14	50	3	51	39	5	23	67	101	80	17	100	97.6	44.6	15.0	69	20.6	5.01	18.3	1.9	19	7.7	116	186	3.6	147	13	0.97	5.1	28	7.28	49	2.0
18353640	4	5.18961038961039	65	M	WHITE	146.5	0	1	1	0	0	0	1	0	1	0	10	82	3	37	31	10	32	53	122	55	20	963	97.6	20.1	6.6	77	12.8	2.15	1.8	2.3	14	8.1	103	66	3.2	141	28	1.12	2.0	22	7.7	134	1.2
16133115	4	5.24444444444444	66	M	WHITE	119.45	0	0	0	0	1	0	0	1	1	0	10	66	2	48	43	5	27	100	93	79	26	100	97.6	15.1	4.6	153	16.9	1.44	11.1	3.1	15	7.7	108	171	5.2	138	11	1.23	8.9	18	7.4	167	2.9
16333496	4	5.2512	89	M	Other races	71.0	1	0	0	0	1	0	1	0	1	1	4	36	2	38	32	9	10	71	87	56	15	78	97.6	34.9	11.8	125	16.9	3.88	11.1	2.6	16	7.7	108	162	4.7	138	22	1.1	2.4	29	7.47	83	1.1
14264013	4	5.27043701799486	82	M	WHITE	76.0	0	1	1	0	1	1	1	1	1	1	13	75	2	73	45	9	36	60	55	28	16	100	97.6	30.6	10.2	389	14.9	3.43	23.9	2.4	23	8.7	101	204	4.9	136	20	1.21	3.8	54	7.15	46	9.4
11247575	4	5.3656	85	M	WHITE	79.2	0	1	1	1	0	0	0	0	1	0	5	36	2	41	33	9	17	76	173	64	23	97	97.6	22.6	8.0	125	14.1	2.59	10.3	3.0	16	8.6	108	297	5.1	142	27	1.19	1.1	34	7.49	134	3.2
16447011	4	5.74615384615385	29	F	Other races	50.0	0	0	0	0	0	0	0	0	0	0	18	113	4	58	51	3	42	151	116	72	16	100	97.6	15.5	5.1	52	13.8	1.78	8.9	2.0	16	8.0	108	256	3.5	139	18	0.95	4.3	48	7.17	137	1.7
17766862	4	5.79120879120879	81	M	Other races	69.4666666666667	1	1	0	0	1	1	1	0	0	1	13	83	2	64	58	7	35	69	122	59	27	96	97.6	33.8	9.8	91	18.4	3.65	8.6	2.2	14	8.1	101	117	6.2	143	41	1.15	0.7	110	7.16	53	1.1
12621822	4	5.992	77	F	WHITE	88.3	0	1	1	1	1	0	1	0	1	0	6	51	2	33	18	9	19	101	119	83	26	100	97.6	23.4	7.4	125	19.3	2.35	4.8	3.8	19	8.9	96	169	4.9	136	26	1.03	1.7	39	7.42	200	3.0
14976423	4	6.21076923076923	53	M	WHITE	85.55	1	0	0	1	1	0	0	0	1	0	7	68	4	47	28	7	27	127	130	77	22	97	97.6	29.8	10.4	65	17.4	3.23	1.6	2.2	19	8.3	101	188	3.2	138	25	1.14	1.4	41	7.37	105	1.5
17806451	4	6.24	48	M	WHITE	70.1	0	1	0	0	0	0	0	0	0	0	17	69	4	43	37	5	34	101	97	76	16	94	97.6	36.2	10.6	170	15.0	3.22	12.1	3.5	32	9.5	95	74	4.8	139	19	1.03	7.8	49	7.17	42	1.7
13537931	4	6.28235294117647	52	F	Other races	102.6	1	1	0	0	0	0	0	0	0	0	12	94	3	55	35	5	24	100	106	51	21	98	97.6	23.9	8.1	68	22.7	2.68	12.2	4.3	21	9.2	116	83	4.0	145	11	1.25	2.2	20	7.31	59	3.6
17898955	4	6.35764705882353	76	F	WHITE	76.5	0	1	1	1	1	1	1	0	0	1	10	86	4	44	44	9	28	121	105	62	29	100	97.6	32.8	10.2	85	16.2	3.53	17.3	3.2	15	10.5	93	372	5.9	144	46	1.13	1.6	76	7.37	37	1.1
13001645	4	6.37619047619048	80	F	WHITE	148.3	1	1	0	0	0	0	0	1	1	0	9	68	3	52	37	10	23	99	99	64	16	96	97.6	27.7	9.2	105	18.1	2.8	52.9	1.8	13	7.7	107	97	5.3	138	21	1.17	4.4	36	7.36	74	2.5
13777050	4	6.52954545454546	80	F	Other races	72.2	0	0	0	1	0	0	0	0	0	0	10	101	3	70	46	9	26	69	153	68	28	98	97.6	40.4	12.6	176	16.8	4.56	10.3	3.8	17	10.4	98	149	4.4	139	23	1.22	1.2	40	7.34	141	1.3
17269372	4	6.64827586206897	85	F	WHITE	130.0	0	0	1	1	1	1	1	1	1	1	10	64	2	48	40	10	32	67	94	66	18	90	97.6	27.1	8.2	174	17.0	2.65	14.6	3.5	19	8.5	91	193	4.6	132	35	1.1	1.1	102	7.11	20	1.4
12206478	4	6.83962264150943	70	M	Other races	116.0	0	1	1	0	1	1	1	1	1	1	8	84	3	53	40	10	34	66	113	58	23	90	97.6	31.1	9.6	106	14.2	3.14	13.0	3.0	15	10.0	112	113	6.1	147	21	1.28	1.1	40	7.31	35	1.6
17373950	4	6.96974789915966	92	M	WHITE	84.7	0	1	1	0	0	1	1	0	1	1	11	76	3	60	43	10	22	87	83	48	25	100	97.6	41.1	12.6	119	14.9	4.04	17.8	3.3	23	8.4	98	82	5.4	134	23	1.07	3.6	42	7.33	21	3.7
11205212	4	7.06929133858268	73	M	WHITE	87.7	0	1	1	0	1	0	1	0	1	0	6	67	4	39	29	10	18	90	127	73	14	96	97.6	36.1	11.4	381	17.1	4.89	13.5	1.2	21	8.2	104	125	4.2	136	20	1.07	0.8	37	7.32	37	2.2
11277562	4	7.75215517241379	57	F	Other races	97.76	0	1	1	1	0	0	1	0	1	0	11	77	2	58	48	7	36	59	94	60	28	95	97.6	27.9	8.0	232	17.1	2.82	8.3	2.3	23	6.7	110	111	6.3	140	17	0.96	2.0	44	7.16	35	1.0
15126168	4	7.79565217391304	70	M	Other races	63.5	0	1	0	0	1	0	0	0	1	0	10	88	4	64	47	6	40	102	150	79	17	98	97.6	18.9	6.1	138	20.2	1.85	9.2	2.0	21	10.0	98	82	4.1	141	29	1.22	1.2	40	7.45	205	2.1
14710557	4	8.38672566371681	71	F	WHITE	67.9	0	0	1	1	0	0	1	0	1	0	7	50	1	35	39	8	34	66	102	80	17	99	97.6	28.0	8.5	113	19.3	2.57	4.2	3.3	12	9.5	95	72	4.2	137	35	1.29	1.0	90	7.18	35	1.2
12539095	4	8.49908256880734	79	M	Other races	88.0	0	1	1	0	1	0	0	0	1	0	5	52	1	35	33	6	22	72	142	71	19	98	97.6	40.4	13.0	109	13.8	4.46	8.6	2.8	10	9.2	110	100	4.7	141	22	1.28	0.7	37	7.4	73	1.2
13492931	4	8.51190476190476	64	F	Other races	67.4	1	0	0	0	0	0	0	0	0	0	8	49	1	40	24	4	10	81	115	103	24	100	97.6	29.0	8.7	84	22.3	2.68	7.4	2.0	18	7.1	108	164	4.5	138	15	0.97	1.3	30	7.36	124	1.3
19940147	4	8.52389380530973	61	F	WHITE	69.5	1	0	0	0	1	0	0	0	0	0	7	63	2	56	42	7	25	157	172	112	40	100	97.6	25.2	7.8	113	17.5	2.67	6.3	3.1	21	8.7	107	174	5.6	142	20	1.1	3.0	34	7.36	174	1.1
16879843	4	9.08949771689498	77	M	Other races	89.8	0	1	1	1	1	0	0	0	0	0	10	50	4	57	35	8	30	87	92	63	24	100	97.6	24.9	8.5	219	15.4	3.06	40.4	1.3	24	5.4	80	199	3.7	113	17	0.78	5.2	28	7.38	81	1.3
12176861	4	9.47054794520548	82	M	Other races	54.3666666666667	0	1	1	0	0	1	1	1	1	1	9	37	2	49	42	10	27	84	122	59	22	90	97.6	26.7	8.3	146	17.6	2.86	15.8	2.7	18	8.6	106	208	4.9	139	27	1.14	2.0	52	7.3	24	1.2
15848633	4	9.91395348837209	74	M	WHITE	103.4	1	1	1	0	0	0	1	0	0	0	2	50	3	36	29	7	12	122	185	104	14	95	97.6	43.4	15.0	172	13.2	4.48	25.3	2.7	15	8.3	100	226	4.6	134	24	1.05	2.9	44	7.32	89	1.3
15316284	4	10.0474576271186	76	M	WHITE	91.8	0	1	1	0	0	0	1	0	1	0	13	66	3	62	41	8	40	108	102	86	32	93	97.6	41.0	12.1	295	19.0	4.37	26.4	2.8	18	8.3	108	133	5.1	150	25	1.07	3.0	50	7.29	45	4.1
17399295	4	10.1772151898734	47	M	WHITE	71.3	0	0	0	0	0	0	1	0	1	0	6	59	2	24	26	4	19	102	116	81	19	95	97.6	25.5	7.7	158	20.0	3.01	10.8	1.9	18	9.0	93	76	4.7	131	24	1.06	1.5	31	7.48	43	3.0
16461659	4	10.4625	76	M	WHITE	120.6	0	1	1	1	0	0	1	0	1	0	11	55	2	43	26	9	32	77	98	40	23	91	97.6	30.1	9.3	184	21.4	3.74	12.0	3.5	24	8.1	94	87	5.0	132	19	0.96	0.9	33	7.36	237	2.2
15690806	4	11.5541501976285	77	M	Other races	112.1	0	1	1	1	0	0	1	1	1	0	9	59	3	55	35	9	23	95	111	52	23	97	97.6	37.5	12.9	253	14.6	5.1	12.3	2.8	31	9.7	91	914	5.5	137	17	1.24	4.8	32	7.31	52	1.1
16310288	4	11.7735042735043	75	M	WHITE	76.4	1	1	0	0	1	0	0	0	1	1	13	74	4	73	40	6	34	83	90	34	14	80	97.6	35.5	11.9	234	15.1	4.54	12.9	2.7	20	8.2	104	173	5.5	135	20	1.12	2.1	44	7.25	57	1.2
11358607	4	11.886641221374	41	M	Other races	150.0	1	1	0	0	0	0	0	0	0	0	12	102	4	61	50	0	30	140	132	113	27	77	97.6	46.4	14.1	262	13.9	4.83	22.7	2.8	19	8.3	100	206	4.3	139	25	1.11	4.5	62	7.2	47	1.5
11519021	4	11.9542857142857	60	F	Other races	87.2	0	0	0	0	0	0	0	0	0	0	8	52	3	43	36	5	17	60	138	51	28	100	97.6	26.5	8.3	70	20.3	2.93	0.6	3.5	13	8.9	103	178	4.0	141	29	1.26	2.0	56	7.3	248	1.1
19099339	4	12.2434782608696	95	F	Other races	46.0	0	1	0	0	0	0	1	0	1	0	10	75	1	50	33	6	27	85	104	29	18	98	97.6	33.2	10.4	69	17.1	3.53	6.3	2.2	14	7.7	126	97	3.1	164	25	1.07	1.8	41	7.41	45	1.5
16509298	1	0.149442379182156	69	M	Other races	88.8	0	0	0	1	0	0	1	0	1	0	4	47	2	32	29	6	17	79	68	42	27	94	97.7	23.8	7.5	538	16.9	2.93	7.9	3.2	10	9.0	100	127	4.1	139	32	1.19	1.6	55	7.36	33	1.2
16331754	1	0.198076923076923	47	F	WHITE	69.3	0	0	0	0	0	0	0	0	0	0	8	53	3	48	35	6	21	92	97	83	19	95	97.7	30.0	8.9	624	17.6	3.04	21.8	2.5	19	7.6	93	142	4.2	129	29	1.09	2.4	78	7.15	26	1.4
19456433	1	0.253030303030303	75	F	WHITE	74.0	0	0	0	0	0	1	1	0	0	1	2	60	3	36	38	6	22	134	114	67	23	93	97.7	35.4	10.7	264	17.5	3.63	8.2	2.2	13	8.4	94	95	4.5	136	21	1.18	0.5	35	7.37	64	1.9
12119778	1	0.329923273657289	76	F	WHITE	39.0	0	1	0	0	1	0	0	0	0	1	4	42	3	41	29	4	18	87	111	56	25	87	97.7	28.4	8.9	391	15.9	3.24	24.1	2.4	14	8.1	95	110	3.6	133	28	1.18	1.0	52	7.34	60	2.9
17554598	1	0.344956772334294	87	F	WHITE	75.0	0	1	0	0	0	0	0	0	0	0	2	45	2	35	41	6	12	66	124	95	24	99	97.7	35.8	10.5	347	14.6	4.0	9.7	2.9	12	8.4	101	126	4.6	139	34	1.26	0.5	76	7.24	65	1.2
11379401	1	0.345047923322684	69	M	Other races	48.4	0	0	0	0	0	0	0	0	0	1	2	39	3	32	25	10	14	103	128	94	16	100	97.7	27.2	9.1	313	14.1	2.7	19.5	3.4	20	9.5	95	85	3.7	132	25	1.28	1.1	55	7.24	74	1.4
17931263	1	0.348648648648649	65	F	WHITE	72.1	0	0	0	0	0	0	0	0	0	0	6	48	4	39	27	4	21	78	91	53	12	98	97.7	25.6	8.4	74	15.8	2.68	2.6	2.8	9	7.5	108	59	4.7	136	18	1.19	0.7	28	7.41	124	1.0
16403658	1	0.350943396226415	68	F	WHITE	71.7	0	1	0	0	1	0	0	0	0	0	12	132	3	71	55	2	32	112	141	73	25	92	97.7	40.0	12.6	371	24.2	4.69	5.5	1.9	21	8.7	96	231	4.4	134	29	1.18	2.2	82	7.13	74	5.3
18361380	1	0.359259259259259	54	F	Other races	43.8	1	0	0	0	0	0	0	0	0	0	3	54	3	24	37	2	17	113	146	76	14	96	97.7	33.9	10.9	216	14.7	4.05	14.8	4.1	13	9.1	103	101	3.5	143	34	1.19	0.7	63	7.32	105	1.1
12033229	1	0.420276497695853	74	M	Other races	73.1	1	0	0	1	1	0	0	0	1	0	4	29	4	37	33	6	15	76	104	63	17	100	97.7	27.4	9.3	217	13.6	3.11	13.5	2.5	16	8.0	96	220	4.7	127	17	0.95	4.0	31	7.33	378	1.2
15275011	1	0.427317073170732	60	M	WHITE	52.3	0	0	0	0	0	0	0	0	0	0	7	60	2	37	36	2	17	69	70	45	27	100	97.7	39.4	12.0	410	19.2	4.09	11.8	2.4	14	6.8	107	279	3.7	134	15	1.08	5.0	41	7.19	114	1.7
15255911	1	0.479881656804734	85	F	Other races	44.95	0	0	0	0	0	0	1	0	0	0	7	30	2	42	35	7	23	85	154	68	24	95	97.7	30.2	9.1	845	23.3	2.8	9.4	3.3	15	7.6	105	94	3.4	140	27	1.11	0.9	41	7.41	93	1.3
14823401	1	0.489090909090909	73	F	Other races	78.3	0	0	0	0	1	1	1	0	0	1	11	90	4	58	52	6	38	99	165	135	28	97	97.7	46.5	15.7	220	13.4	4.53	17.0	3.3	19	7.4	88	150	3.9	125	28	1.05	0.9	63	7.23	53	0.9
12579086	1	0.518777292576419	79	F	WHITE	41.8	1	0	0	0	1	0	0	0	0	1	6	43	4	38	49	6	21	116	143	60	20	93	97.7	24.2	7.4	229	15.1	2.33	17.4	2.6	12	7.5	107	112	3.4	142	28	1.03	1.8	43	7.4	121	3.4
15796578	1	0.536656891495601	82	M	WHITE	90.2	0	0	0	1	0	0	0	0	0	0	6	73	3	52	38	6	23	101	81	51	18	99	97.7	26.4	8.4	341	13.1	2.82	17.0	1.9	14	9.1	113	148	5.6	139	20	1.3	1.9	37	7.31	140	1.5
12204700	1	0.577431906614786	84	F	Other races	42.7	1	0	0	0	0	0	0	0	0	0	6	82	3	62	37	5	26	105	166	93	37	100	97.7	33.1	10.4	257	12.4	3.47	14.9	4.0	15	9.2	100	113	4.6	138	26	1.13	1.7	40	7.4	86	1.1
18340780	1	0.610687022900763	61	M	WHITE	105.0	1	0	0	1	0	0	0	0	1	0	6	38	3	46	30	3	20	95	143	82	20	100	97.7	32.9	11.1	262	12.4	3.39	13.7	3.2	19	8.4	98	356	5.1	133	23	1.14	2.1	58	7.19	159	1.0
15259074	1	0.613533834586466	80	M	WHITE	79.5333333333333	1	1	0	0	0	0	0	1	1	0	8	48	3	48	35	7	16	80	55	36	23	100	97.7	25.2	8.4	399	15.8	2.88	17.1	2.3	18	7.3	99	168	3.5	137	26	0.88	1.2	37	7.44	101	1.4
16997545	1	0.623287671232877	66	M	WHITE	92.3	1	0	0	0	0	0	0	0	0	0	6	30	3	46	40	3	15	82	128	91	23	100	97.7	41.1	14.1	219	14.8	4.63	10.1	3.8	10	8.3	101	169	5.1	137	31	1.16	1.0	73	7.22	101	1.1
18267981	1	0.639301310043668	56	M	Other races	83.0	1	0	0	1	0	0	0	0	0	0	6	51	3	46	46	2	24	93	163	86	11	100	97.7	33.2	10.0	229	21.5	4.44	7.6	3.3	13	8.3	98	239	3.8	133	22	1.09	4.2	44	7.31	122	1.2
17120667	1	0.655629139072848	71	M	WHITE	51.2	0	1	0	0	0	1	0	0	0	1	10	84	1	75	41	7	28	74	127	70	15	99	97.7	21.3	6.3	302	18.3	2.09	4.2	2.5	12	7.6	120	100	4.0	148	24	1.11	1.1	52	7.26	121	1.2
11356876	1	0.661111111111111	67	F	WHITE	50.2	0	1	0	0	0	0	0	0	0	0	6	49	2	34	28	5	13	74	102	53	23	90	97.7	30.0	10.1	288	21.1	3.72	12.3	2.6	15	7.7	100	64	3.8	132	24	1.07	1.4	43	7.33	49	1.4
17746269	1	0.71719298245614	85	M	Other races	74.55	0	1	1	0	0	1	1	0	0	1	13	75	3	54	51	8	28	110	115	67	23	100	97.7	39.4	12.6	285	15.5	3.65	33.5	2.8	13	9.3	101	95	3.5	139	20	1.2	1.3	41	7.28	34	1.4
13479626	1	0.730143540669856	78	M	Other races	73.4	1	1	0	1	1	0	0	0	0	0	5	35	3	47	34	6	27	79	62	49	11	100	97.7	27.8	8.9	209	14.1	3.11	7.8	2.8	11	7.3	103	438	4.3	133	21	1.06	4.8	47	7.27	143	1.4
17163115	1	0.745631067961165	48	F	WHITE	58.7333333333333	0	1	0	0	0	0	0	0	0	0	8	69	3	52	34	6	23	103	123	79	20	100	97.7	21.7	6.9	103	15.7	2.49	3.2	3.0	11	7.2	97	888	3.6	121	16	1.22	0.9	37	7.22	249	1.2
10497097	1	0.750684931506849	64	M	WHITE	86.6	1	0	0	1	1	1	0	0	0	1	7	37	2	38	47	6	17	86	123	64	20	99	97.7	35.4	12.1	365	15.7	3.85	10.0	2.7	12	8.3	106	178	3.9	137	25	1.23	1.0	43	7.35	56	1.2
16907098	1	0.752307692307692	39	F	Other races	97.3	0	0	0	0	0	0	1	0	0	0	5	39	3	36	43	2	23	100	95	48	26	99	97.7	28.0	8.6	130	16.1	2.73	6.6	2.9	10	5.0	76	266	3.4	98	24	1.09	1.3	40	7.37	347	1.2
10125865	1	0.75705329153605	48	F	WHITE	142.6	0	0	0	1	0	0	0	0	0	0	8	60	1	50	39	2	24	75	144	81	19	97	97.7	42.7	13.9	319	12.6	4.22	5.5	3.4	13	9.6	103	106	3.7	143	29	1.19	1.0	46	7.39	78	1.0
14155916	1	0.771724137931034	61	M	WHITE	106.9	1	0	0	1	1	0	1	0	1	0	2	41	3	20	23	6	10	81	133	79	21	94	97.7	27.8	9.3	435	14.5	3.23	19.6	3.5	13	7.9	95	173	3.9	130	27	1.1	1.7	37	7.45	90	3.7
13508317	1	0.842105263157895	84	F	WHITE	42.8	1	1	0	0	1	0	0	0	0	0	4	47	4	53	51	7	25	95	181	116	19	94	97.7	38.8	13.2	304	13.5	4.06	23.5	3.6	15	9.5	103	156	3.6	141	25	1.23	2.4	48	7.33	168	1.0
11065431	1	0.846153846153846	76	F	Other races	91.1	0	1	0	0	0	0	0	0	1	0	7	102	4	49	37	7	28	130	156	81	20	91	97.7	32.2	10.0	273	15.8	4.85	19.2	1.7	11	8.6	116	132	4.2	149	27	1.25	1.4	42	7.4	94	1.4
14348484	1	0.848571428571429	64	M	WHITE	87.4	1	1	0	0	1	0	0	0	0	0	8	46	3	48	31	11	16	111	136	84	21	99	97.7	32.2	11.2	140	15.6	3.08	16.8	2.9	16	9.6	92	107	4.8	125	19	1.25	5.7	30	7.4	44	2.6
10312912	1	0.889270386266094	82	F	WHITE	77.0	1	0	0	0	1	0	0	0	0	0	3	32	2	36	29	5	15	76	127	66	17	100	97.7	32.4	10.9	233	13.7	3.42	11.5	3.2	17	8.8	100	200	3.4	137	24	1.11	2.4	56	7.24	93	1.4
16022077	1	0.893658536585366	97	F	WHITE	50.0	0	1	1	1	0	0	0	0	1	0	9	52	3	59	36	9	19	107	71	40	19	97	97.7	26.0	8.0	410	14.6	2.77	12.9	3.0	18	8.2	101	164	4.6	132	23	1.28	1.1	58	7.18	30	1.2
11596232	1	0.931958762886598	66	F	Other races	68.8	0	0	0	1	1	1	1	0	0	1	4	32	3	32	28	8	17	95	115	47	19	91	97.7	32.3	10.0	97	15.9	3.23	13.9	3.1	10	8.2	97	168	3.5	142	39	1.15	1.6	73	7.31	43	2.3
17001006	1	0.941263940520446	81	F	WHITE	84.2	0	1	1	0	0	1	1	0	1	1	2	46	2	50	29	9	21	81	127	48	22	93	97.7	34.6	10.7	269	13.1	3.83	16.5	3.6	19	8.8	101	194	6.2	133	22	1.18	3.6	40	7.32	66	1.2
11245362	1	0.972527472527473	73	F	WHITE	51.0	0	0	0	0	0	1	0	0	0	1	6	41	3	30	22	8	21	96	113	65	24	91	97.7	18.7	5.7	182	19.4	2.11	20.8	3.4	13	9.3	103	138	3.6	146	31	1.02	2.4	41	7.48	37	3.2
16462903	1	0.977142857142857	36	M	Other races	77.1666666666667	0	0	0	0	0	0	0	0	0	0	4	38	2	25	37	2	13	108	107	70	23	96	97.7	31.4	9.6	175	15.8	3.1	9.6	2.8	13	9.6	118	211	2.5	155	28	1.23	3.4	26	7.62	146	1.7
11559130	1	0.992569659442724	90	M	WHITE	67.1	0	1	1	1	1	0	0	0	0	1	3	60	3	42	27	14	14	95	119	53	34	96	97.7	35.8	11.8	323	13.2	4.06	13.5	3.7	9	9.1	103	82	4.3	139	32	1.24	1.9	66	7.28	60	1.2
10719064	1	0.993564356435644	85	M	WHITE	102.5	0	0	1	1	0	0	0	1	1	0	6	75	3	54	44	8	26	96	118	76	14	90	97.7	41.8	13.8	202	13.0	4.38	11.8	3.7	15	8.1	99	236	4.4	132	23	1.12	1.8	34	7.43	62	1.1
12562784	1	1.0111821086262	76	F	WHITE	81.6	0	1	0	1	0	0	1	0	0	0	5	57	3	41	36	6	21	82	119	47	34	100	97.7	27.9	9.4	313	15.0	3.14	13.1	1.4	11	6.8	103	92	3.7	130	21	1.02	0.9	41	7.29	166	1.9
14777714	1	1.04368932038835	59	F	WHITE	77.9	0	0	0	0	0	0	0	0	0	0	5	30	2	32	31	1	9	65	106	49	19	95	97.7	36.1	11.7	103	15.5	3.58	6.5	3.4	13	8.0	100	93	5.1	132	26	1.13	1.1	42	7.38	115	0.9
16695567	1	1.04785894206549	56	F	Other races	112.5	1	1	0	0	0	1	0	0	0	1	6	30	1	35	35	2	21	74	129	73	14	100	97.7	45.3	12.9	397	18.2	5.74	11.0	3.9	12	9.5	109	165	4.6	144	27	1.24	1.8	69	7.21	68	1.0
10342123	1	1.05161290322581	82	M	Other races	75.0	0	0	0	0	0	0	1	0	1	1	5	38	3	65	45	7	27	82	99	56	18	92	97.7	42.5	13.6	186	13.8	4.47	18.8	3.0	11	6.5	116	107	4.3	142	20	1.05	1.0	53	7.16	88	1.1
17660805	2	1.08525469168901	91	F	Other races	56.1	1	0	0	1	0	0	0	0	0	0	3	64	4	54	33	5	16	80	157	70	17	97	97.7	27.4	8.4	373	14.6	3.19	16.5	2.8	15	8.0	110	205	4.6	139	16	1.21	1.3	36	7.23	55	1.0
14782059	2	1.09798387096774	58	F	WHITE	72.0	0	0	0	0	0	0	0	0	0	0	3	25	2	45	30	7	8	72	109	73	16	100	97.7	37.8	12.2	248	12.6	4.0	12.7	2.4	16	8.1	105	168	4.8	141	26	0.82	2.8	53	7.28	446	1.0
11186225	2	1.11456953642384	61	M	WHITE	91.35	0	1	0	0	0	0	0	0	0	0	12	85	3	67	52	4	28	124	81	62	40	93	97.7	38.6	11.8	302	14.4	4.8	8.5	2.4	24	7.3	101	89	4.3	138	17	1.08	9.5	37	7.26	35	2.1
15357247	2	1.12398190045249	89	F	Other races	55.0	1	1	0	1	0	0	0	0	0	0	2	41	3	38	33	5	15	125	110	97	13	93	97.7	32.3	10.3	221	20.4	3.82	4.4	3.5	18	9.0	107	183	4.0	144	24	1.08	3.3	39	7.38	65	1.4
12926065	2	1.1312101910828	67	M	WHITE	86.8	0	0	0	0	1	0	0	0	0	0	7	24	2	29	32	4	11	64	141	72	24	100	97.7	24.7	8.0	157	17.0	2.5	12.4	3.0	6	8.5	107	83	3.9	140	26	1.0	1.7	40	7.43	32	1.7
16934248	2	1.16946107784431	75	M	WHITE	86.0	1	0	0	0	1	0	0	0	1	0	3	44	3	26	33	5	21	114	141	91	36	88	97.7	39.7	13.0	167	13.4	4.38	6.9	2.8	10	7.7	104	103	3.8	142	30	1.16	1.2	43	7.44	399	1.1
11966608	2	1.18314606741573	59	F	WHITE	71.95	1	1	0	1	1	0	0	0	0	0	5	60	3	27	28	5	20	96	130	47	21	91	97.7	26.7	9.0	178	16.5	2.47	8.2	3.5	16	9.6	92	133	3.9	125	26	1.13	1.5	41	7.39	136	1.6
19017194	2	1.19132947976879	36	M	Other races	110.0	0	0	0	0	0	0	1	0	0	0	5	33	2	32	27	1	9	72	103	54	13	99	97.7	34.8	11.5	173	15.1	4.02	10.5	3.5	9	8.7	106	88	4.4	138	27	1.15	0.6	56	7.28	154	1.0
13951998	2	1.19375	82	M	WHITE	132.2	0	0	0	0	1	0	1	0	0	0	8	22	3	38	37	6	13	79	136	82	12	96	97.7	47.0	15.5	144	14.8	5.27	8.1	3.7	14	9.0	106	147	4.0	142	24	1.13	2.0	39	7.38	107	2.0
14619085	2	1.2	83	M	WHITE	74.0	1	1	0	0	1	0	0	0	1	0	14	91	4	74	55	7	34	88	77	58	19	94	97.7	40.1	14.6	210	12.9	4.7	14.8	2.7	16	8.4	79	103	3.5	120	29	0.96	1.9	46	7.39	18	1.0
12576264	2	1.20201612903226	79	M	WHITE	111.2	1	1	0	1	1	1	1	0	0	1	3	49	1	44	32	8	20	81	153	119	25	95	97.7	35.4	11.7	248	15.9	3.45	11.8	2.5	15	8.5	102	176	4.8	141	37	1.09	1.8	68	7.32	81	4.3
11617629	2	1.23352601156069	60	M	WHITE	77.9	1	0	0	0	0	0	1	1	1	0	3	57	2	42	34	4	10	105	75	49	20	94	97.7	31.5	10.7	173	15.6	3.4	7.3	3.4	15	8.7	108	113	3.9	138	23	1.15	1.7	71	7.1	226	1.3
14760944	2	1.24117647058824	92	M	WHITE	58.8	0	1	1	0	0	0	1	0	0	0	5	62	4	49	46	8	22	89	105	55	17	93	97.7	21.9	7.4	340	22.5	2.28	9.0	2.5	13	7.6	117	82	3.9	144	21	1.19	1.0	28	7.47	195	1.0
12855246	2	1.24388489208633	53	F	Other races	70.0	0	1	0	0	0	1	1	0	0	1	12	87	4	66	48	9	35	160	73	58	36	75	97.7	38.6	12.7	278	14.7	4.26	19.3	2.2	9	4.9	120	151	6.7	152	14	0.83	2.1	37	7.15	58	1.4
10378026	2	1.2453488372093	75	M	WHITE	70.0	0	1	0	1	1	0	0	0	1	0	4	39	3	46	42	5	14	87	136	75	16	100	97.7	40.7	13.4	172	14.2	4.36	11.0	2.1	17	7.7	110	159	3.5	147	23	1.07	3.1	37	7.39	402	1.3
11811233	2	1.24590163934426	77	M	WHITE	98.0	0	1	0	0	1	0	1	0	0	0	12	90	3	69	46	6	28	108	170	75	16	99	97.7	26.5	8.4	244	14.0	2.66	2.7	2.3	18	8.2	100	113	5.4	140	29	1.13	3.1	64	7.24	95	1.4
17078260	2	1.26315789473684	92	M	Other races	66.8	0	0	0	0	0	1	1	0	1	1	7	71	1	59	44	7	25	37	138	45	6	96	97.7	31.3	10.3	114	14.3	3.3	7.6	3.1	10	8.8	107	106	4.1	141	25	1.23	1.5	40	7.42	40	1.2
15313383	2	1.27094594594595	75	M	Other races	87.6	1	0	0	0	0	0	0	0	0	0	5	33	4	33	40	3	20	103	167	71	16	94	97.7	42.8	14.5	148	13.0	4.65	18.5	3.6	11	8.3	102	162	4.1	137	23	1.15	1.3	34	7.45	102	1.2
17900872	2	1.31052631578947	92	M	WHITE	84.4	0	1	0	0	1	1	1	0	0	1	8	33	3	35	37	7	15	92	95	52	17	100	97.7	31.8	9.8	209	14.3	3.2	8.8	3.1	14	8.0	109	177	4.1	140	24	1.19	1.9	44	7.33	45	1.3
13481227	2	1.32822085889571	81	F	WHITE	50.6	0	0	0	0	0	0	0	0	0	0	3	28	3	29	34	4	12	62	124	53	16	100	97.7	27.5	9.1	163	14.1	2.8	12.3	2.8	15	8.2	105	135	3.7	137	24	1.14	1.7	37	7.4	35	1.1
16487750	2	1.37197802197802	53	M	Other races	111.2	0	1	0	1	1	0	1	0	0	0	4	53	2	22	25	4	18	102	103	91	15	95	97.7	40.3	13.4	182	13.7	4.27	8.3	4.2	17	9.0	95	121	3.7	135	27	1.04	1.8	34	7.49	111	1.2
17566492	2	1.3886925795053	76	M	WHITE	63.0	1	0	0	0	1	0	0	1	1	0	9	30	2	48	35	5	24	74	84	40	24	93	97.7	41.0	14.8	283	13.8	4.36	17.4	4.0	19	8.3	99	151	4.3	137	23	1.07	1.8	31	7.46	504	1.0
13090694	2	1.4048951048951	74	F	WHITE	68.0	0	0	0	1	1	0	1	0	1	0	6	61	4	40	31	9	27	104	135	48	27	92	97.7	25.4	7.7	286	20.1	2.76	14.8	2.1	14	9.0	99	310	3.2	138	26	1.35	7.6	60	7.23	83	1.1
14711500	2	1.44761904761905	57	M	WHITE	69.2	0	0	0	1	0	0	0	0	0	0	5	50	2	32	37	5	16	118	152	98	24	95	97.7	30.0	10.6	168	16.7	2.89	10.4	3.8	13	9.3	95	130	4.0	128	29	1.22	1.1	38	7.48	50	1.7
13324344	2	1.45882352941176	52	F	WHITE	43.1666666666667	0	0	0	0	0	0	0	0	0	0	11	77	2	53	39	4	27	94	115	73	23	82	97.7	31.9	11.1	85	19.2	3.29	9.6	3.4	18	6.6	101	107	3.7	132	18	0.85	1.7	36	7.28	179	1.7
17620129	2	1.46292134831461	79	M	Other races	70.65	1	1	0	0	1	0	0	0	1	0	2	49	4	42	39	3	16	81	142	62	18	100	97.7	32.9	9.9	267	16.4	3.61	10.0	3.4	13	7.3	102	124	4.4	137	28	0.95	0.9	45	7.39	211	1.9
17349923	2	1.47183098591549	62	M	WHITE	129.4	0	0	0	0	0	0	0	0	0	0	3	36	3	32	35	2	13	90	119	74	18	100	97.7	35.8	12.8	142	14.0	3.86	16.1	2.4	18	8.4	108	157	4.3	140	21	1.15	2.7	40	7.31	198	1.2
14401866	2	1.47567567567568	66	M	WHITE	72.0	1	1	0	0	0	0	0	0	0	0	4	50	3	44	43	6	20	92	89	64	23	98	97.7	21.9	6.9	111	14.7	1.88	7.6	2.0	14	7.3	101	158	3.1	139	26	1.09	1.8	43	7.37	112	1.3
15807352	2	1.47823834196891	81	F	WHITE	71.3	1	0	0	0	1	0	0	0	0	0	3	52	3	42	34	4	15	90	95	43	22	94	97.7	31.7	10.7	193	15.1	3.62	10.6	2.9	13	8.0	104	118	4.5	135	21	1.17	2.1	32	7.42	256	1.1
11658675	2	1.5032967032967	68	M	WHITE	97.3	0	1	0	0	0	1	0	0	0	1	2	35	2	30	30	3	11	94	135	64	17	99	97.7	31.0	9.9	91	15.3	3.15	4.9	2.9	11	8.4	102	87	3.9	140	21	1.18	1.7	45	7.24	71	1.2
16811048	2	1.51384615384615	91	M	WHITE	72.1	0	0	0	0	0	0	1	0	1	0	5	37	2	39	33	7	8	89	120	73	19	99	97.7	34.3	11.5	130	14.3	3.99	6.3	2.7	14	8.8	105	96	3.9	144	28	1.05	1.2	41	7.42	253	1.2
11486239	2	1.53307086614173	72	M	WHITE	110.0	0	1	0	0	0	0	1	0	0	0	6	75	3	53	41	4	22	128	128	104	34	95	97.7	49.2	16.8	254	13.2	5.29	30.2	3.0	17	9.6	95	102	4.7	126	19	1.05	1.5	28	7.43	71	1.8
17242478	2	1.57333333333333	23	F	WHITE	65.1	0	0	0	0	0	0	0	0	0	0	2	21	3	6	12	2	3	97	127	83	21	98	97.7	31.4	10.8	105	14.0	3.53	3.0	3.6	18	9.0	99	116	3.9	136	30	1.16	0.7	46	7.4	82	1.1
12466651	2	1.6	89	F	Other races	74.4	0	1	1	0	0	0	1	0	1	0	8	85	2	54	40	9	28	98	125	84	34	96	97.7	41.1	12.5	185	14.3	4.31	8.9	2.8	12	10.3	106	91	3.6	148	33	1.37	1.3	83	7.18	71	1.4
17751474	2	1.62155172413793	62	M	Other races	50.15	1	1	0	0	0	0	0	0	0	0	11	72	3	59	47	4	22	90	146	71	40	93	97.7	26.7	8.9	348	13.9	3.07	29.5	1.7	22	8.4	98	101	4.0	139	21	1.05	6.1	32	7.41	71	1.4
17843033	2	1.62189054726368	83	M	Other races	43.85	0	1	1	0	0	0	1	0	0	0	5	61	2	57	37	7	15	93	113	48	24	100	97.7	31.5	9.4	201	15.0	3.43	8.1	3.1	19	7.7	100	264	4.6	131	25	1.07	1.9	38	7.41	169	1.2
14110658	2	1.71417322834646	84	F	Other races	60.0	1	1	0	0	1	0	0	0	1	0	8	58	3	55	34	6	19	77	99	51	23	100	97.7	28.3	9.0	254	18.6	3.08	10.6	3.2	14	10.3	105	97	3.9	139	21	1.35	3.8	39	7.31	77	1.1
12261045	2	1.72421052631579	71	M	Other races	78.9	1	0	0	1	1	0	0	0	1	0	7	94	1	64	31	4	30	85	127	57	15	100	97.7	19.1	6.1	95	12.8	1.95	5.0	3.0	9	7.7	104	135	4.4	137	25	1.13	2.3	45	7.34	216	1.7
17131877	2	1.74159292035398	85	F	WHITE	102.1	1	0	0	0	1	0	0	0	0	0	6	36	2	42	38	6	15	82	131	53	19	99	97.7	37.0	12.0	113	13.1	4.09	4.4	3.1	13	8.0	109	227	4.3	144	29	1.14	1.2	60	7.27	179	1.1
12875148	2	1.74228855721393	91	M	WHITE	87.6	0	1	1	0	0	0	0	0	1	0	11	63	2	55	44	8	27	62	112	75	26	92	97.7	32.3	10.1	201	13.3	3.18	12.0	4.2	14	9.0	102	113	4.8	141	24	1.05	1.1	63	7.21	44	2.1
14283005	2	1.7709219858156	91	M	WHITE	71.2	0	0	0	1	0	0	1	0	0	0	8	53	2	49	36	8	14	87	125	71	20	95	97.7	41.9	13.4	141	13.9	4.59	5.6	3.0	11	8.8	97	107	3.8	141	29	1.07	0.8	53	7.32	54	1.3
19151954	2	1.77551020408163	75	F	WHITE	70.4	1	0	0	0	0	0	0	0	0	0	8	58	3	41	34	4	25	99	86	49	22	99	97.7	23.6	7.7	196	21.6	1.98	17.1	2.0	10	7.2	99	162	3.9	133	25	1.06	2.3	38	7.43	40	1.7
13871811	2	1.78535564853556	96	M	WHITE	63.6	1	1	0	1	0	0	0	0	1	0	5	54	2	48	34	7	21	85	132	77	26	88	97.7	19.3	6.9	239	20.7	1.97	8.7	3.3	20	9.3	100	491	4.3	138	25	1.15	5.3	43	7.4	18	1.2
14025516	2	1.8	49	F	WHITE	76.1	0	0	0	0	1	0	0	0	1	0	11	56	3	36	32	1	21	116	136	74	19	95	97.7	31.3	9.5	160	13.4	2.97	27.4	2.8	22	7.7	106	260	2.6	142	21	1.12	6.0	68	7.08	68	1.3
18997065	2	1.80535714285714	94	F	WHITE	62.7	1	1	0	1	1	0	0	0	0	0	9	54	4	53	38	7	19	114	78	54	16	100	97.7	35.2	10.3	336	19.4	3.17	10.6	2.5	16	8.7	105	543	5.2	148	26	1.06	2.3	40	7.41	265	1.5
12896804	2	1.81132075471698	91	M	WHITE	47.6	0	1	1	0	0	0	1	1	1	0	5	44	4	49	39	8	15	77	84	34	15	98	97.7	29.7	9.5	159	12.7	3.13	6.5	2.1	7	7.1	111	169	3.7	142	22	1.08	1.9	42	7.33	124	1.2
18928425	2	1.81826484018265	83	M	Other races	79.9	0	0	1	1	1	0	0	0	0	0	6	67	4	64	35	14	28	83	101	60	24	98	97.7	23.6	7.4	219	16.7	3.21	19.6	2.2	18	7.6	101	143	3.5	137	21	1.14	1.1	36	7.35	170	1.8
14450311	2	1.83829787234043	91	F	Other races	103.2	0	1	1	0	1	0	1	0	0	0	2	36	1	41	20	13	20	52	142	60	18	100	97.7	25.4	7.6	188	16.9	2.57	5.1	3.2	12	7.2	97	80	4.8	138	33	1.02	0.7	65	7.3	101	1.1
11013597	2	1.86009852216749	82	M	WHITE	92.1	1	1	0	1	1	0	0	0	0	0	8	82	2	54	39	8	24	88	138	69	18	98	97.7	33.5	11.0	203	13.5	3.55	11.1	2.7	10	8.4	96	127	4.1	135	30	0.89	2.2	40	7.49	90	1.4
19097545	2	1.86553672316384	77	M	Other races	90.2	0	1	0	0	0	1	1	1	1	1	9	48	2	33	37	6	17	69	107	45	15	99	97.7	41.4	13.3	177	12.7	4.17	19.5	2.7	8	8.4	102	156	4.3	136	28	1.16	1.3	72	7.21	30	1.2
17849738	2	1.88108108108108	51	M	WHITE	76.3	0	1	0	0	0	0	0	0	0	0	12	116	4	78	56	8	32	133	154	100	26	96	97.7	41.2	13.0	185	13.9	4.12	20.8	2.6	10	6.1	118	109	5.0	145	29	1.15	1.4	104	7.02	105	1.4
10510161	2	1.88243902439024	70	M	Other races	85.7	1	1	0	1	0	1	0	0	0	1	7	52	3	38	34	4	24	85	132	71	11	100	97.7	46.5	14.3	205	14.3	4.79	26.3	4.1	10	9.1	99	307	7.5	136	32	1.2	2.3	79	7.19	25	1.1
14003314	2	1.93153846153846	78	M	WHITE	62.1	1	1	0	1	0	0	0	0	1	0	2	39	1	24	26	8	11	59	145	60	16	100	97.7	33.7	11.5	130	13.6	3.78	6.7	3.2	10	8.8	105	149	3.9	140	29	1.18	1.0	46	7.39	300	2.2
18658233	2	1.95	61	F	WHITE	67.0	0	1	0	1	1	0	1	0	0	1	9	34	3	49	35	7	18	109	134	71	27	97	97.7	36.3	12.2	220	13.9	3.89	21.2	3.5	19	8.7	86	434	6.6	123	23	1.15	2.5	59	7.17	40	1.1
19846851	2	1.96917293233083	92	F	WHITE	75.3	0	1	0	0	0	0	1	0	1	0	6	31	2	33	38	6	11	80	127	88	22	96	97.7	42.3	13.9	133	16.0	4.43	8.8	3.5	13	8.5	108	216	4.0	142	22	1.17	2.9	39	7.36	46	1.2
13914503	2	1.97741347905282	33	M	WHITE	83.6	0	1	0	0	0	0	0	0	0	0	9	102	3	63	45	6	30	135	97	56	28	91	97.7	28.5	8.8	549	19.9	3.11	89.3	3.3	20	8.0	95	96	5.1	127	18	0.96	1.3	34	7.34	31	3.1
16583153	2	1.98042704626335	89	M	WHITE	83.3	0	1	1	0	0	0	1	0	1	0	3	45	2	46	30	7	15	73	168	99	17	98	97.7	30.6	9.9	281	13.2	2.93	7.9	3.8	15	11.7	106	73	4.1	145	26	1.48	0.9	46	7.37	187	1.0
16403386	2	2.00325203252033	87	F	WHITE	80.0	1	0	0	0	1	0	0	0	0	0	3	40	3	36	42	4	13	81	156	55	18	100	97.7	31.2	10.6	123	13.1	3.25	10.6	2.9	19	8.5	101	139	3.5	140	24	1.0	1.3	28	7.53	172	1.3
11062577	2	2.01315789473684	59	F	WHITE	65.0	0	1	0	0	0	0	0	0	0	1	15	99	4	48	46	6	40	104	97	67	13	98	97.7	33.9	10.4	152	17.7	3.36	46.3	2.0	18	7.0	93	100	4.5	124	21	1.02	3.5	47	7.24	38	3.3
18174870	2	2.03525835866261	67	M	WHITE	78.4	0	0	0	0	0	0	0	0	0	0	2	38	1	26	30	2	13	81	153	68	29	97	97.7	42.1	14.9	329	11.8	4.92	11.0	2.9	13	8.3	98	137	3.5	133	27	1.11	2.4	46	7.39	28	1.4
10862862	3	2.09090909090909	47	M	WHITE	69.7	0	1	0	0	0	0	0	0	0	0	13	58	0	48	42	4	25	65	95	45	20	99	97.7	24.0	8.2	66	16.0	2.04	9.4	2.2	10	7.0	125	116	3.3	147	16	1.09	1.2	32	7.28	52	1.7
19422102	3	2.11525423728814	68	M	Other races	119.6	1	0	0	1	0	1	0	0	0	1	6	32	3	34	28	5	21	68	124	63	25	98	97.7	40.7	12.4	118	17.7	4.23	5.3	3.9	15	8.5	98	132	4.8	138	35	1.08	1.4	70	7.29	32	1.2
14975281	3	2.14759036144578	79	F	Other races	65.0	1	0	0	1	1	0	1	0	1	0	5	49	3	35	34	6	18	55	120	75	15	100	97.7	35.3	12.3	166	13.2	4.06	12.4	3.6	18	7.1	105	238	3.6	140	24	1.08	1.7	33	7.46	171	1.3
14479847	3	2.14923076923077	73	M	WHITE	77.0	0	1	1	0	0	0	0	0	0	1	4	52	3	43	26	9	19	72	179	83	20	96	97.7	31.8	9.7	130	17.8	3.64	6.9	3.8	12	8.3	111	126	4.5	140	24	1.18	1.6	42	7.34	93	1.7
17987444	3	2.15833333333333	67	M	WHITE	87.1	1	1	0	0	1	0	0	0	0	0	4	48	3	39	29	4	15	91	154	82	11	93	97.7	34.9	12.4	144	14.1	4.01	14.0	3.1	15	8.6	99	111	4.5	138	23	1.09	2.1	37	7.42	123	1.0
11780894	3	2.16363636363636	77	F	WHITE	68.8	1	1	0	0	1	0	0	0	0	0	12	98	4	61	48	3	28	113	78	33	24	100	97.7	51.4	16.0	330	15.8	5.52	27.1	2.0	18	7.4	107	208	5.8	135	13	0.69	6.9	54	7.03	21	1.1
11269936	3	2.16614173228346	54	M	WHITE	100.9	1	1	0	0	0	0	0	0	0	0	7	86	3	41	37	1	32	85	125	69	21	99	97.7	50.7	15.8	254	12.9	5.13	37.4	4.2	39	7.4	113	102	5.7	156	8	0.87	19.2	23	7.13	136	0.9
17328994	3	2.17943925233645	86	F	WHITE	98.2	0	1	1	0	1	1	1	0	1	1	3	55	2	46	31	8	24	96	105	56	28	99	97.7	20.6	6.3	214	16.8	2.2	8.1	3.2	16	8.6	91	124	5.0	135	29	1.01	2.1	43	7.43	150	3.3
18809588	3	2.19090909090909	85	F	WHITE	50.0	1	1	0	0	0	0	0	0	0	0	10	59	4	54	42	5	23	104	101	70	12	100	97.7	32.2	10.4	143	12.7	3.6	4.7	3.2	15	8.6	100	153	4.5	131	26	1.22	2.5	55	7.26	42	1.0
15828496	3	2.22697674418605	91	F	Other races	43.0	1	0	0	1	1	0	0	0	1	0	8	47	3	48	40	6	29	89	80	47	23	99	97.7	29.1	8.5	215	14.8	2.65	4.8	2.6	10	7.2	109	126	3.6	139	22	1.14	1.9	58	7.17	95	1.4
18700030	3	2.23310104529617	76	F	WHITE	103.7	0	1	0	0	1	0	1	0	0	0	9	51	1	42	41	9	26	82	127	63	16	92	97.7	29.6	10.9	287	15.9	2.05	5.5	3.0	11	8.0	94	102	5.7	127	24	1.14	0.7	41	7.38	31	1.1
15425673	3	2.23741935483871	70	M	WHITE	98.3	0	1	1	0	1	0	1	1	1	0	4	47	2	37	28	10	17	84	124	74	15	95	97.7	49.0	15.8	155	17.5	5.43	11.0	3.4	18	9.8	99	120	4.2	142	25	1.18	2.0	29	7.54	123	1.1
19753566	3	2.26153846153846	48	M	WHITE	69.65	0	1	0	0	0	0	0	0	0	0	5	49	3	27	31	3	24	107	92	71	19	95	97.7	26.3	9.2	130	14.3	2.79	15.3	3.9	20	8.5	79	99	3.2	124	33	1.04	4.0	56	7.36	39	1.4
13127894	3	2.28776595744681	71	F	WHITE	97.6	0	1	1	1	0	0	1	0	0	1	4	57	2	42	33	11	18	89	161	108	19	98	97.7	34.4	10.1	188	18.0	3.36	8.6	2.3	15	9.3	109	89	4.6	148	38	1.2	2.2	64	7.36	113	1.5
11766333	3	2.29789029535865	58	F	WHITE	72.2666666666667	0	1	1	1	0	0	1	0	1	0	8	31	3	33	32	7	12	78	93	57	8	100	97.7	26.0	8.2	237	15.4	2.69	13.0	3.1	16	8.2	101	211	3.7	141	28	0.92	4.0	55	7.3	74	2.2
10060531	3	2.35051546391753	83	M	WHITE	92.3	0	0	1	0	1	1	1	0	1	1	8	47	2	37	26	8	18	71	120	67	22	88	97.7	32.5	10.3	194	19.6	4.24	10.5	4.0	16	9.1	95	95	4.8	140	29	1.09	0.9	41	7.45	91	1.4
12272152	3	2.38163265306122	91	M	Other races	75.0	0	0	0	1	1	0	1	1	1	0	10	47	3	54	43	10	22	43	162	67	0	95	97.7	36.6	11.7	196	13.7	4.16	13.4	3.0	10	8.7	101	243	5.3	132	24	1.09	2.5	50	7.28	33	1.2
18712968	3	2.39152542372881	62	M	WHITE	99.9	1	1	0	0	0	1	0	1	1	1	5	58	3	24	20	7	18	100	148	97	30	90	97.7	36.4	11.9	236	18.3	3.87	18.5	2.4	18	8.8	99	143	4.6	134	23	1.06	1.7	36	7.4	97	1.2
14363616	3	2.42957746478873	68	M	WHITE	70.3	0	0	0	0	1	1	0	1	1	1	4	49	3	45	40	10	21	100	95	70	16	98	97.7	31.5	10.5	71	15.9	3.14	16.6	1.7	14	8.1	105	91	4.2	142	23	1.15	3.9	36	7.42	28	1.2
19138689	3	2.46043165467626	91	M	WHITE	59.5	0	1	1	1	1	1	1	1	1	1	3	51	3	42	31	13	23	89	143	79	26	95	97.7	33.8	10.7	139	18.1	5.35	10.3	3.4	26	6.7	70	1429	3.8	108	15	0.89	1.6	31	7.28	29	3.1
15821871	3	2.53333333333333	60	F	Other races	73.1	1	1	0	1	1	0	0	0	0	0	8	44	3	30	34	4	12	117	87	40	16	100	97.7	30.0	10.2	132	15.5	3.43	5.3	2.5	12	8.9	109	81	3.9	144	24	1.25	1.9	34	7.45	234	1.3
15867340	3	2.53515625	68	M	WHITE	89.75	1	1	0	0	0	0	0	0	0	0	8	45	2	49	34	3	22	79	115	75	11	100	97.7	49.8	15.8	128	13.4	5.26	14.9	2.9	12	8.2	107	214	6.7	138	23	1.05	1.6	40	7.35	181	1.3
14462044	3	2.57553956834532	65	F	Other races	36.0	1	1	0	0	0	0	0	0	0	0	8	102	4	66	48	3	32	89	113	49	27	88	97.7	28.7	9.2	139	14.4	3.05	0.7	2.6	11	7.7	104	72	4.9	136	21	1.07	3.1	56	7.2	69	2.5
12595149	3	2.58123167155425	78	F	WHITE	54.8	0	1	1	1	1	0	0	0	0	0	6	53	4	41	37	7	23	84	181	78	22	91	97.7	41.6	13.3	341	13.4	4.77	14.7	4.0	20	9.7	103	178	4.2	140	23	1.18	1.5	35	7.42	70	1.0
10952108	3	2.61447963800905	88	F	Other races	86.5	0	1	1	1	0	0	0	0	1	0	14	127	3	98	64	9	39	63	87	53	31	100	97.7	33.4	11.2	221	16.7	3.92	15.7	2.9	20	8.0	107	83	3.6	138	19	1.09	1.6	31	7.38	76	2.6
18796351	3	2.64977375565611	89	M	WHITE	89.0	0	1	1	0	1	0	1	0	1	0	7	56	2	41	39	8	19	74	117	60	30	94	97.7	30.0	9.6	221	15.4	2.83	31.4	3.0	11	8.0	114	125	5.3	140	13	1.18	1.6	30	7.28	186	1.6
16810503	3	2.66129032258064	57	M	WHITE	80.0	0	1	0	0	1	0	1	1	1	0	9	35	3	30	38	3	21	110	88	48	23	99	97.7	21.7	7.0	124	11.6	2.19	18.8	3.3	10	7.5	111	125	4.4	139	22	1.07	1.0	41	7.31	223	1.5
18096479	3	2.69433962264151	72	F	WHITE	100.45	0	1	1	1	0	0	0	0	1	0	6	51	2	42	21	8	28	80	122	64	16	100	97.7	19.5	6.3	159	13.8	2.28	9.8	3.9	20	8.6	104	119	5.0	135	20	1.25	4.8	33	7.37	150	1.8
13452145	3	2.71960784313725	71	M	Other races	67.1	0	0	1	1	1	0	1	1	1	0	8	54	3	35	28	9	25	108	93	66	29	96	97.7	23.7	7.2	408	15.4	2.59	15.4	3.1	18	10.7	91	142	4.5	136	32	1.27	1.6	48	7.42	31	1.7
13276258	3	2.72319201995012	42	M	WHITE	103.7	0	0	0	0	0	0	0	0	0	0	9	50	2	41	30	8	18	91	120	84	18	100	97.7	31.5	9.5	401	19.2	3.29	10.8	3.3	19	9.8	100	91	4.6	141	29	1.3	1.6	73	7.18	127	1.4
17970010	3	2.75260663507109	71	F	WHITE	40.7	1	1	0	0	1	0	0	0	0	0	3	64	3	61	47	7	27	78	131	80	13	100	97.7	24.2	7.4	211	19.7	2.15	9.3	2.7	16	5.4	110	104	3.9	143	17	1.16	1.3	25	7.43	117	1.4
17259813	3	2.77248322147651	56	M	WHITE	60.3	0	1	1	0	0	0	0	0	0	0	11	71	3	50	26	6	23	93	99	55	26	100	97.7	29.6	10.0	149	22.5	3.49	20.8	2.1	21	8.5	115	130	3.3	143	13	1.26	1.7	27	7.28	39	1.2
12382161	3	2.87777777777778	72	M	WHITE	99.0	0	1	1	1	0	0	0	0	0	0	3	37	2	34	26	7	14	84	89	56	12	96	97.7	40.3	13.5	153	13.5	4.26	27.8	3.5	12	8.4	105	124	5.0	135	28	1.21	2.3	44	7.39	95	1.7
11808386	3	2.9046875	40	M	Other races	70.3	0	0	0	0	0	0	0	0	0	0	8	66	4	51	43	1	26	85	98	83	22	96	97.7	46.4	15.3	192	13.2	4.51	24.6	3.5	14	7.2	117	184	4.5	149	22	1.09	3.7	60	7.14	99	1.0
19688834	3	2.92857142857143	36	M	WHITE	109.8	0	1	0	0	0	0	0	0	0	0	8	55	3	26	26	3	18	114	117	66	17	96	97.7	21.1	7.2	84	19.8	2.3	17.4	3.3	11	8.2	92	109	4.6	126	25	0.84	1.2	41	7.37	42	2.4
18003419	3	2.9605749486653	41	F	WHITE	92.4	0	1	0	0	0	0	0	0	0	0	4	46	3	31	30	2	19	75	124	86	40	99	97.7	29.8	9.1	487	17.8	3.19	16.7	3.1	15	8.4	106	106	4.1	138	24	1.15	1.9	46	7.33	59	1.8
18021029	3	2.9672268907563	83	F	WHITE	56.3	0	0	0	0	0	0	1	1	1	0	2	45	3	39	39	7	18	91	117	75	16	99	97.7	30.8	8.7	119	21.2	3.9	12.7	3.5	17	8.3	97	179	4.2	137	30	1.04	1.6	46	7.4	18	1.2
15250909	3	3.01538461538462	83	M	Other races	53.3	1	1	0	0	0	0	0	0	0	0	6	74	4	46	39	6	25	91	102	42	19	100	97.7	21.8	6.4	65	17.3	2.38	2.7	1.9	9	7.5	106	137	5.0	135	17	1.09	1.2	29	7.39	287	1.7
17427308	3	3.01913043478261	83	F	WHITE	55.0	0	1	1	0	0	0	1	0	0	0	4	35	2	44	26	7	20	63	110	82	19	100	97.7	35.1	11.0	460	14.5	3.52	17.9	3.0	20	9.5	101	123	6.0	135	24	1.25	4.0	45	7.32	20	5.9
15778426	3	3.0247619047619	92	F	WHITE	45.8	0	1	1	0	1	0	1	0	1	0	5	60	2	42	28	7	25	57	94	48	19	100	97.7	27.0	8.4	210	18.2	3.27	15.9	3.0	17	8.7	96	151	4.3	129	25	1.12	1.4	48	7.3	32	4.5
17308861	3	3.06	79	M	WHITE	110.0	1	1	0	1	1	0	0	0	1	0	6	44	0	40	37	4	18	61	107	48	14	100	97.7	32.5	10.7	165	14.3	3.44	9.7	3.2	14	7.9	108	129	4.0	146	27	1.04	1.5	41	7.41	140	1.1
18362719	3	3.12096774193548	67	M	WHITE	112.8	1	0	0	1	0	0	0	0	0	0	6	43	2	39	28	4	14	105	110	66	15	95	97.7	36.2	13.5	62	14.2	3.67	7.6	3.2	19	7.9	106	212	3.3	138	25	1.16	1.5	32	7.48	67	1.0
14233225	3	3.18150289017341	71	F	WHITE	45.0	0	1	0	0	0	0	0	1	1	0	11	84	4	59	42	7	25	84	123	97	14	100	97.7	40.4	13.6	173	16.8	4.29	33.0	1.7	22	7.6	106	145	4.2	139	16	0.9	2.8	28	7.28	44	1.9
15270301	3	3.22877358490566	74	M	Other races	109.0	0	0	0	1	0	0	0	0	1	1	11	64	3	69	43	12	28	80	73	43	10	97	97.7	33.9	10.0	212	20.6	4.19	14.2	2.8	18	9.0	105	105	5.1	144	28	1.22	1.5	62	7.25	36	1.4
14692294	3	3.25305039787798	53	F	WHITE	78.8	0	1	1	0	0	0	0	0	0	0	8	70	3	50	33	9	18	95	119	79	20	100	97.7	31.1	9.6	377	19.1	3.41	38.3	2.1	18	6.7	104	162	3.4	135	18	0.94	1.6	32	7.34	46	1.5
15040237	3	3.29122807017544	57	F	WHITE	71.6	1	0	0	0	0	0	0	0	0	0	8	44	3	36	40	5	21	108	153	69	31	100	97.7	47.6	16.4	57	17.0	5.71	16.9	2.8	13	7.6	117	175	3.6	143	18	1.15	2.0	38	7.26	56	1.3
15762053	3	3.30549450549451	44	F	Other races	92.3	0	1	1	1	0	0	1	0	1	0	11	65	3	46	38	3	22	63	89	42	15	100	97.7	27.9	9.4	91	14.7	3.33	16.3	2.1	10	6.8	103	263	3.2	128	15	1.12	1.8	30	7.32	167	1.4
13824421	3	3.35976331360947	76	F	WHITE	113.6	0	1	0	0	1	0	1	1	1	0	4	83	2	51	38	6	19	129	114	89	42	93	97.7	33.5	11.2	169	14.4	4.08	10.7	3.4	20	9.4	96	200	4.7	133	21	1.18	1.3	35	7.36	75	1.3
16947512	3	3.41984732824427	81	M	WHITE	83.3	0	0	0	1	1	1	1	0	1	1	5	33	3	31	21	10	15	64	120	65	16	97	97.7	38.7	13.1	131	13.5	4.06	14.2	3.2	12	7.9	101	192	3.8	143	29	1.11	1.6	45	7.4	70	1.2
11379140	3	3.49691011235955	79	F	Other races	97.7	0	0	1	1	1	0	0	0	0	0	6	62	3	42	41	10	27	87	152	74	24	95	97.7	28.8	8.8	356	17.1	3.57	17.0	3.3	21	8.6	98	181	4.4	138	20	1.02	1.5	26	7.48	123	1.1
14779725	3	3.51209677419355	71	F	Other races	62.1	1	1	0	0	0	0	0	0	0	0	4	31	1	38	37	4	7	105	128	89	20	100	97.7	37.9	12.2	124	15.9	3.45	6.6	2.2	14	8.3	101	91	4.6	134	21	1.18	1.9	36	7.37	134	1.1
18329161	3	3.55223880597015	71	F	WHITE	46.1	0	1	1	0	1	1	1	0	0	1	4	50	2	43	31	8	26	85	143	54	24	96	97.7	36.7	10.2	201	17.1	3.81	10.7	2.5	13	9.4	95	71	4.7	142	40	1.26	2.1	57	7.44	24	2.2
17215526	3	3.56923076923077	75	M	WHITE	86.4	0	1	1	0	1	0	1	0	1	0	12	68	3	65	48	7	38	66	88	51	27	96	97.7	38.5	12.9	130	13.3	4.07	9.6	3.4	13	7.9	106	229	4.3	141	23	1.1	1.7	36	7.4	333	1.2
10714454	3	3.64078212290503	82	F	WHITE	61.1	0	1	1	0	0	0	1	0	1	0	6	67	2	45	37	7	29	46	107	46	15	99	97.7	32.5	10.0	179	16.1	3.66	12.4	3.4	16	8.5	102	163	5.3	137	18	1.04	2.5	36	7.3	514	1.2
17443999	3	3.65058139534884	44	M	Other races	82.6	0	1	0	0	0	0	0	0	0	0	11	111	4	77	45	3	36	71	66	43	30	94	97.7	42.4	14.1	172	13.6	4.81	9.1	3.2	17	7.9	104	171	4.0	136	20	1.14	3.6	63	7.12	83	1.1
19410985	3	3.68351648351648	76	M	WHITE	85.0	1	0	0	0	0	0	0	0	0	0	8	37	3	42	41	9	25	97	145	71	19	98	97.7	36.0	11.5	91	17.5	3.64	11.1	3.2	8	8.5	109	82	4.1	144	28	1.22	2.5	50	7.37	150	1.6
10237748	3	3.73516483516484	78	M	WHITE	101.4	0	0	1	0	1	0	1	0	1	0	4	32	1	33	20	7	14	83	109	66	30	92	97.7	25.5	8.6	91	16.4	2.74	7.7	3.7	19	8.7	102	154	4.5	135	25	1.08	1.6	42	7.36	29	1.5
17035151	3	3.84905660377358	69	M	Other races	104.8	1	1	0	0	1	0	0	1	1	0	7	48	3	31	42	4	22	70	157	90	24	100	97.7	50.2	16.9	159	13.6	5.47	18.0	3.8	14	8.3	105	150	4.2	140	22	1.11	3.4	37	7.39	102	1.4
16773288	3	3.90196078431373	74	M	WHITE	99.1	1	1	0	0	0	0	0	0	0	0	11	57	2	52	36	6	28	79	118	75	12	100	97.7	31.1	10.4	153	14.4	3.22	15.1	2.9	15	8.2	106	120	3.9	142	23	1.1	4.8	31	7.46	477	1.5
16289375	3	3.93921568627451	80	F	WHITE	104.3	0	1	1	1	1	0	0	0	0	0	6	53	3	53	48	8	19	93	123	69	14	96	97.7	28.1	9.7	102	13.8	3.25	25.7	2.7	11	8.4	123	180	4.9	151	22	1.16	1.9	68	7.07	71	1.4
19427932	3	3.95438596491228	65	M	WHITE	85.0	0	1	1	0	0	0	0	1	1	0	6	75	4	41	37	6	24	63	97	58	18	100	97.7	30.9	10.6	171	13.7	3.1	17.1	2.9	20	9.4	97	203	4.0	140	24	1.12	4.3	33	7.45	227	1.7
16050730	3	4.03148148148148	51	M	WHITE	82.4	0	0	0	0	0	0	0	0	0	0	7	41	4	18	30	1	7	105	116	67	24	99	97.7	30.8	10.2	54	15.9	3.14	8.4	2.7	11	8.2	112	64	3.5	142	28	1.18	0.9	40	7.36	78	1.2
13258913	3	4.05801104972376	76	F	WHITE	98.1	0	1	1	1	0	0	1	0	0	0	12	97	2	81	48	8	39	61	115	63	19	98	97.7	40.5	13.0	181	13.2	4.13	11.9	3.2	14	7.1	103	458	4.4	141	30	0.98	3.8	73	7.24	38	1.4
14591481	3	4.08023255813954	66	M	WHITE	115.2	1	1	0	1	0	0	1	0	1	1	6	52	4	50	40	7	23	135	144	83	25	90	97.7	41.5	13.4	172	14.9	4.94	16.1	3.3	21	8.1	105	333	4.0	138	19	1.06	3.7	31	7.39	169	1.0
16981981	4	4.24914675767918	36	F	Other races	78.7	0	1	0	1	0	0	1	1	1	0	2	37	3	12	25	4	11	102	126	92	14	94	97.7	32.5	10.0	293	13.2	3.41	19.1	3.6	16	8.7	101	185	4.0	137	23	1.25	2.3	46	7.32	27	1.2
12433421	4	4.27012987012987	70	M	WHITE	55.7	0	1	0	0	0	0	0	0	0	0	8	59	4	44	31	6	19	104	117	72	21	99	97.7	27.2	9.9	77	24.0	2.66	9.3	2.4	12	6.2	103	158	1.9	141	23	1.14	1.8	31	7.46	73	1.2
10040808	4	4.32786885245902	40	F	WHITE	75.0	0	1	0	0	0	0	0	0	0	0	11	79	2	49	35	3	29	80	113	67	18	95	97.7	20.6	7.0	61	19.0	2.35	11.7	4.3	14	9.5	110	171	2.7	146	21	1.19	2.3	31	7.44	42	2.5
19137460	4	4.32979591836735	47	F	Other races	60.85	0	0	1	0	0	0	0	1	1	0	4	17	3	29	29	4	15	70	105	79	21	100	97.7	34.4	11.6	245	14.5	3.63	19.3	4.1	19	8.9	103	110	3.7	141	21	1.1	2.1	28	7.47	188	1.2
16230458	4	4.48461538461538	70	M	WHITE	113.0	0	0	0	0	1	0	0	0	0	0	7	24	3	48	35	2	19	71	122	74	11	100	97.7	27.4	9.3	104	16.1	3.16	10.1	3.2	13	7.2	112	104	4.4	139	23	1.01	2.6	46	7.29	190	1.5
14973395	4	4.55593220338983	64	F	Other races	136.9	0	1	0	0	0	0	0	0	0	0	9	92	3	49	45	5	22	103	115	29	17	100	97.7	45.9	15.4	177	18.2	4.82	16.8	2.8	16	9.5	93	115	4.0	127	20	1.17	5.1	27	7.45	243	1.8
15696810	4	4.56585365853658	71	F	Other races	84.0	1	1	0	1	1	0	0	0	0	0	8	54	3	49	38	4	30	104	84	46	15	86	97.7	28.3	9.3	164	13.7	3.11	15.0	2.6	16	7.2	109	143	4.6	140	22	0.99	2.2	37	7.37	152	1.7
17603980	4	4.61016949152542	72	F	WHITE	79.75	0	0	0	0	0	0	0	0	0	0	6	58	1	41	39	6	28	60	92	40	13	100	97.7	30.6	9.7	118	20.9	3.23	11.9	1.6	14	8.1	95	127	3.4	127	22	1.17	3.4	36	7.38	58	1.7
13804231	4	4.63867924528302	68	M	WHITE	102.1	0	1	1	1	1	1	1	0	1	1	6	68	2	40	26	10	30	60	92	50	17	100	97.7	27.6	9.9	106	15.5	2.83	7.5	4.3	16	9.5	90	87	4.6	130	26	1.16	2.6	36	7.45	167	1.9
15259244	4	4.66344827586207	61	F	Other races	57.9	0	1	0	1	0	0	1	0	1	0	9	64	3	43	27	9	24	98	80	54	23	100	97.7	28.6	9.5	145	15.6	3.22	3.4	3.5	16	8.7	107	79	5.2	142	27	1.19	0.6	46	7.36	69	1.1
10166843	4	4.725	78	M	WHITE	94.5	1	1	0	0	1	0	0	0	0	0	5	76	3	30	32	3	20	99	128	75	27	95	97.7	46.1	15.2	184	14.6	5.13	14.3	2.2	14	7.2	107	102	4.0	142	24	0.97	1.3	40	7.4	71	1.7
16068037	4	4.74725274725275	68	M	WHITE	76.2	1	1	0	1	0	0	1	0	0	0	19	125	4	83	51	10	47	94	98	67	31	100	97.7	18.5	6.1	91	23.1	1.82	20.8	2.4	23	7.7	109	157	3.4	142	16	1.02	7.8	35	7.24	29	2.1
19690769	4	4.75967741935484	77	M	WHITE	86.4	1	0	0	0	1	0	0	0	0	1	6	38	2	44	22	10	23	58	126	64	14	100	97.7	25.3	8.8	124	15.7	2.87	17.7	1.9	10	7.4	112	115	5.1	136	21	1.07	1.2	38	7.34	108	1.0
10355525	4	4.94274193548387	81	F	Other races	100.0	1	1	0	1	1	0	0	0	0	0	9	85	4	57	50	6	27	73	122	58	16	100	97.7	33.9	10.6	372	13.1	3.46	14.1	2.0	14	8.0	107	231	4.0	143	23	1.11	1.1	49	7.27	119	1.7
16190966	4	4.95820895522388	70	M	Other races	104.0	1	1	0	0	0	0	0	0	0	0	7	58	2	49	38	3	23	67	139	84	19	96	97.7	38.0	12.9	134	14.6	4.47	16.1	3.5	15	8.9	104	145	4.0	138	23	1.21	0.9	34	7.45	66	1.2
12988457	4	4.97196261682243	83	M	WHITE	77.4333333333333	0	1	1	0	0	0	1	0	1	1	4	67	2	49	37	12	28	116	125	95	25	97	97.7	40.2	12.3	214	18.1	4.47	7.9	3.1	23	9.4	112	166	6.4	146	31	1.2	1.6	59	7.33	32	1.5
13637699	4	4.98279569892473	26	M	WHITE	72.7	0	1	0	0	0	0	0	0	0	0	14	84	4	37	42	1	30	139	75	39	19	100	97.7	21.9	7.1	93	14.2	2.19	10.9	2.4	20	7.7	111	221	4.3	145	15	0.67	9.3	43	7.12	483	1.8
15258544	4	5.09454545454545	74	M	Other races	92.0	0	1	0	1	1	0	1	1	1	0	8	66	3	54	40	8	30	95	150	108	18	97	97.7	52.1	17.3	275	13.1	5.57	15.5	3.8	16	8.1	107	412	5.7	141	19	1.13	1.7	47	7.22	41	1.4
15513126	4	5.34210526315789	63	M	WHITE	63.1	1	1	0	0	1	0	0	0	0	0	11	85	4	53	44	6	30	82	100	54	20	100	97.7	22.8	7.7	152	17.2	2.6	18.8	2.4	15	8.7	102	128	5.8	132	18	1.17	3.2	33	7.36	23	2.1
17497717	4	5.37378640776699	91	F	WHITE	64.0	1	0	0	0	0	0	1	0	1	0	14	105	3	83	54	7	32	134	147	99	27	97	97.7	32.1	10.3	103	14.6	3.36	8.1	3.4	23	8.9	105	110	4.2	141	20	1.15	5.0	35	7.35	45	1.2
[truncated: 3,418 more rows]
[truncated: 19 more columns]

## Sheet: External_data
External verification cohort (Zhejiang Provincial People's Hospital Bijie Hospital)
PatientID	EASIX.goup	EASIX	Age	Weight	Gender	Hypertension	AKI	CKD	Diabetes	HLD	CB	HF	MI	IHD	COPD	SOFA	APSII	SIRS	SAPSII	OASIS	charlson	APACHEII	HR	NBPS	NBPD	RR	Spo2	Temperaturef	HCT	HB	PLT	RDW	RBC	WBC	ALB	AG	Ca	Cl	GLU	K	Na	TCO2	Lac	PCO2	PH	PO2	INR	PT	APTT
Patient1	1	0.156585	63	70.3	F	Yes	No	No	Yes	No	Yes	No	No	Yes	Yes	8	59	4	50	43	12	32	139	138	65	25	95	101.4	29.6	8.3	410	12.6	2.88	21.1	2.1	10	8.7	104	121	3.8	144	36	0.9	73	7.28	62	1.3	14.3	34.9
Patient2	1	0.166309	61	60	M	No	No	No	No	No	No	No	No	No	No	5	36	3	38	32	2	19	122	122	76	14	100	97.1	32.3	10.4	466	13.9	3.46	10.8	2.3	13	8.1	99	158	4.3	138	35	1.1	85	7.2	116	1.1	13.3	27.7
Patient3	1	0.257075	65	69.65	F	No	No	No	Yes	Yes	No	Yes	No	Yes	No	3	63	3	40	48	6	26	92	159	77	16	100	97.9	30.5	9.2	424	21.8	2.93	7.5	2.6	13	8.3	105	154	3.5	143	27	1.7	60	7.27	152	1.3	14.6	33.4
Patient4	1	0.374317	40	100.5	M	Yes	No	No	No	Yes	No	No	No	No	No	5	44	3	32	33	0	12	87	141	93	22	100	99.8	28	9.2	549	12.3	2.93	11.6	2.9	14	8.6	110	111	4.8	146	28	1.4	47	7.37	36	1.1	12.4	41.5
Patient5	1	0.375728	55	71.2	M	No	Yes	No	No	No	No	No	No	No	No	2	55	3	21	39	1	15	131	123	67	38	90	98.5	23	7.5	412	15.8	2.68	22.6	2.4	17	8.2	110	78	3.4	145	27	1	35	7.49	95	1.5	16.7	23.4
Patient6	1	0.384186	29	130.05	F	No	Yes	No	No	No	No	No	No	No	No	3	86	3	36	44	0	21	126	110	70	21	91	98.1	36.1	12.4	430	13.6	4.04	25.1	3.4	12	8.6	113	134	3.7	145	21	5.1	34	7.39	234	1.2	14.2	23.8
Patient7	1	0.38484	63	56	F	Yes	No	No	No	No	No	No	No	No	No	3	66	4	40	47	5	22	95	142	100	8	98	98.3	33.9	10.8	343	13.3	3.69	12.8	3.3	14	9.2	101	91	4.4	139	28	0.8	43	7.41	144	1.1	12.1	32.9
Patient8	1	0.393514	65	58.6	M	No	No	No	No	No	No	No	No	No	No	7	59	4	48	38	2	18	97	101	63	16	100	97.9	36.5	11.7	555	16.6	4.09	11.9	1.9	10	6.7	110	178	3.7	144	27	2.7	49	7.33	157	1.5	16	33.7
Patient9	1	0.402434	67	90	M	No	No	No	Yes	No	Yes	Yes	No	No	Yes	2	39	2	35	28	12	21	109	148	91	24	91	97.6	32.8	9.1	493	17.4	4.63	9.6	2.8	18	8.5	98	183	3.5	139	29	1	42	7.44	79	1.3	14.3	36.3
Patient10	1	0.410795	66	96.5	M	No	No	No	No	No	No	Yes	No	No	No	12	110	4	91	54	10	36	96	94	73	24	92	98.1	32.5	10.3	528	12.5	3.38	25.5	2.6	17	7.8	102	133	5	138	24	1.3	44	7.32	54	1.4	15.5	25.8
Patient11	1	0.427481	18	80	F	Yes	No	No	No	No	No	No	No	No	No	6	62	3	35	33	0	13	115	122	78	12	100	98	33.8	10.7	262	13.4	4.05	12	3.4	16	9	105	116	4	140	28	0.9	54	7.33	41	1.3	14	28.6
Patient12	1	0.463745	47	66.7	F	Yes	No	No	No	No	No	No	No	No	No	4	35	2	28	20	2	16	108	102	77	25	95	98.6	25.3	8.9	251	12.8	2.63	6.9	2.7	19	7	84	145	3.1	114	24	1.8	31	7.49	38	1	10.8	28.5
Patient13	1	0.522247	80	72.3	F	Yes	Yes	No	Yes	No	No	No	No	No	No	3	55	2	37	38	5	19	80	79	51	42	91	99.6	25.3	8	445	14.9	2.7	15.5	2.7	16	8.4	107	268	3.8	141	22	2.8	57	7.15	49	1.1	12.3	25.3
Patient14	1	0.564706	44	128.5	F	Yes	Yes	No	Yes	Yes	No	No	No	No	No	6	45	3	35	33	5	9	120	192	144	26	98	98.4	37.2	11.5	340	15.4	4.9	13.7	2.9	21	8.9	102	483	5.7	139	21	3.3	46	7.28	79	1	11	26.2
Patient15	1	0.5659	51	53	F	No	No	No	No	No	No	Yes	No	No	No	8	53	2	23	46	2	15	104	95	72	31	99	100.4	31.7	10.1	261	16.1	3.58	7.9	2.1	13	7.9	106	85	4.1	144	29	1.1	39	7.46	42	1.3	14.2	32.1
Patient16	1	0.570297	72	70.8	M	No	Yes	No	No	No	No	Yes	No	No	No	3	51	3	42	30	10	19	95	86	59	20	100	97.5	34.2	10.3	303	16.6	3.51	12.9	2.1	10	8.4	109	117	3.3	139	23	0.9	37	7.41	130	1.3	13.8	24.4
Patient17	1	0.577432	84	42.7	F	Yes	No	No	No	No	No	No	No	No	No	6	82	3	62	37	5	26	105	166	93	37	100	97.7	33.1	10.4	257	12.4	3.47	14.9	4	15	9.2	100	113	4.6	138	26	1.7	40	7.4	86	1.1	11.6	24.3
Patient18	1	0.581292	85	72.4	F	Yes	No	No	No	No	Yes	Yes	No	Yes	Yes	7	50	4	46	41	7	24	97	105	64	16	97	95.3	29.5	9.4	449	14.9	3.24	16.5	3.1	11	7.9	93	139	5.3	127	30	0.6	64	7.26	107	1.4	15.9	33.3
Patient19	1	0.585714	84	99.4	F	No	No	Yes	No	No	No	No	No	No	Yes	5	39	1	47	37	8	17	74	110	52	16	97	98.5	32.4	10.2	280	16.2	3.5	23.2	3	13	9	108	84	4	145	26	2.3	34	7.48	156	1.3	13.9	29.9
Patient20	1	0.586997	92	55.2	M	No	Yes	Yes	No	No	No	No	No	No	No	6	50	4	41	39	8	20	124	131	76	29	100	103	31.2	10.3	323	13.2	4.64	27.9	2.5	17	7.2	102	129	3.9	139	22	2.1	34	7.4	45	1.4	15.1	29.1
Patient21	1	0.595941	80	65	F	Yes	No	No	No	Yes	No	No	No	Yes	No	2	31	3	35	34	4	22	75	99	34	23	98	98.5	27.6	9	271	15.6	3	16.4	2.7	10	8.4	106	112	4.3	141	27	1.2	44	7.37	185	1.3	14	28.8
Patient22	1	0.59661	51	116	F	No	No	No	Yes	No	No	No	No	No	Yes	5	43	2	36	38	3	13	67	94	59	27	96	98.7	29.2	8.6	295	17.6	3.7	8.7	2.6	11	7.9	102	137	3.8	139	29	1.1	43	7.42	146	1.5	15.9	35.4
Patient23	1	0.614815	66	55.2	M	Yes	No	No	No	No	No	No	No	No	No	12	72	2	54	46	4	20	88	97	63	19	100	98.5	31.2	10.5	162	13.2	3.18	9.5	2.6	11	9.7	102	110	4.4	136	27	2.4	45	7.37	24	3	33.3	36.4
Patient24	1	0.623288	66	92.3	M	Yes	No	No	No	No	No	No	No	No	No	6	30	3	46	40	3	15	82	128	91	23	100	97.7	41.1	14.1	219	14.8	4.63	10.1	3.8	10	8.3	101	169	5.1	137	31	1	73	7.22	101	1.1	12.9	71.5
Patient25	1	0.624685	78	68.4	F	Yes	No	No	No	No	Yes	No	No	No	Yes	3	41	3	51	44	10	20	137	102	68	26	98	98.9	30.4	9.4	397	22.4	3.26	13.7	2.9	14	9.3	95	135	4.4	138	32	1.9	56	7.37	41	1.6	18	34
Patient26	1	0.64065	44	55.5	F	No	No	No	No	No	No	No	No	No	No	11	59	4	41	35	1	21	97	105	68	10	97	101.2	32.5	10.1	246	12.7	3.31	16.6	2.5	11	7.6	117	152	3.6	147	24	1.4	47	7.3	59	1.3	14.7	24.8
Patient27	1	0.664557	57	65.6	F	Yes	No	No	No	No	No	No	No	No	No	8	41	3	33	34	2	19	69	153	66	22	100	98.7	38.7	12.4	237	16.4	4.84	14.2	3.2	17	11.5	111	177	2.7	145	19	1.5	30	7.4	66	1.2	12.6	40
Patient28	1	0.66716	57	61.3	F	No	Yes	Yes	No	No	No	Yes	No	No	No	5	84	3	36	44	5	25	115	129	77	26	100	97.9	26.6	8.4	405	15.9	2.87	10.4	3	10	8.4	102	144	4.5	143	41	1.3	66	7.39	32	3.3	32.6	29.6
Patient29	1	0.669136	43	67	F	No	No	No	No	No	No	Yes	No	No	No	4	83	4	36	48	3	26	120	120	89	25	97	99.1	34.7	10.7	324	17.9	4.1	9.9	3.4	18	8.6	112	160	3.5	144	18	1.4	22	7.5	87	3.9	37.8	29.9
Patient30	1	0.670588	91	57.7	M	No	No	No	No	No	Yes	No	No	No	Yes	5	74	3	51	44	6	25	99	132	76	17	89	99	32.9	10.4	204	13.8	3.43	8.1	2.6	15	9	96	161	4	138	37	2.9	67	7.33	36	1.1	12.2	57.3
Patient31	1	0.673684	92	60	F	Yes	No	No	No	No	No	No	No	No	No	8	82	4	68	34	4	29	59	147	78	18	93	99.2	36.9	11.5	171	14.9	4	0.3	1.9	14	8.1	106	157	2.5	137	22	2.6	36	7.37	26	1.1	11.9	28.1
Patient32	1	0.686188	86	92.3667	M	Yes	No	No	No	No	No	No	No	Yes	No	3	58	3	43	38	5	20	101	129	82	16	97	98.9	33.7	10	362	17.3	4.01	19.3	2.9	17	8.9	104	120	4.7	140	20	2.4	32	7.4	38	6.9	78.7	44.3
Patient33	1	0.700472	92	84.3	F	No	Yes	Yes	No	No	Yes	Yes	No	No	Yes	4	48	2	36	32	8	25	94	118	65	15	100	97.3	26.8	8	212	17.7	2.91	7.9	3.1	15	8.8	89	129	4.8	134	45	2.4	90	7.29	173	4.9	52.2	53.6
Patient34	1	0.719084	73	94	M	No	Yes	Yes	Yes	No	No	Yes	No	Yes	Yes	3	43	2	29	21	9	10	108	122	90	22	100	98.5	23.7	7.2	262	15.5	2.51	9.8	2.2	12	8.4	108	199	6.2	136	25	0.6	63	7.18	186	2.4	25.2	32
Patient35	1	0.738636	67	72.6	M	No	No	No	No	Yes	No	Yes	No	Yes	No	5	53	4	36	39	5	22	93	118	74	36	95	99.7	26	8.9	220	13.6	2.69	3.5	1.5	13	6.2	105	83	3.6	135	23	1.8	25	7.55	74	1.3	14.8	27
Patient36	1	0.747734	43	42.9	F	No	No	No	No	No	No	No	No	No	No	4	57	3	33	23	0	19	91	94	80	18	94	97.6	27.4	8.9	331	15	3.4	11.8	3.5	15	9	61	106	2.2	123	59	0.6	67	7.54	90	1.1	11.5	28
Patient37	1	0.767235	40	74.4	M	Yes	No	No	No	No	No	No	No	No	No	3	31	4	26	30	1	12	77	148	107	15	93	98.9	51.9	16.9	293	14.3	5.83	12.8	4	21	8.8	108	94	4.5	147	22	1.1	39	7.35	174	1.2	13.9	32.7
Patient38	1	0.796916	83	57	M	No	Yes	No	Yes	Yes	No	No	No	No	No	2	41	2	31	26	8	13	93	158	94	19	95	98.1	38.6	12.5	227	14.1	4.51	7.9	3.8	16	8.9	102	202	4.6	139	24	1.9	30	7.38	212	1.1	11.4	33.3
Patient39	1	0.8125	69	68	M	Yes	No	No	No	Yes	No	No	No	No	No	3	33	3	37	27	3	18	66	166	80	14	97	98.4	41	13.6	192	12.9	4.45	12.4	3.9	11	9.4	107	145	3.6	137	25	1.4	38	7.41	131	1.1	11.4	36.1
Patient40	1	0.8184	70	86.65	F	No	No	Yes	No	No	Yes	No	No	No	Yes	5	62	2	48	42	7	29	55	97	46	5	93	92.7	34.6	11.8	250	17.7	4.41	24.2	2.8	13	8.9	110	140	4.1	139	19	4.2	52	7.15	259	1.2	13.1	38
Patient41	1	0.825641	63	81.1333	M	Yes	No	No	No	Yes	No	No	No	No	No	9	32	4	37	34	3	16	102	119	87	21	94	97.5	35.9	11.8	234	15.3	3.56	11.1	2.7	12	7.7	98	109	3.9	133	24	3.3	58	7.24	38	1.1	12.3	25.4
Patient42	1	0.861792	81	74.6667	M	No	No	No	No	No	No	No	No	No	No	6	69	3	50	46	6	22	49	120	66	17	91	94	35.6	12.9	212	12.9	3.97	16.8	2.7	14	8.3	105	184	3.8	137	23	2.1	37	7.28	167	1.1	13.1	24.8
Patient43	1	0.864157	73	68.65	F	No	Yes	Yes	No	No	Yes	Yes	No	No	Yes	9	68	4	50	50	7	24	133	115	72	14	100	98.3	25.7	7.4	332	16.5	2.71	18.3	2.1	17	7.7	109	286	5.5	146	28	1.1	59	7.27	112	1	11.4	120.5
Patient44	1	0.886331	77	87.6	F	Yes	Yes	No	Yes	Yes	No	Yes	No	Yes	No	6	84	3	44	44	8	23	100	115	70	21	96	97.1	34.1	11.4	278	16.4	4	10.9	2.9	14	10.2	103	219	4.6	140	32	2.2	56	7.35	18	1.9	21.1	45.6
Patient45	1	0.93574	55	72.1	F	Yes	No	No	No	No	No	Yes	Yes	Yes	No	3	33	2	42	30	9	13	126	141	98	27	95	97.8	45.6	13.5	277	24.7	6.12	8.1	3.4	19	9.5	102	160	4.8	137	27	3.7	53	7.29	53	1.2	12.8	35
Patient46	1	0.943119	65	100.4	M	Yes	Yes	No	No	Yes	No	No	No	No	Yes	3	44	3	26	28	3	21	94	99	67	17	96	98.5	38.2	13.2	436	13.8	4.11	20	3.1	17	8.4	103	104	4.6	139	25	1.3	34	7.46	112	6.2	55.3	34.4
Patient47	1	0.950725	84	70.4	M	Yes	No	No	No	No	No	No	No	No	No	7	62	3	54	55	6	24	97	137	72	24	100	98.5	33.9	11.6	207	13.6	3.31	9.7	3.7	18	8.6	99	164	3.3	140	32	1.1	53	7.37	40	1	11.4	33.7
Patient48	1	0.977143	36	77.1667	M	No	No	No	No	No	No	No	No	No	No	4	38	2	25	37	2	13	108	107	70	23	96	97.7	31.4	9.6	175	15.8	3.1	9.6	2.8	13	9.6	118	211	2.5	155	28	3.4	26	7.62	146	1.7	18.3	42
Patient49	1	0.995041	34	75.95	M	No	No	No	No	No	No	No	No	No	No	4	39	3	23	34	2	17	90	121	75	18	100	102.9	34.5	12	121	11.4	3.68	8.2	4.3	11	7.9	102	104	3.7	133	24	0.7	37	7.4	177	1.2	13.2	26.3
Patient50	1	1.00276	62	80	F	No	No	No	No	No	No	No	No	No	No	4	54	3	46	40	5	17	60	113	73	18	95	96.8	38.1	12.9	254	13.2	4.3	15.5	3.6	16	9.2	104	190	4.5	143	24	3.8	37	7.4	139	1.1	11.4	22.4
Patient51	1	1.03028	73	126	M	Yes	Yes	No	No	No	No	No	No	No	No	3	25	2	23	24	3	13	82	169	97	17	91	97.9	36.3	11.6	284	15.4	4	8	3	12	8	102	114	4.1	140	29	1.1	40	7.46	104	1.4	14.8	31.9
Patient52	1	1.03393	86	69.9	M	No	Yes	No	No	Yes	Yes	No	No	No	Yes	7	83	3	51	44	5	23	69	103	50	35	89	97.6	32.6	10.1	224	15.8	3.25	8	2.2	8	7.1	115	174	4.5	145	29	0.5	68	7.2	119	1.3	14.4	31
Patient53	1	1.03607	45	126.7	M	No	Yes	No	No	No	No	No	No	No	No	4	50	4	36	41	1	21	71	136	74	30	97	100	44.3	14.1	549	13.2	5.03	24.5	3.4	7	8.7	98	163	5.4	136	31	1.7	67	7.29	114	1.2	13.2	27.4
Patient54	1	1.05169	61	83	M	No	Yes	No	No	No	Yes	Yes	No	No	Yes	5	45	2	27	37	4	16	83	132	94	20	95	99.8	43.9	13.6	178	13.2	4.36	10	4	12	9.7	89	180	4.2	134	39	1.4	73	7.31	27	1.4	14.8	34.4
Patient55	2	1.06125	76	64.5	M	No	No	No	Yes	No	No	Yes	No	No	No	2	36	2	32	31	6	16	85	118	70	16	98	98.9	27	8.6	240	18	3.61	6.6	2.9	12	8.8	95	130	3.2	134	30	2.4	43	7.43	39	1.4	16.1	27.7
Patient56	2	1.06349	80	129.8	M	No	Yes	Yes	Yes	No	Yes	Yes	No	No	Yes	8	66	3	48	48	8	24	96	152	63	19	82	97.3	36	11.5	241	14.9	3.85	8.8	3	9	8.1	100	180	4.2	137	35	1.5	59	7.37	121	1.3	14.8	31
Patient57	2	1.10286	84	53.6	F	Yes	Yes	No	No	Yes	No	No	No	No	No	11	100	4	76	53	4	32	103	132	75	19	100	102.8	30.3	9.4	175	17.5	3.55	25.1	1.9	16	7.3	109	115	3.3	141	19	2.5	30	7.39	197	1.1	12.2	35.6
Patient58	2	1.10472	58	59.5	F	Yes	Yes	No	No	No	No	No	No	No	No	5	72	4	45	37	5	17	130	143	98	27	100	98.6	40.7	12.9	487	16	4.48	8	2.1	17	8	111	111	4.3	149	25	1	36	7.43	71	1.1	11.6	28
Patient59	2	1.11574	56	115	M	Yes	Yes	No	No	No	No	No	No	No	Yes	6	51	2	39	24	5	18	76	117	65	18	95	98.2	32.9	11.9	108	13.6	3.06	7.2	2.4	12	7.3	89	144	4.7	111	28	3.3	35	7.45	66	2.8	28.6	51.6
Patient60	2	1.12109	72	64	F	No	No	Yes	Yes	No	No	Yes	Yes	Yes	No	10	72	3	47	47	10	24	132	167	110	18	100	97.9	34.5	10.3	403	14.3	3.47	20.9	2.5	20	9.7	105	328	4.7	146	22	2.1	32	7.43	113	1	10.8	25.6
Patient61	2	1.15079	65	100.7	M	Yes	Yes	No	No	Yes	No	No	No	No	No	4	29	2	36	36	8	13	76	139	85	25	94	98.4	43.8	14.5	252	13.5	4.41	9.5	3	15	10.3	100	80	3.1	136	30	1.5	45	7.42	16	1.7	18.1	37.5
Patient62	2	1.1513	60	88.1	M	No	No	No	No	Yes	No	No	No	No	No	3	53	2	40	34	8	21	93	109	66	16	100	98.1	35.7	11.7	154	17.4	4.3	7.2	3.1	14	8.6	105	169	4.7	136	26	1.7	46	7.34	113	1.2	13.1	49.6
Patient63	2	1.16648	71	39.9	F	No	Yes	No	No	No	No	Yes	No	Yes	No	8	52	3	60	29	7	23	68	61	27	14	100	97.1	29.8	10.5	182	17.6	3.35	14.8	2.5	14	7.1	120	112	3.2	146	16	0.9	35	7.26	267	1.5	17	72.3
Patient64	2	1.16946	75	86	M	Yes	No	No	No	Yes	No	No	No	Yes	No	3	44	3	26	33	5	21	114	141	91	36	88	97.7	39.7	13	167	13.4	4.38	6.9	2.8	10	7.7	104	103	3.8	142	30	1.2	43	7.44	399	1.1	12.8	61.9
Patient65	2	1.19301	63	105	M	Yes	Yes	No	No	No	No	No	No	No	No	4	28	3	35	32	2	14	82	130	95	28	98	98.6	29.2	9.5	186	13.9	3.07	11.9	3.1	10	7.6	111	91	3.2	141	20	1.3	31	7.42	59	1.4	15.4	27.3
Patient66	2	1.20067	74	63.3	M	Yes	No	No	No	No	No	No	No	No	No	5	75	4	60	35	9	26	82	105	55	19	99	98.3	28.3	9.5	446	23.9	4.7	22.3	2.1	14	7.3	80	60	5.7	106	29	4.2	34	7.54	63	1.4	15.3	33.4
Patient67	2	1.23959	62	89.4	M	No	Yes	No	No	Yes	No	No	No	No	No	3	29	3	26	24	3	16	88	145	92	16	95	99.5	38	13	197	12.6	4.1	8.3	3.7	15	8.3	112	118	3.6	143	22	0.9	25	7.54	61	1.1	11.9	30.6
Patient68	2	1.24571	66	71.1	M	No	No	No	No	Yes	No	No	No	No	No	11	60	3	47	33	5	20	103	114	66	17	90	98.7	30.9	10.5	105	16.2	3.02	12.1	2.2	14	7.9	98	113	3.6	136	31	2.8	37	7.52	38	1.5	16.5	39.7
Patient69	2	1.26	79	94.7	M	No	Yes	No	No	Yes	No	No	No	Yes	No	3	44	4	47	36	7	20	129	135	88	31	98	96.2	33.2	10.9	200	18.5	3.34	16.3	1.9	13	7.8	101	91	4.5	138	27	2.4	35	7.48	101	1.6	17.7	30
Patient70	2	1.2698	39	110	F	Yes	No	No	No	No	No	No	No	No	No	3	26	3	15	24	1	13	124	127	88	28	96	100.7	37.4	12.5	202	13.8	4.41	10.2	3.4	17	7.2	105	97	3.5	138	21	0.8	34	7.39	111	1.3	14	26.2
Patient71	2	1.30485	65	75	M	Yes	Yes	No	No	No	No	No	No	No	No	2	43	3	32	39	2	15	90	178	83	23	100	97.5	38.4	11.6	206	13.4	4.12	12.7	3.7	15	9.1	99	144	4.2	138	29	1.3	60	7.31	172	1.1	12.2	30.5
Patient72	2	1.33702	95	64	F	No	Yes	Yes	No	No	No	No	No	Yes	No	9	50	3	47	27	7	25	112	146	53	16	96	96.9	23.9	6.8	181	16	2.86	6.9	3.1	24	12.1	106	221	3.4	148	26	1.1	35	7.47	390	1.5	16.6	150
Patient73	2	1.34545	80	90.2	M	No	No	No	Yes	Yes	No	No	No	No	No	9	51	3	41	46	6	17	112	101	77	20	98	98.8	31.1	8.7	121	15.8	3	5	2.8	10	8.4	114	243	4.2	148	27	2.2	39	7.44	55	2.2	24.3	33.9
Patient74	2	1.3494	91	74.4	F	No	Yes	Yes	No	Yes	No	Yes	No	Yes	No	10	72	3	72	40	7	35	66	145	42	26	95	97	25.6	8.4	332	13.7	2.97	10.4	3.6	15	8.3	99	123	4.1	135	24	2.5	42	7.34	120	2.8	30.9	36.4
Patient75	2	1.38373	85	80	M	Yes	Yes	No	Yes	No	Yes	No	No	No	Yes	4	43	1	40	40	7	19	53	111	60	16	100	98.1	38.5	12.2	252	13.8	4.17	8.7	4.1	14	8.9	101	82	3.9	140	29	0.9	51	7.35	62	1.3	14.1	25.4
Patient76	2	1.42305	79	87.2	F	No	Yes	No	No	Yes	Yes	Yes	No	Yes	Yes	8	36	2	51	35	6	25	71	121	56	18	100	99	30.1	8.7	269	14.4	3.75	21	3	12	8	105	188	4	139	25	2.2	42	7.36	86	1.1	12.4	30.7
Patient77	2	1.42308	77	90.6	M	No	Yes	Yes	Yes	No	No	No	No	No	No	7	74	4	45	25	6	21	73	101	47	16	96	98.1	31.4	9.9	286	13.3	3.23	21.6	2.3	13	7.8	108	216	4.2	138	22	1.3	36	7.38	82	1	11	29.1
Patient78	2	1.43491	66	47.9	M	No	Yes	Yes	Yes	Yes	No	Yes	No	Yes	No	7	65	4	52	41	9	28	95	149	102	38	100	95	25.2	7.8	401	23.4	3.11	11.8	2	17	8.5	112	175	3.8	142	17	2.4	34	7.28	45	1.1	12.3	35.3
Patient79	2	1.46789	54	102	M	No	Yes	No	Yes	No	No	No	No	No	No	10	88	3	62	56	2	30	107	108	60	22	97	98.8	31.9	9.6	299	15.4	3.16	13.2	2.4	24	7.4	122	242	4.7	154	20	8.1	37	7.31	51	1.5	16.2	30.9
Patient80	2	1.47264	60	75.9	M	No	No	No	No	No	No	Yes	No	No	No	2	43	3	23	26	4	13	118	100	52	26	100	101.2	22.9	7.5	201	12.4	2.56	8.5	2.6	10	7.9	99	141	3.6	135	28	2.8	36	7.38	68	1.3	13.7	31
Patient81	2	1.47937	78	79.25	M	Yes	No	No	No	No	No	No	No	No	No	4	38	2	31	35	6	12	129	134	69	17	97	97.8	40.3	14	126	13.9	4.38	12.4	3.9	16	9.6	106	119	3.8	142	23	1.5	31	7.46	64	1.4	15.3	84.9
Patient82	2	1.54601	53	72.4	F	No	No	No	No	No	No	No	No	No	No	9	55	3	29	36	1	14	116	121	84	21	95	100.4	32.2	11	163	16.2	3.5	11.5	2.4	13	6.4	99	190	3.1	142	30	1.7	45	7.42	88	1.8	19.9	28.2
Patient83	2	1.59758	93	55	F	No	Yes	No	No	No	No	Yes	No	Yes	No	5	51	4	49	35	7	27	137	122	70	23	100	96.3	20.7	6.4	248	18.6	2.34	14.4	2.1	10	7.7	114	94	3.9	143	17	6.2	35	7.31	28	1.7	18.1	101.4
Patient84	2	1.60476	70	139.3	M	No	No	No	Yes	No	No	No	Yes	Yes	No	3	38	3	37	30	6	12	71	110	77	19	95	98.6	41.2	13.6	210	14.3	4.22	4	2.7	10	8.7	96	244	4.7	137	33	1.4	49	7.42	77	1.3	13.7	127.4
Patient85	2	1.66139	62	66.2	F	Yes	Yes	No	No	Yes	No	Yes	No	Yes	No	5	68	3	47	33	4	19	102	132	82	31	100	101	32.6	11.6	316	14.3	3.58	9.1	3.5	22	9.6	105	166	3.7	141	15	1.1	21	7.45	238	1.4	16.1	54
Patient86	2	1.73061	48	73.3	F	Yes	No	No	No	No	No	No	No	No	No	10	77	2	56	41	0	24	66	108	92	23	100	102.2	42.4	13.4	147	14.3	5.05	5.9	3.3	12	8.1	107	92	3.8	143	28	1.5	52	7.32	33	1	11.3	25.5
Patient87	2	1.7375	72	69.2	M	No	Yes	Yes	No	No	No	Yes	No	No	No	11	73	4	71	48	9	31	107	125	66	31	100	100.9	35.2	11.1	240	13.5	3.53	20.7	2.3	13	7.9	105	139	4.7	134	25	2.5	62	7.19	125	1.2	12.8	30.5
Patient88	2	1.75227	43	124	F	Yes	No	No	No	Yes	No	No	No	No	No	5	40	3	36	40	2	22	128	181	111	13	93	99.1	39.6	13.1	176	15	4.53	16.5	4.1	18	9.1	101	169	6.6	136	31	1.7	83	7.15	78	1	11.3	27.3
Patient89	2	1.75696	84	53.8	F	No	Yes	No	No	Yes	No	Yes	No	Yes	No	5	57	2	52	31	6	16	71	127	42	19	100	98.5	35.6	12.2	237	15.8	4.27	58	2.7	12	9.6	89	70	3.8	134	34	2.1	44	7.48	61	1.3	14.6	25.4
Patient90	2	1.7831	90	57.1	F	Yes	No	No	No	Yes	No	Yes	No	No	Yes	6	47	2	45	31	8	11	114	103	87	21	90	97	41.7	13.3	142	13.4	4.04	4.7	2.7	14	8.6	108	103	4.7	139	27	1.2	44	7.37	41	1.3	14.2	52.2
Patient91	2	1.82875	91	68.3	M	No	No	Yes	No	Yes	No	Yes	No	Yes	No	2	54	3	43	36	7	14	111	107	56	25	94	95.3	33.9	11.4	240	15.1	3.71	6.7	3.1	9	8.1	101	90	4.2	138	25	1.2	39	7.39	32	2.9	29.5	32.3
Patient92	2	1.83953	98	58	M	No	Yes	No	No	No	No	Yes	No	No	No	11	104	2	94	41	8	31	75	116	60	20	95	96.6	38.5	11.3	172	15	3.42	12	3.5	12	8.8	108	140	3.7	149	32	1.4	72	7.27	170	1.2	13	27.3
Patient93	2	1.88916	41	135	M	Yes	Yes	No	No	No	No	Yes	Yes	Yes	No	8	59	4	41	40	2	22	96	125	70	48	98	98.5	30.7	9.6	415	15.4	3.19	10.9	2.7	13	8.4	105	117	4.6	142	24	0.7	44	7.37	121	1.5	16.5	30.3
Patient94	2	1.97741	33	83.6	M	No	Yes	No	No	No	No	No	No	No	No	9	102	3	63	45	6	30	135	97	56	28	91	97.7	28.5	8.8	549	19.9	3.11	89.3	3.3	20	8	95	96	5.1	127	18	1.3	34	7.34	31	3.1	31.9	58
Patient95	2	1.99245	77	89	M	No	No	Yes	Yes	Yes	Yes	Yes	Yes	Yes	Yes	3	49	2	41	34	10	19	89	146	71	33	95	97.3	40	11.6	212	14	4.24	9	4.3	16	9.4	87	307	5.2	144	49	0.6	120	7.2	43	1.1	11.6	28.9
Patient96	2	2.05273	78	57.5	M	No	Yes	Yes	Yes	No	No	Yes	Yes	Yes	Yes	8	80	4	54	39	10	27	131	115	103	30	95	98.6	40.8	13.3	311	12.2	4.55	21.3	3	14	9.4	102	154	3.8	141	26	1.4	38	7.45	77	1.2	13.6	62.5
Patient97	2	2.06566	65	72.3	M	Yes	Yes	No	No	No	No	No	No	No	No	3	42	4	35	24	9	11	106	123	70	13	98	97.8	33.3	9.8	198	14.5	3.07	9	2.2	17	6.9	111	84	5.2	144	19	1.7	31	7.35	149	1.3	14.4	29.5
Patient98	2	2.11573	71	66.45	M	No	Yes	No	No	No	No	Yes	Yes	Yes	No	7	51	2	54	32	9	22	67	121	74	12	99	98.8	32.2	11.5	89	13.6	3.93	2.8	3.5	14	8.3	93	114	4	127	20	1.8	27	7.46	53	1	10.7	38.1
Patient99	2	2.16221	52	73.9	M	No	Yes	Yes	Yes	No	No	Yes	No	Yes	No	3	50	4	28	33	6	20	122	107	79	32	97	102.1	42.2	13.9	217	17.4	5.16	23.8	2.6	18	8.8	92	109	4.3	129	23	1.6	35	7.42	51	1.8	19.5	31.9
Patient100	2	2.17012	72	85.9	M	No	Yes	Yes	No	No	Yes	No	Yes	Yes	Yes	8	33	3	28	39	9	17	72	131	63	15	100	99.2	21	6.1	251	18.2	2.53	7.5	4	13	9.2	103	87	4.2	140	25	1.5	50	7.32	30	1.2	13.3	34.5
Patient101	2	2.17204	60	119.8	M	No	Yes	No	Yes	No	Yes	Yes	No	No	Yes	7	65	3	51	43	5	30	108	127	71	12	99	96.9	42.4	14.5	186	13.3	4.31	27.3	4.2	15	9	102	175	6.2	140	35	1.1	77	7.25	105	1	11.7	22.7
Patient102	2	2.17944	86	98.2	F	No	Yes	Yes	No	Yes	Yes	Yes	No	Yes	Yes	3	55	2	46	31	8	24	96	105	56	28	99	97.7	20.6	6.3	214	16.8	2.2	8.1	3.2	16	8.6	91	124	5	135	29	2.1	43	7.43	150	3.3	36.6	39.6
Patient103	2	2.24134	84	118.3	M	No	Yes	Yes	No	No	Yes	Yes	No	No	Yes	5	40	4	46	30	10	22	98	151	62	29	93	99.8	45.1	14.6	179	14.8	4.84	15.7	3.5	28	7.8	107	298	3.8	146	12	10.6	25	7.27	79	1.7	18.1	34.6
[truncated: 114 more rows]
[truncated: 15 more columns]
